# Supplementary material for: Identification of Raf-Like Kinases B Subfamily Genes in Gossypium Species Revealed GhRAF42 Enhanced Salt Tolerance in Cotton
Source: Int J Mol Sci. 2021 Nov 23;22(23):12649. doi: 10.3390/ijms222312649 (PMC8657469; doi:10.3390/ijms222312649)
Supplement: Supplementary file 1 [file ijms-22-12649-s001.zip]

Archive with 8 entries (8 files):
- Supplementary Figure S1-S6.pdf
- Table S1.xlsx
- Table S2.xlsx
- Table S3.xlsx
- Table S4.xlsx
- Table S5.xlsx
- Table S6.xlsx
- Table S7.xlsx
