# Supplementary material for: Identification of Raf-Like Kinases B Subfamily Genes in Gossypium Species Revealed GhRAF42 Enhanced Salt Tolerance in Cotton
Source: Int J Mol Sci. 2021 Nov 23;22(23):12649. doi: 10.3390/ijms222312649 (PMC8657469; doi:10.3390/ijms222312649)
Supplement: Supplementary file 1 [file ijms-22-12649-s001.zip › Table S1.xlsx]

## Sheet: Primers
1.qRT-PCR primers
		Primer-F	Primer-R
Gh_A10G175400	GhRAF24	CGGTAGGATTCATGAACCAAAGT	ACGAGCTTGCTGAAGTTGGA
Gh_D10G196000	GhRAF53	ACAGGTAGCCCAGAGTCGTG	CGCTCCTTGACAACATGGCT
Gh_A09G260300	GhRAF23	TGATCCACAATGCCGACCAA	GCCGAATTACGAGCTTGCTG
Gh_D09G250500	GhRAF52	ATTTCGACATTCCTCGCCGT	TTCAGCAGTTCGATTCCAATAAAT
Gh_A06G055900	GhRAF14	TGCAGACTTGCACTATGGGG	TGATGGCTCTGATGACCAGC
Gh_D06G054400	GhRAF42	TGAAAGGCTCAGGTGAGGAA	TTGGTCTCTGCTGGAACGTC
Gh_A02G062400	GhRAF05	TCGGGGAGTACTGGTGGTAG	TGCCCAATTTGCTCTCCGAT
Gh_D02G067200	GhRAF32	TGGACACTGATTGTTCTTGTGGA	GAGGTGAAGTGACAGCTCCC
2.Subcellular localization primers
		Primer-F	Primer-R
Gh_D06G054400	GhRAF42	aGTCGACGCATTTGATCAAAATTCAATACAAG	aGTCGACTTATGGGCTTTGTCCTTTACGTGGT
3.Gene Silencing Primers
	sequence	Primer-F	Primer-R
Gh_D06G054400	VGhRAF42	TGCAGACTTGCACTATGGGG	TGATGGCTCTGATGACCAGC
4.Gene Silencing Efficiency Primers
	sequence	Primer-F	Primer-R
Gh_D06G054400	GGhRAF42	ACCGCCCAAAACCCATCTAT	TCACGCTACCGCTCTTGTAA
