# Supplementary material for: Identification of Raf-Like Kinases B Subfamily Genes in Gossypium Species Revealed GhRAF42 Enhanced Salt Tolerance in Cotton
Source: Int J Mol Sci. 2021 Nov 23;22(23):12649. doi: 10.3390/ijms222312649 (PMC8657469; doi:10.3390/ijms222312649)
Supplement: Supplementary file 1 [file ijms-22-12649-s001.zip › Table S2.xlsx]

## Sheet: Gh
	Gene ID	Principle Transcript ID	Gene ID	Gene ID	name	Protein	CDS	name	Gh	Chr	Start	End	Strand	Associated Domain List		Transcript Length (bp)	CDS Length (bp)	CDS GC Content (%)	Exon Number	Mean Exon Length (bp)	Mean Intron Length (bp)	Protein Length (aa)	Molecular Weight (kDa)	Charge	Isoelectric Point	Grand Average of Hydropathy	Predicted Localization
1	Gh_A01G102700	Gh_A01G102700.1	GhRAF01	EDR1	Serine/threonine-protein kinase EDR1	MKNILKKLHVSNQSEDIEGSSSSRSNKKSSDDVSSSHHSPENNNNNSNNNKSLSALSSWLNSVANRKSPSPPSSSNLKKRETMEPGDSVSTSGSKAALDTGKGNSGSSNTRDPDVEEEYYQIQLAMELSAREDPEAAQIEAVKQISLSSCGPENTPAEVVAYRYWSYNSLNYDDKILDGFYDLYGILTGSASEGMPSLLDLQGTLVADNVSWEAVLVNRDSDANLLKLERKALEMTAKLKSESLAFVSSNLVQKLAVLVSEYMGGPVVDPDCMSRAWRSLSYSLKSTLDCMVLPLGSLTIGLARHRALLFKVLADSVGIPCRLVKGQQYTGSDDVAMNFVKIDDGREYIVDLMADPGTLIPSDTDGSHVEYDDSFFSSGPLSRDIDSTHMASSTSGVGS…	ATGAAGAACATTCTCAAGAAGCTGCATGTATCTAATCAATCTGAAGATATTGAAGGGTCGTCTTCATCAAGAAGCAACAAGAAGTCCAGTGATGATGTATCATCGTCTCATCATAGCCCTGAGAATAATAATAATAATAGTAATAATAACAAATCATTATCTGCTCTTTCTAGTTGGTTGAACTCAGTAGCTAATAGGAAAAGTCCAAGTCCACCATCTTCTTCAAATTTGAAGAAAAGGGAAACTATGGAACCTGGTGATTCAGTTAGTACTAGTGGTTCAAAGGCTGCTTTGGATACAGGAAAGGGCAATTCAGGGTCTAGCAACACTAGGGATCCTGATGTAGAGGAGGAGTATTATCAGATACAATTGGCTATGGAGTTGAGTGCTAGGGAGGAT…	Gossypium hirsutum	CRI	A01	17930243	17940577	+	PF00564 (1); PF07714 (1);		4413	3663	41.6	8	551.6	832	1220	135.703	-21	5.451	-0.624	Endomembrane System
2	Gh_A01G151500	Gh_A01G151500.1	GhRAF02	CTR1	Serine/threonine-protein kinase CTR1	MRESEETEKVKKMKKREKMKHIFKKLHIGSSNDPADNQRAASENSPASPPTTTSASSSPVTATTVPVTSSTGLITPSSTVTATNRASDYMLSEEEFQVQLALAISASNSEDPKKDQIRETAILSLGSHHRMDLGVGRDKDDVAAEVLARQYWEYDVLDYEERVVDGFYDVYGLSSESGTQGKMPSLTDLEASLGNSSFEVVIVNRTIDPALEELFQIAHCIALDCPSTNVGILVQRLAELVTGHMGGPVKDANIILSKWMERSTELRTSLHTSVLPIGSLNTGLSRHRALLFKVLADSIKLPCKLVKGSHFTGVEDDAVNIVKLEEEREFLVDLMAAPGTLIPADILSAKDTTFKSYNPIINNIPTLQSSDDVYSREKPLKGEGSSQHPMIDSSMPVDW…	ATGGAGAGAAATCTAGGAAAAGGCTTAATGGATCAACAGAAGAACCATGAACAAATTCGATACAATAATATGGAAGCTGGAAATGAGACTCTTGAGTCTGCAAACCAAAGATTTTTCCATGATCCATCTAGTAATATTAATACTAACATCCGACCTCCTGATTATAGTATGACGGCTGGAGCCAGACCGGTTTTGAATTACTCCATTCAGACAGGTGAGGAGTTTGCTCTGGAATTTATGCGGGAAAGGGTAAATCCCCGGCAGCATTTTGTTCAGAATGCTTATGGTGATCCTAACAGTGGACCTCTTTATATGGATCTAAAAGGCATTCTGGGAATTTCTCATACAGGTTCTGAAAGTGGCTATGATATCTCTATGCTGAATACGGTAGAAAAACCC…	Gossypium hirsutum	CRI	A01	57735792	57742976	+	PF14381 (1); PF07714 (1);		2580	2580	43.7	15	172	328.9	859	94.92	0	6.508	-0.384	Nucleus
3	Gh_A02G031600	Gh_A02G031600.1	GhRAF03	EDR1	Serine/threonine-protein kinase EDR1	METPSAEELLKKIQILEAGHADLEQEISILKQSGGDSKANSTHQRSHSTSPRRPRFPGNAAKLAAWKKDSASFRHSSPLRRESRNNDTVNGDSGTGGDLGVGGRGGAIERTGNVGPAAVNFTNSQYLNIFQSMGQSVHIFDLSGRIIYWNKAAEKLYGYSAAEALEQDAIQLLVDHRDFAVALNIVHCVMTGDSWTGQFPFKNKMGERFLAVATYTLFYDEDDDDDSSLVGIICVSSDTQPLQERRAAVLAGKQPEGDSTFSRSKNAVSAKLGLDPQQPMQTAIASELTNLALKVSNKMKSKFKMGEYCVDREGESGDGHYLEHGCSIAAHSDLKEDAVSSGACTPRGSIYPSAFSVFYPLDEKSPMNTSHNSGDESEGKPAIQKIMTLVGKKGISWPW…	ATGCGAGAAAGCGAGGAAACTGAGAAAGTGAAGAAGATGAAGAAACGAGAAAAAATGAAGCACATTTTTAAGAAGCTGCACATAGGAAGCAGTAACGATCCCGCTGATAATCAACGCGCCGCGTCGGAGAACTCTCCGGCGAGTCCTCCTACTACAACTAGTGCATCATCGTCCCCGGTGACCGCGACGACTGTGCCTGTAACATCGAGCACGGGTTTGATTACGCCGTCATCAACGGTGACTGCGACGAATCGAGCGTCTGATTATATGTTATCGGAGGAAGAGTTTCAGGTTCAGTTAGCCCTAGCTATAAGCGCTTCGAATTCGGAGGATCCGAAGAAGGATCAGATCCGAGAAACGGCTATTTTGAGTTTAGGGAGTCATCATCGGATGGATTTG…	Gossypium hirsutum	CRI	A02	3237205	3242289	-	PF00564 (1); PF07714 (1);		3291	3291	40.9	9	365.7	224.3	1096	121.964	9	6.818	-0.608	Nucleus
4	Gh_A02G062300	Gh_A02G062300.1	GhRAF04	EDR1	Serine/threonine-protein kinase EDR1	METPPAEELLRKIQELEVGHANLKQEMSKLKQSGGESRLDSTRQRSHSISPQRPRLPGNAAAASAGGTATAVAYWKKTSGPFRHSSPLQRESRSNDTLYGGSGGGGGGGGRKSGNTGPAAVNFTNSQYLKILQSMGQSVHIYDLSGRIIYWNRTAEKLYGYSAAEALGQDAIELLVDHRDFSVAHGIVHRAMMGESWTGQFPVKNKMGERFSAVATNTPFYDDDGSLVGIICVSTDTRPFQDMKVALSAEKQADGDSAFSWSKNAVSAKLGLDPQQPLQAAIASKITNLASKVSNKVKSKIRTGENCSDREGGSGDSHYSDHGLSDAVLSDHKEDANSSGASTPRGDLHPSAFGVFSPFDEKSPARTSRDFGDENEGKPAILKIMTLMGKKGITWPWKG…	ATGGAAACCCCTTCAGCAGAGGAGCTTTTGAAGAAGATCCAAATACTTGAAGCGGGACATGCCGATCTCGAGCAAGAAATTTCTATTTTAAAACAATCCGGTGGCGATTCCAAGGCCAATTCAACTCATCAAAGATCTCACTCTACTTCCCCTCGACGTCCGCGCTTCCCGGGGAACGCGGCGAAGCTTGCTGCTTGGAAGAAAGATTCAGCTTCGTTTCGGCACTCCTCGCCGTTGCGAAGAGAGAGCAGAAACAATGACACTGTCAATGGCGACAGCGGCACCGGAGGAGATTTAGGAGTAGGAGGAAGAGGAGGAGCTATCGAAAGAACCGGGAACGTCGGGCCAGCAGCCGTCAATTTCACTAACAGCCAGTATTTGAATATATTTCAGTCTATG…	Gossypium hirsutum	CRI	A02	8200428	8205566	+	PF00989 (1); PF07714 (1);		2214	2214	44	13	170.3	243.8	737	81.675	11.5	7.902	-0.443	Nucleus
5	Gh_A02G062400	Gh_A02G062400.1	GhRAF05	EDR1	Serine/threonine-protein kinase EDR1	MIRETSGPSDQLVQQEYTYAVPNVGKNVNNNKTISVQTGEEFSMEFVQECVGTRAIARPDAALTHEKRVWFNQNRQMGYQDLARIQLKRTDSKCASDISDFASLNGSSRGSEHGSCVEKIGRYQKKDGEIGQVTGKAYGELNCDRSHPNGFGPPTTAIYACDSSSSNNFSGQGATDGSQSGKMKLLCSFGGKILPRPSDGKLRYVGGETHIISIQDCLSWEEFLRRTSNFCNQPHSIKYQLPGEDLDALISVSSDEDLKNMIEEYHGLEKLKGSKKLRIFLIPYDESGNASSLEAMTMHQSNPDYQYVAAVNGTVDPSPRKISGELCLPSEGCQLGPNLNPNPSFPKWCPTSVMSLDTMGGFNALHPSQVFLDIQNTTRSPSTPISPLPFQHEECNVCA…	ATGGAAACGCCGCCGGCGGAGGAACTATTGAGAAAGATTCAAGAACTAGAAGTGGGACATGCGAATCTCAAGCAAGAAATGTCGAAGTTAAAGCAATCCGGCGGTGAGTCAAGGCTCGATTCGACTCGTCAAAGATCCCACTCTATTTCCCCTCAGCGCCCTCGATTACCCGGGAACGCCGCGGCTGCTTCGGCGGGAGGGACAGCGACGGCTGTTGCTTATTGGAAGAAAACTTCGGGTCCATTTCGACATTCCTCGCCGTTGCAAAGAGAGAGCAGAAGCAATGACACCTTATATGGCGGCAGCGGCGGCGGCGGCGGAGGTGGTGGAAGAAAAAGTGGGAATACCGGACCAGCTGCCGTTAATTTCACTAACAGCCAGTATTTAAAGATATTACAG…	Gossypium hirsutum	CRI	A02	8230530	8235739	+	PF00989 (1); PF07714 (1);		2661	2223	43.5	13	204.7	193	740	82.03	13	8.203	-0.407	Nucleus
6	Gh_A03G024500	Gh_A03G024500.1	GhRAF06	EDR1	Serine/threonine-protein kinase EDR1	MPHRATYFFPRQFPDRGFDASTKQLLDHEKKLAKETSATTTAAVTSNFAENDRNNTISRTAPKDFKPPAVAKTNGKDDYYSPLSDLFTDEKLHAKKQQLAAFRDWFVEKKTSTDRPRHVKRSSRRVPSSTTDHDEDEDRRLLLAPEPAPPSTPSPPSPLPGPATEITAVVDDRSVDQNFDLQVSLPRFSSGSSYAGSLFSATTLDGNLSSDVKDTWTKETSSTTVPPTGEVEAQEEAKDNLALKSKESYYLQVMLARRLTSQASLLGEPLLLQCSGPDVVDAETVSYRLWVSGCLSYNDKISDGFYNILGMNPYLWVMCNELEEGRRLPPLMSLKEIEPSETSMEVVLVDRRGDSRLKELEDKAQELYCASENTLVLVEKLGKLVAIYMGGSFPGEQGD…	ATGGAAATGCCCGGTCGAAGATCCTACTACTCTCCCCTTACCCAGTATCCGGACGACCAGTACTCCGTATCCATATCAGGAGCTCCACCGCCATATTACGATTCGCTTTCGAGCGAGGTCTCAAGTAATAAGAACAGCAAAGTGAAACCCGGTATAATCGATTGGGATCAGAAGCAGAGCCAGAACCAGCAGCAAACAAGTCGAATTGGCGGTGGCGGTGGGGGAGGAGTTGGGAATACTTATGCTTCGTCGATTGTGACGCAACGCCAATCGAGCGGGAGCAGCTTCGGCGAGAGCTCGTTATCGGGAGATTATTATGCGCCGACCATTTCTACGACGGCTGTGAACGAGATCAGTGCATTCATGTACGGTTATGATGAGTGCTTTAGTCATGTGGAT…	Gossypium hirsutum	CRI	A03	3253909	3259773	+	PF00989 (1); PF07714 (1);		2244	2244	41.9	15	149.6	258.6	747	83.309	-8.5	5.676	-0.533	Nucleus
7	Gh_A04G084200	Gh_A04G084200.1	GhRAF07	CTR1	Serine/threonine-protein kinase CTR1	MPKMKHLLRKLHIGSGLNEQQRLAEAQPVISSIPSPSPSPNSNSTSVTGMETTTSSSSSWGNTGTMGRVGAVEPVGGDRTAGDEVDFSLLEEEFQMQLALAISASDPETVQIDAAKRISLAGTDTNTFVEFLSIRYWNYNVVNYNEKIVDGFYDVYGIASTLGAQGKMPSLVDLRAVSVLDNVDYQVILVNRLLDPELQELEKRVYNIYVQSRSFGRSPVVSGMIQKIAEMVVNRMGGPVADAEEMLRMWTSRSYELQNSLKTIILPLGRLDVGLSRHRALLFKVLADRINLPCMLVKGSYYTGTDDGAVNLVRINNGSEYIIDLMGAPGTLIPAEVPSCHLLNSALGVRGFTDLTEASRGSCLLLDQGIENMAVSATLDTSSKAGALRSVELVSSQTN…	ATGGGTCAACGGCAAAACCATGATTACGATGTTTCAAGTGGATTCGATATGCAACTGATCGGAAATTTTTTGAGCTTTGCATCGAGGGGAGATAGGGTTGGGCTGAACCAGATGCTAAGGGATGGAATTTCACCGGACGTCCAAGATTATGATCGGAGAACTGCCTTGCATCTCGCCGCCAGTGAAGGTCATGCCCCTATTGTTGAGCTACTTCTCCTTTATAAGGCCAATGTTAACCTCATTGACCGATGGAACCGTACTCCATTAACAGATGCAAGACTTTATGGACATCGAGATATTTGCAGAATCCTAGAAGTAAATGGAGGCAAAGACATGGATGATAAAGAATTCATCAATGATCAGCCAACATTGAATGGTCAAGCTCCCATGACAGTTCGA…	Gossypium hirsutum	CRI	A04	56212497	56219780	-	PF14381 (1); PF07714 (1);		2556	2556	44.6	15	170.4	337.7	851	94.427	2.5	6.704	-0.382	Chloroplast
8	Gh_A05G009000	Gh_A05G009000.1	GhRAF08	CTR1	Serine/threonine-protein kinase CTR1	MAFDHNAIPRDLRPLNVARTVTEEPRIAATSNVSGRNIEGFFPNPSREPGSPGTMPGFYPATMANAGFVGLGYANAVPLAPGAPAWRPPMPMPMHVPVPVGRPSINPVVGFSYNPNLSNMVVGNAVDQVSNDVVAGHGCSPSLGNRNCGNGSDQASNDIASTGFGQSSNIGNRGSGNEIDQLNNELSGGFTYKPNLGLRSNGSGADQVSDEGGGDSVSGKKVKILCSFGGKILPRPSDGVLRYVGGQTRIISLRRDVSFNEFVQKMVDAYGQPVVIKYQLPDEDLDALVSISSLDDLDNMMDEYDKVVERSSDGSAKLRVFLFSASELDPSGLVQFGDLNDNGQKYVEAVNGIVEGASCGFTRKESMASLASTRNSDVSGTEAVDSIGAGQVDVGGPPP…	ATGGAAACACCTACAGCGGAGGAGCTTTTGAGGAAGATCCAAGAACTGGAGGCAGGACATGAGCATCTCCAGCAAGAAATGTCTAGATTAAAACAATCCGGCGCCGGTCAGTCAAAGCCCGACCACATTCGTCAAAGATCCCACTCTACTTCCCCTCAACGCCGCCGCTTCCCGGGGAATTCGGCCGCGGCGGCGGCTACGACGGCTGCTGCTTTGAAGAAAAGTTCTTGCTCGTTTCGGCATTCGTCGCCGTTGCAAAGAGAGAGCAGAAGGTGTGATACCGGAAATGGCGGCGGCGGAGGTGATGGAGAAAGCCGGAATACCGGTCCGGTTGCCGTTAATTTCACTAACAGTCAGTATTTAAATATATTGCAGTCTATGGGACAATCTGTTCATATA…	Gossypium hirsutum	CRI	A05	1305154	1310729	-	PF00564 (1); PF07714 (1);		4164	4164	44	11	378.5	141.2	1387	151.069	-22.5	5.423	-0.455	Nucleus
9	Gh_A05G033400	Gh_A05G033400.1	GhRAF09	EDR1	Serine/threonine-protein kinase EDR1	MKNFLKKLHMMSNQSEDVQGSTSSKSNKSSDVSSSSDRPLQSRPHHSPDNNKPLSVLSNWLNSVANRKSPSPPSSSNVKREETMDPADLATTSALEAALDAVRRDSGSSNSRDPDVEEEYQIQLALELSAREDPEAAQIEAVKQISLGSCAPENTPAEVIAYRYWNYNSLDYDDKILDGFYDLYGILTESTSERMPSLLILQGTSVLDNVSQEAVLVNRAFDANLLKLERKALVMTAKLRSEPLAFVSSNLVQKLAVLVSDYMGGPVADPDNMSRAWRSLSYSLKATLGSMVLPLGSLTIGLARHRALLFKVLADSAGIPCRLVKGQRYTGSDDVAINFVKIDDGREYIVDLMADPGTLIPSDVAGSHVEYDDSFFSSPLSRDIDSSHMASSSSGVGSS…	ATGAAGAACTTCCTCAAGAAACTGCATATGATGTCTAATCAATCGGAAGATGTACAAGGGTCAACTTCATCGAAGAGTAACAAGTCCAGTATTGTATCATCATCTAGTGATAGGCCTTTACAGTCAAGGCCTCATCATAGTCCTGACAACAATAAACCATTATCTGTTCTTTCCAATTGGTTAAATTCAGTTGCTAATAGAAAAAGTCCCAGTCCACCATCTTCTTCAAATGTGAAGAGGGAGGAAACTATGGAACCTGCTGATTTAGCTACTACTAGTGCTTTAGAGGCTGCTTTGGATGCAGTAAGGCGTGATTCAGGGTCTAGTAACTCAAGGGATCCTGATGTAGAAGAGGAATATCAGATACAATTGGCTTTGGAGTTGAGTGCCAGAGAGGAT…	Gossypium hirsutum	CRI	A05	4074535	4081046	+	PF14381 (1); PF07714 (1);		2721	2721	43.1	15	181.4	270.8	906	101.05	-6.5	5.961	-0.279	Endomembrane System
10	Gh_A05G203400	Gh_A05G203400.1	GhRAF10	CTR1	Serine/threonine-protein kinase CTR1	MKHIFKKLHIGSNHEHNRASTADTSPSPSPSCATDHQHSMSGNALMSTSTTTTSSSPVNTTPMPVLSSIGLSTPSAPNNRASDYMLSEEEFQVQLALAISASNSEDPEKDQIRAATLLSLGNHHGMDLGFGRVKDDVAAEVLARKYWEYNVLDYEERVVDGFYDVYGLSPDSKLQEKMPSLVDLEKNLGNSGFEVVIVNRTIDPALEELLQIAHCITLDCPATNIDVLVQRLAELVTGHMGGPVKDANIVLARWMKRSTKLRTSLHTSVFPIGSINIGLSRHRALLFKVLADSIRLPCILVKGSHYTGVEDDAVNIIKLEDQREFLVDLMAAPGTLIPADILSANDATFKPYNPIISNIPTLQSSDNGYSRAKPSSIEGSSQHPVVNGSLPINWGSSTG…	ATGAAGCACATTTTTAAGAAGTTACACATAGGAAGCAATCACGAACATAATCGAGCTTCGACAGCCGACACGTCTCCGTCGCCATCGCCGTCATGCGCCACCGATCATCAACGCTCGATGTCCGAAAATGCTCTGATGAGTACTTCTACAACCACTACGTCATCATCGCCGGTGAACACGACGCCGATGCCGTTACTGTCGAGCATTGGTTTGAGTACGCCATCAGCTGCGAACAATCGAGCGTTGGACTATATGTTGTCAGAGGAAGAGTTTCAGGTACAGTTAGCATTGGCGATCAGTGCTTCTAATTCCGAGGATCCGGAGAAAGATCAGATCCGAGCGGCGACGCTTTTGAGCTTAGGGAATCATCATGGAATGGATTTAGGGTTCGGGAGGGAT…	Gossypium hirsutum	CRI	A05	21809187	21816215	+	PF14381 (1); PF07714 (1);		4233	2850	46.2	15	282.2	199.7	949	106.013	4.5	6.87	-0.409	Chloroplast
11	Gh_A05G277000	Gh_A05G277000.1	GhRAF11	CTR1	Serine/threonine-protein kinase CTR1	MIRKTSGPSDQLVQQEYTYAVPNVGKNVNNNKTISVQTGEEFSMGFVQECVGTRAIARPDAALTHEKRVWFDQNHQMGYQDLARIQLKRMDSKCASDISDFASLNGSSRGSEHGSCVEKIGRYQKEDGEIGQVTRKAYGELNCDRSHPNGFGQPTTAIYACDSSSSNNFSGQGATDGSQSWKMKLLCSFSGKILPRPSDGKLRYVGGETHIISIQNCLSWEQLLRRTSNFFSQPHSIKYQLPGEDLDALISVSSDEDLKNMIEEYHGLEKLEGSKKLRIFLIPYDDSGNASSLEATTMHQSNPGYQYVAAVNGTVDPSPRKISGELCLPSEGCQLGPNLDPNPSFPKWCPTSVICLDTMGGFNALHPSQVFHDIQNIARSPSTPISPLPFQHEECNVCA…	ATGATCAGGGAGGCGCCTAACACATCTGATCAATTGATTGAGCAAGAATATACATCTGCTGTTCCCTGTATAGCAAAGAATGTAAATAATTATAATATCTCTGTACAGACAGGTGAGGAATTCTCCGTGGAGTTTCTTAAGGAATGTGTTGGCACAAGAGGGATTCCTGCTATACCAGATGCAGCTCAGATACATGAGAAGAGAGTTGGGATAAACCAAAACCAAAACCAGAACCAAGAGCTGATGTATCAGGATCTAGCCCAAATTCTTGGGTTGAAAAGAATGGATTCTGAGTGTGTTTCTGATCTTTCTGATTTTTCTTCTGCGCAAGGGTCTTTTAGAGAGAGTGAAAATGGGTCTTGTGTTGAAAAATTAAGTAAATACCAGAAGGAAGATGAT…	Gossypium hirsutum	CRI	A05	35364444	35370461	+	PF14381 (1); PF07714 (1);		2223	2223	42.5	15	148.2	271.1	740	82.937	3.5	6.775	-0.28	Nucleus
12	Gh_A05G380400	Gh_A05G380400.1	GhRAF12	CTR1	Serine/threonine-protein kinase CTR1	MEETRDDAGPEEQGHSNATWWSSDFIEKFGSVSLGSHEQSSSNRESPRTFEQDGLSSQTASQILWSSGVLSEPIPNGFYSVIPDKRLKEHFDTIPTLEELQALGGEGYRADIILVDTEKDKKLSMLKQLIVALVKGLNSNPAAMIKKIAGLVSDFYKRTTVESPAKAVLDETSHMLENQGVQLLGQIKHGLCRPRAILFKVLADTVGLESKLMMGLPNDGVIECADSYKHMSVIVVLNSVELLVDLMRFPGQLIPRSTKAIFMTHISAAGESDSAENDSCDSPLEPNSPLYGLSEKVEPDSLSHSEPNIATTFWRRSRRKVIAEQRTASSSPEHPSFRARARSKLSGDRNSHRDFGDDIAASRSSYRSDGASTSEARRIRRRSISMTPEISDDIVRAVR…	ATGATCAGGGAAACGTCTGGCCCATCTGATCAATTAGTACAACAAGAATATACATATGCTGTTCCTAATGTTGGAAAGAATGTAAATAATAATAAGACTATATCTGTACAGACAGGTGAGGAATTCTCCATGGAGTTTGTTCAGGAGTGTGTTGGCACAAGAGCCATTGCTAGACCAGATGCAGCACTGACACATGAGAAGAGGGTTTGGTTCAATCAGAACCGCCAGATGGGGTATCAGGATCTTGCCCGAATTCAGTTGAAAAGAACGGATTCCAAGTGTGCTTCTGACATTTCTGATTTTGCATCTCTGAATGGTTCTTCTAGAGGGAGTGAACATGGGTCTTGTGTTGAAAAGATAGGTAGATACCAGAAGAAAGATGGTGAAATTGGACAAGTG…	Gossypium hirsutum	CRI	A05	101808975	101823851	-	PF14381 (1); PF07714 (1);		3407	2349	42.3	15	227.1	657	782	87.728	-2.5	6.309	-0.407	Nucleus
13	Gh_A06G033000	Gh_A06G033000.1	GhRAF13	CTR1	Serine/threonine-protein kinase CTR1	MYGNQSDNTCRLQIQLNGLEPEMMASFNRSWAQQTEESYQLQLALALRVSSLAASAVDSNFLDFNSDANTNRVSSSSSSSSSSSSSSSSSPQHVSHRFWVNGILSYFDRLPDGFYQVNGMDPYAWTLSADQGEIGLMPSIESLRAIDPHADLSITVVLIDRIRDPSLKELQNWVLKISSSWISTKDAINRLACLVCNQMGGAASSEEDVYRQWKECTEVLKNCSGSIVFPIGSLSVGLCVHRVLLFKILADLVNLPCRITKGCKYCRREDASSCLVQLGPDREYLVDLFEEPGALSQPDSSLNGTSSILVSSPLCHPRFKPVEIATNIKTLAKLYFIDDQSHKHACVDASSDNASNKNEQTGPQPRKAFDRNYFNKNSHFSTLSNNKESSLSPLHQSTL…	ATGTCGAAAATGAAGCATCTCTTAAGAAAACTCCACATCGGCGGTGGTTTAAATGAGCACCAACGATTGGCGGAGGCGCGGCCCGTGATCAGCCCTAGTCCGAGCCCGACTCCGGACTCGAACTCGATGAACGTGACGGGACCGGCAACGGTGACTTCTTCTTCATCGTCTACGGTTACTTCAAGTACAATGGGGAGAATCGGGGCAGTTGAATCGGTCGGGGCAGATCGGACGGCTGGAGATGCGGTGGATTTTAATTTATTGGAAGAAGAGTTTCAGATGCAATTGGCTTTGGCGATCAGTGCCTCCGATCCAGAGACGGCTCAGATCGACGCCGCTAAAAGGATTAGCCTCGCCGGCACCGACAACAACGTGTTCGTTGAGTTGCTTTCGCTCCGT…	Gossypium hirsutum	CRI	A06	3779419	3787311	+	PF14381 (1); PF07714 (1);		4018	2748	44.1	15	267.9	276.8	915	102.183	10.5	7.459	-0.422	Nucleus
14	Gh_A06G055900	Gh_A06G055900.1	GhRAF14	CTR1	Serine/threonine-protein kinase CTR1	MPHRATYFFPRQFPDRGFDASTKQLLDHEKKLAKETSATTTADVTSNFAENDCNNTISRTAPKDFKPPAVAKTNGKDDYYSPLSDLFTDEKLHAKKQKLAAFRDWFVEKKTSTDRPRHVKRSSRRVPSSTTDHDEDEDRRLLLAPEPALPSTPSPPSPLPAPATEITPVVDDRSVDQNFDRQVSLPRFSSGSSYAGSLFSATTLDGNLSSDVKDTWTKETSSTTVPETGEVEAQEVEEAKDNLALKSKESYYLQVMLARRLTSQASLLGEPLLLQCSGPGVVDAETVSYRLWVSGCLSYNDKISDGFYNILGMNPYLWVMCNELEEGRRLPPLMSLKEIEPSETSMEVVLVDRRGDSRLKELEDKAQELYCASENTLMLVEKLGKLVAIYMGGSFPEEQ…	ATGCCGAAAATGAAGCATTTATTAAGGAAACTCCATATCGGCGGCGGTTTCAATGAGCACCAACGGTTGACGGAGACGCAGCCCGTGATCAGCTCATGTCCGAGTCCGAACTCCACGGGACAAGAAACGGCGTCTTCCTTTTCTTCTTCTTCGGCGTCTTCTGTTGGTTCAGGTACATTGGGGAGAATCGGGGCCGTTGAATCGGCCGGGGGAGATCGGACGGCTGGTGATGAGGTGGATTTTAATTTATTGGAAGAAGAGTTTCAGATGCAGTTGGCTTTGGCGATCAGTGCCTCGGATCCCGAGACGACTCAGATCGACGCTGCTAAAAGATTTAGCCTCGCCGGTTCCGACGCCGGCGCTTTCGTGGAGTTACTCTCGCTTCGTTATTGGAACTAT…	Gossypium hirsutum	CRI	A06	8598688	8603623	-	PF00564 (1); PF07714 (1);		4086	4086	44	9	454	106.3	1361	147.795	-36	5.054	-0.425	Nucleus
15	Gh_A06G099800	Gh_A06G099800.1	GhRAF15	EDR1	Serine/threonine-protein kinase EDR1	MPKMKHLLRKLHIGSGLNEQQRLAEAQPVISSIPSPSPSPNSNSTSVTGMETTTSSSSSWGSSGTMGRIGAVEPVVGDRTAGDEVDFSLLEEEFQMQLALAISASDPETVQIDAAKRISLAGTDTNTFFEFLSIRYWNYNVVNYNEKIVDGFYDVYGIASTLGAQGKMPSLVDLRAVSVLDNVDYQVILVNRLLDPELQELEKRVYNMYVQSRSFGRSPVVSGMIQKIAEMVVNRMGGPVADAEEMLRMWTSRSYELQNSLKTIILPLGRLDVGLSRHRALLFKVLADRINLPCMLVKGSYYTGTDDGAVNLVRINNGSEYIIDLMGAPGTLIPAEVPSCHLLNSALGVRGFTDLTEASRGSRLLLDQGIENMAVSATLDTSSKAGALRSVEFVSSQTN…	ATGGCATTTGATCAAAATTCAATACAAGAAGATCTTAGACCATTGAATGTAGCTAGAATTGTAACTGAAGAGCCCCAAATTGCGGATGCGGTGGCTGCCACTAATAATACCCGCGGTACAACCATTGACGGGTTTCTTCCCAACTCGCCTCGGGAGCTTGAGACTTATGGTGGTGCCATGCCTGTTCTTTATCCAGCAACGGTGACGGATGCCGGTTTTGCAAGTTTAGGATATGGGAATGTAGTGCCCTTGACACCAGGTGTCCCTGCATGGAGGCCTCACATGCCTATGCCTGTGCCGGTTGGGAATTCAAGTATGAACCTGGTTGGCGGGTTCGGTTATAGTCCGAATTTGGGCAATATGGTGGCTGCTAATGCCGTGCATCAGGTTAGTAATGAT…	Gossypium hirsutum	CRI	A06	30485843	30492148	-	PF14381 (1); PF07714 (1);		2763	2763	42.3	13	212.5	295.3	920	101.899	-8.5	5.77	-0.222	Chloroplast
16	Gh_A07G022400	Gh_A07G022400.1	GhRAF16	EDR1	Serine/threonine-protein kinase EDR1	MKTPLGEELLRKIQELEVGHAYLMREMSSLKQSCGESIHDSTCRGSRRTSPQRPLFLGDAAAAAGSGSVRLPLRIESGSCGTTNGGGGDAGRTRTGNSRTAAANLTNSQYLNILQSMGQSIYIYDLRGRVFFWNRGAEKLYGYLEAEALGQNIIKLVCHPKDFGFAVNIVQRVIIGESWTGLFPIKNRLGENIFVVATVTPFYDEKGSVVGITSVTCDSRPFKETKFEFSAESQPKGDSSAFTRSKNAISIKLGLDPQQSLQAAIVSKISNLASKVSNKVKSRIRTGENRVDPYDHKEDATYSGVCTPKGDMWPPSHDVLYPFDKVSTVMNSIDFGDKNEGKPAIQKFTSFIAKTGISLPWKGNSPEESEAKTTHSIRPCEGNDQQNETFLLKGPYLGK…	ATGGCTCCAGAATTCCTTCGCGGAGAGCCTTCAAACGAAAAATCTGATGTTTACAGTTTCGGAGTAATCCTATGGGAACTTATTACCGTGCAACAACCATGGAATGGAATCAGTACTGCCCAGGTGGTTGGTGCTGTAGCTTTCCAGAATAGGAAGCTTGCCATTCCTCCTAACACCTCCCCAAAGTTGATTTCCCTCATGGAATCTTGTTGGGCCGATGATCCCGCTCAGCGGCCGTCTTTCGGGAATATAGTAATAACATTAAAGAAGTTGCTCAAATCTCCATTGTAG	Gossypium hirsutum	CRI	A07	2451974	2459050	+	PF14381 (1); PF07714 (1);		3136	2814	43.1	13	241.2	328.4	937	104.248	-12.5	5.497	-0.267	Nucleus
17	Gh_A07G171200	Gh_A07G171200.1	GhRAF17	EDR1	Serine/threonine-protein kinase EDR1	MEMPGRRSNYSLLSQYPDDQYTVSISGAPPPYYDSLSSEATSNKNKVKSERGLTDWDQSLSQNQNQNQLQANRICGGGGGGNTFASSISLQRQSSGSSFGESSLSGDYYVPTFSTTAANEIDGFVYGHDGSCEHVDLRTKIGGSSSGKSWAQQTEESYHLQLALALRLSSEATCADDPNFLGPDSDDSAVRGSSSSSASAEIVSHRFWVNGCLSYFEKVPDGFYLIHGVNPYVWTMCTDLHEHGRIPTIDSLRSVDHVGGSPIEAISVDRRSDLGLKELQNRVHNISCSCITTKEVVDELAKLVCTRMGGSSATGEDDLLLYWRDCSDDLKDCLGSVVVPIGSLSAGLCRHRALLFKVLADTIDLPCRIAKGCKYCKRDDASSCLVRFGHDREYLVDLI…	ATGCCTCATCGAACGACTTACTTCTTCCCTAGGCAATTTCCCGATCGTGGGGTCGAAACATCTACGAAACAACTATTGGATCACGAGAAAAAGGTCGATAAAGAAACATCAGCCGTAGCTGCTACAACTGCGGCTAGTGAAAATGACCGGAGCAAGTCGATCTCAAGGGCGGCTGCTCAGAAAGAGTTTGCGGTGGAAGCTGTTAAGCCTGATTACTCACCGTTGTCGGATCTTTTCACCGACGAGAAGCTTCAAGCTAAGAAACAACAGCTCGCTACTTTCCGCGATTTGTTATTCAAGAAAAAAACTACTACTGACAGATCACGTTACGTGAAACCATCGATTACTGATCATCATCATGAAGATCGCGAGTTGTTGTTACCTCCAGAGCCAGCTCCG…	Gossypium hirsutum	CRI	A07	44473532	44481760	+	PF00564 (1); PF07714 (1);		5649	3864	41.3	8	706.1	355.6	1287	141.987	-15	5.806	-0.513	Nucleus
18	Gh_A08G220700	Gh_A08G220700.1	GhRAF18	EDR1	Serine/threonine-protein kinase EDR1	MEKNQNKIFMEHSRVSKQYNSVEHGNGEFPHATQAFMPDPMTSLNMSIRPPELKGSDVKPVLNYSIQTGEEFSFEFMRDRLNPRKHFIQNSLGEPSYATGYMDLKGLLGISRTESESGSDISMLNMVEKGPRGFERKDSVHENQSNYGSHQSMRQTTLGYENNRGLLYMSIGTSDGTSTKMKVLCSFGGKILPRPSDRKLRYVGGETRIIRIRKDISWQELKQKILAIYDQTEVIKYQLPGEDFDALVSVSSDEDLQNMMEECNELLDKEASQKLRMFLFSLSDLEDTQFGLGNMDGDSEIQYVVAVNGMDFGTRTSTTLHGLTSFSANNLTEPVGTSINRETSRVAGDSVVISSSNIPGIMVSSSTFQSSQPVLPSSSGAYETRPEFYHGQTMGYPLQ…	ATGTATGGGAATCAATCTGACAACACTTGCAGATTACAAATCCAACTGAATGGTCTGGAGCCGGAAATGATGGCCTCCTTCAATAGAAGCTGGGCTCAGCAGACCGAAGAGAGTTACCAATTGCAGTTGGCGCTGGCTTTGCGGGTTTCTTCGCTGGCTGCTTCTGCTGCTGATTCCAACTTCTTGGATTTCAATTCTGATACTAACACCAACAGAGTTTCCTCCTCCTCTTCCTCTTCTTCTTCTTCACCTCAGCATGTGTCTCATCGATTCTGGGTAAATGGCATTCTATCTTACCTTGATAGACTTCCAGATGGATTTTACCAAGTCAATGGGATGGATCCTTATGCATGGACTATAAGTGCTGATCAAGGAGAGATTGGCCTGATGCCCTCCATC…	Gossypium hirsutum	CRI	A08	118396768	118404154	+	PF00564 (1); PF07714 (1);		4928	3834	41.5	8	616	351.3	1277	140.371	-37.5	4.756	-0.459	Nucleus
19	Gh_A08G241800	Gh_A08G241800.1	GhRAF19	EDR1	Serine/threonine-protein kinase EDR1	MERNLGKGLMDQQKNHEQIRYNNMEAGNETLESANQRFFHDPSSNINTNIRPPDYSMTAGARPVLNYSIQTGEEFALEFMRERVNPRQHFVQNAYGDPNSGPLYMDLKGILGISHTGSESGYDISMLNTVEKPCPQEFERKSPSVHEEKSYYDSMRSVSQSSSRNDISQGHQGFVSRNASLSSSTKVKFLCSFGGKILPRPRDRKLRYVGGETRMIRLSRDISFQELVQKMLAIYDQAHTIKYQLPGEDLDALVSVSCDEDLQNMMEECNVLEEGGPQKPRIFLFSSSDLDDVQYGLGSVETDSEMQYVVAVNGMDLGSRKNSIAASASENNLDELLGLNIVREAGRTVSEAAATGSASLTAHAPSSTVQSSHAPSSTLQSSQPVLVSSSNTYESSSQP…	ATGCCTCATCGAGCAACTTACTTCTTCCCCAGGCAATTTCCCGATCGTGGGTTCGATGCGTCTACGAAGCAACTATTGGATCACGAGAAAAAGCTCGCTAAGGAAACATCAGCCACTACAACAGCAGCTGTAACGAGCAACTTTGCTGAAAATGACCGCAATAACACGATCTCAAGGACAGCTCCCAAAGACTTTAAGCCGCCAGCTGTTGCTAAGACCAACGGCAAGGACGACTATTACTCCCCGCTTTCTGATCTTTTCACGGACGAAAAGCTGCACGCAAAAAAGCAGCAGCTCGCCGCTTTCCGCGATTGGTTCGTCGAGAAAAAAACGAGTACCGACCGACCACGTCACGTGAAACGGTCCTCTCGACGTGTCCCTTCGAGTACTACCGATCAC…	Gossypium hirsutum	CRI	A08	120971349	120977838	-	PF14381 (1); PF07714 (1);		3039	3039	43.2	13	233.8	287.6	1012	111.936	3	6.707	-0.446	Nucleus
20	Gh_A09G067200	Gh_A09G067200.1	GhRAF20	EDR1	Serine/threonine-protein kinase EDR1	MEMPGRRSYYSPLTQYPDDQYSVSISGAPPPYYDSLSSEVSSNKNSKVKPGIIDWDQKQSQNQQQTSRIGGGGGGGVGNTYASSIVTQRQSSGSSFGESSLSGDYYAPTISTTAVNEISAFMYGYDECFSHVDMRAKVGGSSSGKSWAQQTEESYQLQLALALRLSSEATCADDPNFLDPVPDDSAIRAGSSSSAETISHRFWVNGCLSYFDKVPDGFYLIHGVHPYVWKVCTDLHEHGRIPLIESLRSIDPTVDLPLEVISVDRRSDPGLKDLQNRVHNISCICITTKEVVDQLAMLVCSRMGGSSTTGEDDFFFYWRKCSDNLKDCLGSVVVPIGSLSLGLCRHRALLFKVLADMIDLPCRIAKGCKHCKRDDASSCLVRFGLDRRNLMKQVCDFRE…	ATGCCGAAAATGAAGCATCTGTTGAGGAAACTCCACATCGGCAGTGGATTAAATGAGCAGCAACGGTTGGCGGAGGCACAGCCCGTGATCAGCTCGATTCCGAGCCCGAGTCCGAGTCCTAACTCGAACTCGACGAGCGTAACGGGAATGGAAACGACGACTTCTTCTTCATCGTCTTGGGGTAATACGGGGACAATGGGGAGAGTTGGGGCCGTTGAACCGGTCGGGGGAGATAGGACAGCTGGGGATGAGGTGGATTTTAGTTTATTAGAGGAAGAATTTCAGATGCAGTTAGCTTTGGCGATCAGTGCCTCGGATCCCGAGACGGTTCAGATCGACGCTGCTAAAAGGATTAGCCTCGCCGGAACCGATACCAATACCTTCGTTGAGTTCCTCTCG…	Gossypium hirsutum	CRI	A09	47196936	47212800	+	PF14381 (1); PF07714 (1);		3393	3117	43.2	13	261	1039.3	1038	113.693	-12	5.657	-0.397	Nucleus
21	Gh_A09G083200	Gh_A09G083200.1	GhRAF21	EDR1	Serine/threonine-protein kinase EDR1	METPTADELLRKIQELEAGHEHLQQEMSRLKQSGAGQSKPDHIRQRSHSTSPQRRRCPGNSAAAAATSAAALKKSSCSFRHSSPLQRESRRCDTGNGGGGGDGEGRNTGPAAVNFTNSQYLNILQSMGQSVHIFDLNGRIIYWNRTAENLYGYSAAEALGQDAVELLVDPRDFAVANNIVHRVMMGESWTGQFPVKNKMGERFSALVTDTPFYDDDGSLVGIICVSSDSRPFQVAFSAEKQPEGNSTFSRSKNAVSAKLGLDPQQPLQAAIALKITNLASKVSNKVKSRIRTGENCIDPEGGSGDSHHSDHVLSDAVHFDHKEDATSSAASTPRGDVHPSAFGVFSPFEEKPAVKTSRDSGDESEGKPAIQKIMTLMNRKGLSWPWKRNDQEGLEARTA…	ATGGCATTTGATCACAACGCAATTCCAAGAGATCTAAGACCATTGAATGTAGCTAGAACTGTAACTGAAGAGCCCCGCATTGCAGCTACTAGTAATGTCAGTGGTAGAAATATTGAAGGGTTCTTTCCCAACCCTTCTCGGGAGCCTGGAAGTCCTGGTACCATGCCTGGCTTTTATCCGGCAACTATGGCTAATGCTGGTTTTGTAGGTTTAGGGTATGCAAATGCAGTGCCCCTGGCACCGGGTGCCCCTGCATGGAGGCCTCCCATGCCCATGCCTATGCATGTGCCTGTGCCAGTGGGGCGTCCAAGTATAAACCCGGTTGTTGGGTTTAGTTATAATCCCAATTTGAGCAATATGGTAGTTGGAAATGCTGTGGATCAGGTCAGTAATGATGTG…	Gossypium hirsutum	CRI	A09	56265342	56269580	+	PF13426 (1); PF07714 (1);		2298	2298	45	13	176.8	161.8	765	84.957	6.5	7.017	-0.602	Plasma Membrane
22	Gh_A09G156400	Gh_A09G156400.1	GhRAF22	CTR1	Serine/threonine-protein kinase CTR1	METPTAEELLRKIQELEAGHEHLQQEMSRLKQSGAGQSKPDHIRQRSHSTSPQRRRFPGNSAAAAATTAAALKKSSCSFRHSSPLQRESRRCDTGNGGGGGDGESRNTGPVAVNFTNSQYLNILQSMGQSVHIFDLNGRIIYWNRTAEKLYGYSAAEALGQDAVELLVDPRDFAMANNIVHRVMMGESWTGQFPVKNKMGERFSALVTDTPFYDDDGSLVGIICVSSDSRPFQVAFSAEKQLEGDSTFSRSKNAVSAKLGLDPQQPLQAAIALKITNLASKVSNKVKSSIRTGENCIDSEGGSGDSHHSDHGFSDAVRFDHKEDATSSAASTPRGDVHPSAFGVFSPFEEKPAVKTSRDSGDASEGKPAIQKIMTLMNKKGLSWPWKGNDREGSEARTA…	ATGGAAATGCCCAGTCGAAGATCCAACTATTCTCTACTTAGTCAATATCCTGACGACCAGTACTCCGTGTATTCGCTTTCGAGCGAAGCTACGAGTAATAAAATCAGTAAAGTGAAATCAGAGAGAGGTTTATTCGATTGGGATCAGAATCAGAGTCAGAACCAGCAGCAAGCGAGTCGTATCGGCGGCGTAGGAGGAACGAATACTTATGCTTCATCAGTCGGTCATCAACGGCAATCGAGCGGGAGTAGCTTCGGTGAGAGCTCGTTATCGGGAGATTATTATGTGCCGAACCTTTCTACGACGGCGGCGAACGAGATTGATTCATTCGTGTACGGTCACGATGGGAGCTTTAGGCATGGGGATTTGAGAACGAAAATTGGCGGTTCCTCGTCGGGG…	Gossypium hirsutum	CRI	A09	71724990	71732513	+	PF14381 (1); PF07714 (1);		3167	2541	44.1	15	211.1	282.8	846	94.001	-2.5	6.301	-0.362	Nucleus
23	Gh_A09G260300	Gh_A09G260300.1	GhRAF23	EDR1	Serine/threonine-protein kinase EDR1	MKNFLKKLHMMSNQSEDVQGSTSSKSNKSSIVSSSSDRPLQSRPHHSPDNNKPLSVLSNWLNSVANRKSPSPPSSSNVKREETMEPADLATTSALEAALDAVRRDSGSSNSRDPDVEEEYQIQLALELSAREDPEATQIEAVKQISLGSCAPENTPAEVIAYRYWNYNSLDYDDKILDGFYDLYGILTESTSERMPSLLVLQGKLVSDNVSQEAVLVNRAFDANLLKLERKALAMTAKLRSEPLAFVSSNLVQKLAVLVSDYMGGPVADPDNMSRSWRSLSYSLKATLGSMVLPLGSLTIGLACHRALLFKVLADSAGIPCRLVKGQRYTGSDDVAINFVKIDDGREYIVDLMADPGTLIPSDVAGSHVEYDDSFFSSPLSRDIDSSHMASSSSGVGSS…	ATGGAAGAGACACGAGATGATGCTGGTCCCGAAGAGCAAGGGCATTCTAATGCAACATGGTGGTCTTCAGATTTTATTGAAAAATTTGGTTCTGTTTCTTTAGGTTCTCATGAAGAGAGTTCAAGTAATAGGGAATCGCCTAGAACTTTTGAGCAAGATGGATTGTCATCTCAGACAGCATCACAGATTTTGTGGAGCTCTGGAGTGCTTTCTGAACCAATTCCAAACGGCTTCTATTCTGTCATTCCGGATAAAAGACTTAAGGAGCATTTTGACACTATTCCTACATTGGAAGAGCTTCAGGCATTGGGTGGAGAAGGTTATAGAGCTGATATTATTCTTGTGGATACTGAGAAAGATAAAAAGCTATCCATGCTGAAGCAGTTGATTGTGGCACTG…	Gossypium hirsutum	CRI	A09	82153378	82157510	-	PF00989 (1); PF07714 (1);		2627	2334	45	13	202.1	125.5	777	86.063	8	7.314	-0.612	Endomembrane System
24	Gh_A10G175400	Gh_A10G175400.1	GhRAF24	EDR1	Serine/threonine-protein kinase EDR1	MKHIFKKLHIGSNHEHNRASTADTSPSPSPSCATDHQRSMSENALMSTSTTTTSSSPVNTTPMPLLSSIGLSTPSAANNRALDYMLSEEEFQVQLALAISASNSEDPEKDQIRAATLLSLGNHHGMDLGFGRDKDDVAAEVLARKYWEYNVLDYEERVGDGFYDVYGLSTDSKLQEKMPSLVDLEKSLGNSGFEVVIVNRTIDPALEELLQIARCITLDCPATNIDVLVQRLAELVTGNMGGPVKDANIILARWMERSTELRTSLHTSVFPIGSINIGLSRHRALLFKVLADSIRLPCILVKGSHYTGVEDDAVNIIKLEDQREFLVDLMAAPGTLIPADILSAKDATFKPYNPIISNIPTLQSSDNGYSRAKPSSIEGSSQHPVINGSLPINWGSSTG…	ATGGCTGGGGATGACTCAGTAGCGAGTCTCTATCGAGTTTTAGTGGATCGGTGTTTGAGTTTGGAAGCGAGTCATGTTAAGTTAAGAGAAGAGTTTGATGAGCTTGTGCAGCAAGATAAAAGAAGTGATGAAGAAGAAGTTATGGTAGCGTCAGATTCAGGCGATTCCACGTCAAATCCCGTCGTCGTAACTTTTCCCGGTTACTTCTCGACGGGAACACCTTTTAAGAACGTGTTGGATTCCATTGGACATGCTATCCATGTCTCCTCGACTACTTCGGGAAGGATTACATTTTGGAATCGCTCAGCTGAAAATCTTTTCGGATGGAAGTCCAATGAAGTCTTGGGACAAAGAGAGAGAGCACTTCTAATAGCTGAAGAATACCATGCTCCCCTTAAG…	Gossypium hirsutum	CRI	A10	98244751	98249858	+	PF13426 (1); PF07714 (1);		2328	2328	44.1	13	179.1	231.7	775	85.722	0	6.518	-0.501	Chloroplast
25	Gh_A11G288200	Gh_A11G288200.1	GhRAF25	EDR1	Serine/threonine-protein kinase EDR1	MRESEETEKVKKMKKREKMKHIFKKLHIGSSNDPADNQRAASENSPASPPTTTSASSSPVTAATVPVTSSTGLITPSSTVTATNRDYMLSEEEFQVQLALAISASNSEDPKKDQIRETAILSLGSHHRMDLGVGRDKDDVAAEVLARQYWEYDVLDYEERVVDGFYDVYGLSSESGTQGKMPSLTDLEASLGNSSFEVVIVNRTIDPALEELFQIAHCIALDCPSTNVGILVQRLAELVTGHMGGPVKDANIILSKWMERSTELRTSLHTSVLPIGSLNTGLSRHRALLFKVLADSIKLPCKLVKGSHFTGVEDDAVNIVKLEEEREFLVDLMAAPGTLIPADILSAKDTTFKSYNPIINNIPTLQSSDDVYSREKPLKGEGSSQHPMTDSSMPVDWGS…	ATGAAAACGCCGCTAGGGGAGGAGCTCTTGAGGAAGATCCAAGAACTGGAAGTAGGACATGCGTATCTCATGCGAGAAATGTCAGGTTTAAGACAATCCAGCGGTGAGTCAATTCATGACTCAACTCGTCGAGGATCCCGCCGTACTTCCCCTCAACGGCCGTTATTTCTCGGGGACGCGGCGGCTGCTGCCGGTTCTGGTTCTGTTCGACTTCCGTTACGAATAGAGAGCGGGAGCTGCGGCACCACAAATGGAGGCGGTGGCGACGCAGGAAGAACAAGAACCGGGAATTCACGGACAGCTGCCGCTAATTTGACTAACAGTCAGTATTTAAATATTTTACAGTCTATGGGACAATCTGTTTATATATATGATCTTAGAGGCCGTGTATTCTTTTGG…	Gossypium hirsutum	CRI	A11	104973950	104980259	+	PF14381 (1); PF07714 (1);		2997	2997	43.2	13	230.5	276.1	998	110.553	-4	6.252	-0.51	Nucleus
26	Gh_A12G051500	Gh_A12G051500.1	GhRAF26	EDR1	Serine/threonine-protein kinase EDR1	MSKMKHLLRKLHIGGGLNEHQRLAEARPVISPSPSPTPDSNSMNVTGPATVTSSSSSTVTSSTMGRIGAVESVGADRTAGDAVDFNLLEEEFQMQLALAISASDPETAQIDAAKRISLAGTDNNVFVELLSLRYWNYNVVNYDEKIVDGFYDVYGIASTLGAQGKMPSLVDLQAVSVLDNVDYEVILVNRLLDPELQALEKRVYNIYVQSRAFGSGPVLSGMIQQIAETVVNRMGGPVADAEEMLRTWNSRSYELRSSLNTIILPLGQLDVGLSRHRALLFKVLADRINLPCMLVKGSYYTGTDDGAVNLVRINNGSEYIIDLMGAPGTLIPAEVPSCHLLNSALDVRGFADRTEASQSSCFQLDKGIGNVAVSSAPDTSPKVGAMRSTESVSSLANEE…	ATGGAAACGCCGCAAGGGGAGGAGCTCTTGAGGAAGATCCAAGAACTGCAAGTAGGACATGCGCATCTCATGCGAGAAATGTCAAGGTTAAAACAATCCGGTGGTGAGTCAATTCACGATTCAACTCGTCGAGGATCCAGCCGTACTTCCCCTCAATGGCCGTTATTTCTCGGGGACGCGTTGGCTGCTGCCGGTTCTGGTTCTGTTCGACTTCCGTCGCAAATAGAGAGCGGGAGCTGCGGCACCTCAAATGGCGACGGAGAAAGAACAAGAACCGGGAATTCATGGACAGCGGCGGCTAATTTGACTAACAGTCAGTATTTAAATATTTTACAGTCTATGGGACAATCTGTTTATATATATGATCTTGGAGGCCGTGTATTCTATTGGAACCGAGCT…	Gossypium hirsutum	CRI	A12	9321923	9329641	-	PF00564 (1); PF07714 (1);		4672	3936	43.3	8	584	419	1311	144.59	-22	5.381	-0.544	Chloroplast
27	Gh_A12G294800	Gh_A12G294800.1	GhRAF27	EDR1	Serine/threonine-protein kinase EDR1	MPKMKHLLRKLHIGGGFNEHQRLTETQPVISSCPSPNSTGQETASSFSSSSASSVGSGTLGRIGAVESAGGDRTAGDEVDFNLLEEEFQMQLALAISASDPETTQIDAAKRFSLAGSDAGAFVELLSLRYWNYNVVNYDEKILDGFYDVYGIASTLGLEGKMPSLVDLQAVLVLENVDYEVILVNRLLDPELQELEKRVYNIYVQSQALGHGLVLSDLIQKIAEIVVNRMGGLVADADEMLRMWTLRSYELRSSLNAIILPLGRLDVGLSRHRALLFKVLADRINLPCMLVKGSYYTGTDDGAVNLVRINNGSEYIIDLMGAPGTLIPAEVPSCQLLKSALDVLSDASQGSFSAALEMGIKIGAKRAAEFASSQTNEDEKNLAGRAVPERSEQEFGKLL…	ATGGCAAGCGATTCAAGCCTGAAGTCATACCATGGTAAAGAAACGGTTGTGTCAAGTGGCAGAAGCTCTACAGATGGGGATACAAATAATATTTGTGTGCAGACAGGTGAGGAGTTTTCGACAGAGTTTTTAAGGCATACTGGTGCTTTAAGAAGAATAGCAGTGACAATGGATGCAGACCATAGCCAACCAAGGCAAGCAGGTTTTAGTAACAATCAGAACTGTTGGCAGGTTTACAAGGATCTTAAAGGCAGTCCAGAGTCAAGAAGGAAGGAATCCGAATATGGTTCAAATGTTCCAAATTTTGTTCCGGGATTGGGATGTATAGCTGAAGTAGATAGTTACCATGATCATTTTGGCAGATATAACTGGCAAATTGGTGGTTTTGATGGACAAAAA…	Gossypium hirsutum	CRI	A12	104981392	104990357	+	PF14381 (1); PF07714 (1);		3446	3018	42.5	13	265.1	460	1005	109.577	-11.5	5.652	-0.423	Chloroplast
28	Gh_D01G098100	Gh_D01G098100.1	GhRAF28	EDR1	Serine/threonine-protein kinase EDR1	MAFDQNSIQEDLRPLNVARIVTEEPQIADAVAATNNTRGTTIDGFLPNSPRELETYGGAMPVLYPATVTDAGFASLGYGNVVPLTPGVPAWRPHMPMPVPVGNSSMNLVGGFGYSPNLGNMVAANAVHQVSNDVVAGHGYSPSLGNRISGNRSDQLSNDRVTVGLAHSCNMGNRGSRNGNELVGGVGYKSNSGVGSNGNGADQVNDEGGDDSVSGKKVKFLCSFGGKILPRPSDGVLRYVGGQTRIISVRRDVSFNEFVQKMVDAYGQPVVIKYQLPDEELDALVSVSCSDDLVNMMDEYEKVIERSSDGSAKLRVFLISASELDPSGMVQFGDLHDNGQKYVEAVNVVKGAAGGIAGKESIASATSTPNSDISGSEAVDSSGAVQGDVGGPPSTNLLS…	ATGGAAATGCCCGGACGAAGATCTAATTACTCTCTCCTTAGCCAGTATCCCGACGACCAGTACACCGTGTCCATATCAGGAGCTCCGCCTCCCTATTGCGATTCACTTTCAAGCGAAGCCACCAGTAATAAGAACAAAGTGAAATCAGAGAGAGGTTTAACTGATTGGGATCAGAGTCTCAGTCAGAACCAAAACCAGAACCAGCTACAAGTAAATCGAATCTGTGGCGGCGGCGGGGGAGGGAATACTTTTGCTTCGTCGATCAGTCTTCAACGGCAATCGAGTGGAAGTAGCTTTGGTGAGAGCTCTTTATCGGGAGATTATTATGTGCCGACCTTTTCTACGACGGCCGCCAACGAGATTGATGGGTTCGTTTATGGTCACGACGGGAGCTGTGAG…	Gossypium hirsutum	CRI	D01	13903741	13914034	+	PF00564 (1); PF07714 (1);		5513	3399	41.6	6	918.8	640.6	1132	126.197	-21.5	5.392	-0.676	Nucleus
29	Gh_D01G149800	Gh_D01G149800.1	GhRAF29	CTR1	Serine/threonine-protein kinase CTR1	MAPEFLRGEPSNEKSDVYSFGVILWELITVQQPWNGISTAQVVGAVAFQNRKLAIPPNTSPKLISLMESCWADDPAQRPSFGNIVITLKKLLKSPL	ATGGAGAAAAATCAAAACAAGATTTTCATGGAACATTCTAGAGTTAGTAAACAATACAACTCTGTGGAGCATGGAAATGGGGAATTCCCCCATGCAACTCAAGCATTTATGCCAGATCCTATGACCAGCTTAAACATGAGTATAAGGCCTCCTGAGCTAAAAGGATCAGATGTCAAGCCTGTACTTAATTATTCCATACAGACTGGTGAGGAGTTTTCTTTTGAATTTATGCGGGATCGGTTAAATCCTAGGAAGCATTTCATCCAAAATTCTCTGGGTGAACCCAGTTATGCAACAGGATATATGGATCTAAAAGGTCTTTTAGGCATTAGTCGTACAGAATCTGAAAGTGGGTCTGATATTTCAATGCTTAACACGGTAGAGAAAGGTCCGAGGGGG…	Gossypium hirsutum	CRI	D01	32647450	32656168	-	PF14381 (1); PF07714 (1);		3193	2580	43.9	15	212.9	372.1	859	94.969	-0.5	6.473	-0.368	Nucleus
30	Gh_D02G037100	Gh_D02G037100.1	GhRAF30	EDR1	Serine/threonine-protein kinase EDR1	MPHRTTYFFPRQFPDRGVETSTKQLLDHEKKVDKETSAVAATTAASENDRSKSISRAAAQKEFAVEAVKPDYSPLSDLFTDEKLQAKKQQLATFRDLLFKKKTTTDRSRYVKPSITDHHHEDRELLLPPEPAPTPPPPVPETTVVVNDLSVDRNFDRQVSLPRFSSGSSYEGSLFSGTTLDCNLSSEVKDTWTKDSSPAAVPATGEVQEPGSEEKKDSLALKSKESYYLQIMLARRLTSHASLLSEPLLLQEFCGPGATDAETVSYRLWVSGCLSYSDKISDGFYSILGMNPYLWVMCNEFEEGRRLPPLMSLKEIEPNETSMEVVLVDKRGDNRLKELEDKAQELYCASENTLVLVEKLGKLVAIYMGGTFPVEQGDLHKRWKLVSTRLKDFHKCIVL…	ATGAAGAACATTCTCAAGAAGCTGCATGTATCTAATCAATCTGAAGATATTGAAGGGTCGTCTTCATCAAGAAGCAACAAGAAGTCCAGTGATGATGTATCATCGTCTCCTCTTAGCCCTGAGAATAATAATAATAGTAATAATAACAAATCATTATCTGCTCTTTCTAGTTGGTTGAACTCAGTAGCTAATAGGAAAAGTCCAAGTCCACCATCTTCTTCAAATTTGAAGAAAGGGGAAACTATGGAACCTAGTGATTCAGTTAGTACTAGTGGTTCAAAGGCTGCTTTGGATACAGGAAAGGGCAATTCTGGGTCTAGCAACACTAGGGATCCTGATGTAGAAGAGGAGTATTATCAGATACAATTGGCTATGGAGTTGAGTGCTAGGGAGGATCCT…	Gossypium hirsutum	CRI	D02	4067974	4073020	-	PF00564 (1); PF07714 (1);		3291	3291	41.4	9	365.7	219.5	1096	122.049	16.5	7.161	-0.628	Nucleus
31	Gh_D02G067100	Gh_D02G067100.1	GhRAF31	EDR1	Serine/threonine-protein kinase EDR1	MYGNQSDNTCRLQIQLNGLEPEMMASFNRSWAQQTEESYQLQLALALRVSSLAASAADSNFLDFNSDTNTNRVSSSSSSSSSSPQHVSHRFWVNGILSYLDRLPDGFYQVNGMDPYAWTISADQGEIGLMPSIESLRAIDPHADLSITVVLIDRLRDPSLKELQNWVLKISSSWISTKDAINQLACLVCNRMGGAASSEEDVYSQWKECTEVLKNCSGSIVFPIGSLSVGLCVHRVLLFKILADLVNLPCRITKGCKYCRREDASSCLVQLGPDREYLVDLFEEPGALSQPDSSLNGTSSILVSSPLCHPRFKPVEIATNIKTLAKLYFIDDQSHKHACLDASSDNASNQNEQTGPQPRKAFDRNYFNKNNPFSTLSNNKESSLSPLHQSTLWNIGCDK…	ATGGAGAGAAATCTAGGAAAAGGCTTAATGGATCAACAGAAGAACCATGAACAAATTCGATACAATAATATGGAAGCTGGAAATGAGACTCTTGAGTCTGCAAACCAAAGATTTTTCCATGATCCATCTAGTAATATTAATACTAACATCCGGCCTCCTGATTATAGTATGACGGCTGGAGCTAGACCAGTTTTGAATTACTCCATTCAGACAGGTGAGGAGTTTGCTCTGGAATTTATGCGGGAAAGGGTAAATCCCCGGCAGAATTTTGTTCAGAATGCTTATGGTGATCCTAACAGTGGACCTCTTTATATGGATCTAAAAGGCATTCTGGGAATTTCTCATACAGGTTCTGAAAGTGGCTATGATATCTCTATGCTGAATACGGTAGAAAAACCC…	Gossypium hirsutum	CRI	D02	7932156	7936713	+	PF00989 (1); PF07714 (1);		2214	2214	44.3	13	170.3	195.3	737	81.707	8.5	7.414	-0.445	Nucleus
32	Gh_D02G067200	Gh_D02G067200.1	GhRAF32	EDR1	Serine/threonine-protein kinase EDR1	MEMPSRRSNYSLLSQYPDDQYSVYSLSSEATSNKISKVKSERGLFDWDQNQSQNQQQASRIGGVGGTNTYASSVGHQRQSSGSSFGESSLSGDYYVPNLSTTAANEIDSFVYGHDGSFRHGDLRTKIGGSSSGKSWAQQTEESYQLQLALALRLSSEATCADDPNFLDPVPDDSAIRSASSSSAETVSHRFWVNGCLSYFDKVPDGFYLIHGVNSYAWTVCTDLHEHGRIPSIESLRSVDPNVDSPLEVILVDRRSDPSLKELQNRVHNISCSCITTKEVVDQLAELVCSRMGGSFTTGEDDLVSFWRQCSDDLKDCLGSVVVPIGSLSVGLCRHRALLFKVLADTIDLPCRIAKGCKYCKRDDASSCLVRFGLDREYLVDLIGNPGYLCEPDSLLNGP…	ATGCGAGAAAGCGAGGAAACTGAGAAAGTGAAGAAGATGAAGAAACGAGAAAAAATGAAGCACATTTTTAAGAAGCTGCACATAGGAAGCAGTAACGATCCCGCTGATAATCAACGCGCAGCGTCCGAGAACTCTCCGGCGAGTCCTCCTACTACAACTAGTGCGTCATCGTCCCCGGTGACCGCGGCGACTGTGCCTGTAACCTCGAGCACGGGTTTGATTACGCCGTCATCGACGGTGACTGCGACGAATCGAGATTATATGTTATCGGAGGAAGAGTTTCAGGTTCAGTTAGCCCTAGCTATAAGCGCTTCGAATTCGGAGGATCCGAAGAAGGATCAGATCCGAGAAACGGCTATTTTGAGTTTAGGGAGTCATCATCGGATGGATTTGGGGGTA…	Gossypium hirsutum	CRI	D02	7952666	7957319	+	PF00989 (1); PF07714 (1);		2163	2163	43.6	13	166.4	207.6	720	79.787	17.5	8.689	-0.433	Nucleus
33	Gh_D03G171800	Gh_D03G171800.1	GhRAF33	EDR1	Serine/threonine-protein kinase EDR1	MAGDDSVASLYRVLVDRCLSLEASHVKLREEFDELVQQDKRSDEEEVMVASDSGDSTSNPVVVTFPGYFSTGTPFKNVLDSIGHAIHVSSTTSGRITFWNRSAENLFGWKSNEVLGQRERALLIAEEYHAPLKKIMEKLISGQSWSGQFPFKRRSGEIFMALVSKSPLYEDGQLTGVVTVSSDAAIYNGLNSENTGPYQDHSRPRRSKMKGMQWHPPRPQIASSVSNLASKFLLKKQDGVSNSCTKSMEEQDAATSTVDKLETPNIAEGELNSSFLDWRNTAVGISSQKDETAFDLAQPKKIAAKVLAKLQIGGPSNHSNEDDECPQRTDATSRSATNDVKNEHNVSRGLKTSIQNHLNSSSMAENAILSVEKRTSPTLVEERSVVDSSREYNGKFSVT…	ATGGAAACCCCTTCAGCAGAGGAGCTTTTGAAGAAGATCCAAATACTTGAAGCGGGACATGCCGATCTCAAGCAAGAAATTTCTATTTTAAAACAATCCGGTGGCGATTCCAAGGCCAATTCAACTCATCAAAGATCTCACTCTACTTCCCCTCGACGTCCGCGCTTCCCGGGGAACGCGGCGAAGCTTGCTGCTTGGAAGAAAGATTCAGCTTCGTTTCGGCACTCCTCGCCGTTGCGAAGAGAGAGCAGAAACAATGACACTGTCAATGGCGACAGCGGCACCGGAGGAGATTTAGGAGTAGGAGGAAGAGGAGGAGCTATCGAAAGAACCGGGAACGTCGGGCCAGCTGCCGTCAATTTCACTAACAGCCAGTATTTGAATATATTTCAGTCTATG…	Gossypium hirsutum	CRI	D03	50590120	50600225	-	PF13426 (1); PF07714 (1);		2631	2244	42.2	15	175.4	533.9	747	83.403	-5	6.02	-0.548	Nucleus
34	Gh_D04G045400	Gh_D04G045400.1	GhRAF34	CTR1	Serine/threonine-protein kinase CTR1	MAGDDSVASLYRVLVDRCLSLEASHVKLREEFDELVQQDKRSDEEEVMVASDSGDSTSNPVVVTFPGYFSTGTPFKNVLDSIGHAIHVSSTTSGRITFWNRSAENLFGWKSNEVLGQRERALLIAEEYHAPLKKIMEKLISGQSWSGQFPFKRRSGEIFMALVSKSPLYEDGQLTGVVTVSSDAAIYNGLNSENTGPYQDHSRPRRSKMKGMQWHPPRPQIASSVSNLASKFLLKKQDGVSNSCTKSMEEQDAATSTVDKLETPNIAEGELNSSFLDWRNTAVGISSQKDETAFDLAQPKKIAAKVLAKLQIGGPSNHSNEDDECPQRTDATSRSATNDVKNEHNVSRGLKTSIQNHLNSSSMAENAILSVEKRTSPTLVEERSVVDSSREYNGKFSVT…	ATGGAAACGCCGCCGGCGGAGGAACTATTGAGAAAGATTCAAGAACTAGAAGTGGGACATGCGAATCTCAAGCAAGAAATGTCGAAGTTAAAGCGATCCGGCGGTGAGTCAAGGCTCGATTCGACTCGTCAAAGATCCCACTCTATTTCCCCTCAGCGCCCTCGATTCCCCGGGAACGCCGCGGCTGCTTCGGCGGGAGGGACAACGACGGCTGCTGCTTATTGGAAGAAAACTTCGGGTCCATTTCGACATTCCTCGCCGTTGCAAAGAGAGAGCAGAAGCAATGACACCTTAAATAGCGGCAGCGGCGGCTGCGGCGGCGGAGGTAGTGGAAGAAAAAGTGGGGATACCGGACCAGCTGCCGTTAATTTCACTAACAGCCAGTATTTAAAGATATTA…	Gossypium hirsutum	CRI	D04	6295006	6309448	+	PF14381 (1); PF07714 (1);		3017	2136	41.9	13	232.1	747.7	711	79.75	2.5	6.735	-0.422	Nucleus
35	Gh_D04G120500	Gh_D04G120500.1	GhRAF35	CTR1	Serine/threonine-protein kinase CTR1	MKTPLGEELLRKIQELEVGHAYLMREMSGLRQSSGESIHDSTRRGSRRTSPQRPLFLGDAAAAAGSGSVRLPLRIESGSCGTTNGGGGDAGRTRTGNSRTAAANLTNSQYLNILQSMGQSVYIYDLRGRVFFWNRGAEKLYGYLEAEALGQNIIKLVCHPKDFGFAVNIVQRVIIGESWTGLFPIKNRLGENISVVATVTPFYDEDGSVVGITSVTCDSRPFQETKFEFSAERQPKGNSSAFTRSKNTISVKLGLDPQQPLQAAIVSKISNLASKVSNKVKSRIRTGENRVDAYDHKEDATYSGVCTPKGDMWPPSHDVLHPFDNVSTVMNSIDFGDENEGKPAIQKFTTFIAKTGISLPWKGNSQEESEAKTTHSIRPCEGNDQQNETFLLKGPYLGK…	ATGGAAATGCCCGGTCGAAGATCCTACTACTCTCCCCTTACCCAGTATCCAGACGACCAGTACTCCGTGTCCATATCAGGAGCTCCACCGCCATATTACGACTCGCTTTCGAGCGAGGTCTCAAGTAATAAGAATAGCAAAGTGAAACCGGGTTTAATCGATTGGGATCAGAATCAGAGCCAGAACCAGCAGCAAACGAGTCGAATTGGCGGCGGCGGTGGCGGAGGAGTTGGGAATACTTATGCTTCGTCGATTGTGACGCAACGTCAATCGAGCGGGAGCAGCTTCGGCGAGAGCTCGTTATCGGGAGATTATTATGCGCCGACCATTTCTACGACAGCTGTGAACGAGATCAGTGCATTCATGTACGGTTATGATGAGTGCTTTAGGCATGTGGAT…	Gossypium hirsutum	CRI	D04	36920030	36934409	-	PF14381 (1); PF07714 (1);		3316	2556	44.7	15	221.1	684.2	851	94.467	-0.5	6.474	-0.379	Plasma Membrane
36	Gh_D05G012200	Gh_D05G012200.1	GhRAF36	CTR1	Serine/threonine-protein kinase CTR1	METPQGEELLRKIQELQVGHAHLMREMSRLKQSGGESIHDSTRRGSSRTSPQWPLFLGDALAAAGSGSVRLPSQIESGSCGTSNGDGERTRTGNSWTAAANLTNSQYLNILQSMGQSVYIYDLGGRVFYWNRAAEKLFGYSEAEALGQDIIKLVCQPKYFRIAANIVHLVTAGESWAGLFPIKNRIGENISVVTTVTPFYDEIGSVVGITCVTCDSRPFQETKFEFSAERQPKGNSSAFIRSKNAISVKLGLDPQQPLQAAIVSKISNLASKVSNKVKSRIRTGENRVDPYDHNEDATSSGVCTPKGDMRPPTHGVLYPFHNESTVMNSIDFGDENEGKPGVQKFTTFIALTGISLPWKGNSQEESEAKTTHSIRPCEGNDQENETFLLKGPYLGTKPE…	ATGGAAACACCTACAGCGGATGAGCTTTTGAGGAAGATCCAAGAACTGGAGGCAGGACATGAGCATCTCCAGCAAGAAATGTCTAGATTAAAACAATCCGGCGCCGGTCAGTCAAAGCCCGACCACATTCGTCAAAGATCCCACTCTACTTCCCCTCAACGCCGCCGCTGCCCGGGGAATTCGGCTGCGGCGGCGGCTACGTCGGCTGCTGCTTTGAAGAAAAGTTCTTGCTCGTTTCGGCATTCGTCGCCGTTGCAAAGAGAGAGCAGAAGGTGTGATACCGGAAATGGCGGCGGCGGAGGTGATGGAGAAGGCCGGAATACTGGTCCGGCTGCCGTTAATTTCACCAACAGTCAGTATTTAAATATTTTGCAGTCTATGGGACAATCTGTTCATATA…	Gossypium hirsutum	CRI	D05	1167946	1174554	-	PF00564 (1); PF07714 (1);		5312	4212	44	9	590.2	160.8	1403	151.586	-25	5.239	-0.424	Nucleus
37	Gh_D05G045300	Gh_D05G045300.1	GhRAF37	EDR1	Serine/threonine-protein kinase EDR1	MASDSSLKSYHGKETVVSSGRSSTDGDTNNICVQTGEEFSTEFLRHTGALRRIAVTMDADHSQPRQAGFSNNQNCWQVYKDLKGSPESRRKESEYGSNVPNFVPGLGCIAEVDSYHDHFGRYNWQIGGFDGQKFVQHSDASYIDQLTPRLTVSPVCVVESPQSGRSNSAGVTEGTFASKMKFLCSFGGRILPRPNDGKLRYVGGETRIISIKKNLTWEELARKTTAICNQPHTIKYQLPGEDLDALISVCSDEDLHHMIEEYHELERNGGYQRLRLFLVPLKEHERHNSLEGRSTPRQHDIDYQYVFAVNGMLDTSGQHLASQTNQFGNASDYSHSFHIDSPTSAHAFDHKDYTPSSPNTARMFSHPTAKFLPNLHIPSKSFNHSPPLSPVQGNQGNPT…	ATGAAGAACTTCCTCAAGAAACTGCATATGATGTCTAATCAATCGGAAGATGTACAAGGGTCAACTTCATCGAAGAGTAACAAGTCCAGTGATGTATCATCATCTAGTGATAGGCCTTTACAGTCAAGGCCTCATCATAGTCCTGACAACAATAAACCATTATCTGTTCTTTCCAATTGGTTAAATTCAGTTGCTAATAGAAAAAGTCCCAGTCCACCATCTTCTTCAAATGTGAAGAGGGAGGAAACTATGGACCCTGCTGATTTAGCTACTACTAGTGCTTTAGAGGCTGCTTTGGATGCAGTAAGGCGTGATTCAGGGTCTAGTAACTCAAGGGATCCTGATGTAGAAGAGGAATATCAGATACAACTGGCTTTGGAGTTGAGTGCCAGAGAGGAT…	Gossypium hirsutum	CRI	D05	3565231	3572419	+	PF14381 (1); PF07714 (1);		3453	2796	43.3	13	265.6	311.3	931	103.365	-9.5	5.682	-0.29	Nucleus
38	Gh_D05G220000	Gh_D05G220000.1	GhRAF38	CTR1	Serine/threonine-protein kinase CTR1	MEMPGRRSNYSLLSQYPDDQYTVSISGAPPPYCDSLSSEATSNKNKVKSERGLTDWDQSLSQNQNQNQLQVNRICGGGGGGNTFASSISLQRQSSGSSFGESSLSGDYYVPTFSTTAANEIDGFVYGHDGSCEHVDLRTKIGGSSSGKSWAQQTEESYQLQLALALRLSSEATCADDPNFLGPDSDDSAIRGTSSSSASAEIVSHRFWVNGCLSYFEKVPDGFYLIHGVNPYVWTMCTDLHEHGRIPTIDSLRSVDHVVGSPIEAISVDRRSDLGLKELQNRVHNISCSCITTKEVVDELAKLVCSRMGGSSATGEDDLLLYWRDCSDDLKDCLGSVVVPIGSLSAGLCRHRALLFKVLADTIDLPCRIAKGCKYCKRDDASSCLVRFGHDREYLVDLI…	ATGAAGCACATTTTTAAGAAGTTACACATAGGAAGCAATCACGAACATAATCGAGCTTCGACAGCCGACACGTCTCCGTCGCCATCGCCGTCATGCGCCACCGATCATCAACACTCGATGTCCGGAAATGCTCTGATGAGTACTTCTACAACCACTACGTCATCATCTCCGGTGAACACGACGCCGATGCCGGTACTGTCGAGCATTGGTTTGAGTACGCCATCAGCTCCGAACAATCGAGCGTCGGACTATATGTTGTCAGAGGAAGAGTTTCAGGTACAGTTAGCATTGGCGATCAGTGCTTCTAATTCCGAGGATCCGGAGAAAGATCAGATCCGAGCGGCGACGCTTTTGAGCTTAGGGAATCATCATGGAATGGATTTAGGGTTCGGGAGGGTT…	Gossypium hirsutum	CRI	D05	19551232	19557418	+	PF14381 (1); PF07714 (1);		3437	2847	46.2	15	229.1	196.4	948	105.644	3	6.736	-0.395	Nucleus
39	Gh_D05G290300	Gh_D05G290300.1	GhRAF39	CTR1	Serine/threonine-protein kinase CTR1	MYGNQSDNTCRLQIQLNGLEPEMMASFNRSWAQQTEESYQLQLALALRVSSLAASAADSNFLDFNSDTNTNRVSSSSSSSSSSPQHVSHRFWVNGILSYLDRLPDGFYQVNGMDPYAWTISADQGEIGLMPSIESLRAIDPHADLSITVVLIDRLRDPSLKELQNWVLKISSSWISTKDAINQLACLVCNRMGGAASSEEDVYSQWKECTEVLKNCSGSIVFPIGSLSVGLCVHRVLLFKILADLVNLPCRITKGCKYCRREDASSCLVQLGPDREYLVDLFEEPGALSQPDSSLNGTSSILVSSPLCHPRFKPVEIATNIKTLAKLYFIDDQSHKHACLDASSDNASNQNEQTGPQPRKAFDRNYFNKNNPFSTLSNNKESSLSPLHQSTLWNIGCDK…	ATGATCAGGGAGGCGCCTAACACATCTGATCAATTGATTGAGCAAGAATATATATCTGCTGTTCCCTGTGTAACAAAGAATGTAAATAATTATAATATCTCTGTACAGACAGGTGAGGAATTCTCCATGGAGTTTCTTAAGGAATGTGTTGGCACAAGAGGGATTCCTGCTATACCAGATGCAGCTCAGATACATGAGAAGAGAGTTGGGATAAACCAAAACCAGAACCAAGAGCTGATGTATCAGGATTTAGCCCAAATTCTTGGGCTGAAAAGAATGGATTCTGAGTGCGTTTCTGATCTTTCTGATTTTTCTTCTGCGCAAGGGTCTTTTAGAGAGAGTGAAAATAGGTCTTGTGTTGAAAAATTAAGTAAATGCCAGAAGGAAGATGATGATATT…	Gossypium hirsutum	CRI	D05	29541367	29547440	+	PF14381 (1); PF07714 (1);		2241	2241	42.5	15	149.4	273.8	746	83.688	1.5	6.63	-0.268	Nucleus
40	Gh_D06G032600	Gh_D06G032600.1	GhRAF40	CTR1	Serine/threonine-protein kinase CTR1	MKNILKKLHVSNQSEDIEGSSSSRSNKKSSDDVSSSPLSPENNNNSNNNKSLSALSSWLNSVANRKSPSPPSSSNLKKGETMEPSDSVSTSGSKAALDTGKGNSGSSNTRDPDVEEEYYQIQLAMELSAREDPEAAQIEAVKQISLSSCGPENTPAEVVAYRYWNYNSLNYDDKILDGFYDLYGILTGSASEGMPSLLDLQGTSVADNVSWEAVLVNRDSDANLLKLERKALEMTAKLRSESLAFVSSNLVQKLAVLVSEYMGGPVVDPDCMSRAWRSLSYSLKSTLDCMVLPLGSLTIGLARHRALLFKVLADSVGIPCRLVKGQQYTGSDDVAMNFVKIDDGREYIVDLMADPGTLIPSDADGSHVEYDDSFFSSGPLSRDIDSSHMASSTSGVGSS…	ATGATCAGGAAAACGTCTGGCCCATCTGATCAATTAGTACAACAAGAATATACATATGCTGTTCCTAATGTGGGGAAGAATGTAAATAATAATAAGACTATATCTGTACAGACAGGTGAGGAATTCTCCATGGGGTTTGTTCAGGAGTGTGTTGGCACAAGAGCCATTGCTAGACCAGATGCAGCACTGACACATGAGAAGAGAGTTTGGTTCGATCAGAACCACCAAATGGGGTATCAGGATCTTGCCCGAATTCAGTTGAAAAGAATGGATTCCAAGTGTGCTTCTGACATTTCTGATTTTGCATCTCTGAATGGTTCTTCTAGAGGGAGTGAACACGGGTCTTGTGTTGAAAAGATAGGTAGATACCAGAAGGAAGATGGTGAAATTGGACAAGTG…	Gossypium hirsutum	CRI	D06	3647611	3655205	+	PF14381 (1); PF07714 (1);		3538	2748	43.9	15	235.9	289.8	915	102.17	12.5	7.585	-0.417	Endomembrane System
41	Gh_D06G034900	Gh_D06G034900.1	GhRAF41	CTR1	Serine/threonine-protein kinase CTR1	MERNLGKGLMDQQKNHEQIRYNNMEAGNETLESANQRFFHDPSSNINTNIRPPDYSMTAGARPVLNYSIQTGEEFALEFMRERVNPRQNFVQNAYGDPNSGPLYMDLKGILGISHTGSESGYDISMLNTVEKPCPQVFERKAPSVHEEKSYYDSMRSVSQSSSRNDISQGHQGFVSRNASLSSSTKVKFLCSFGGKILPRPRDRKLRYVGGETRMIRLSRDISFQELVQKMLAIYDQAHTIKYQLPGEDLDALVSVSCDEDLQNMMEECNVLEEGGPQKPRIFLFSSSDLEDAQYGLGSVETDSEMQYVVAVNGMDLGSRKNSIAASASENNLDELLGLNIVREAGRTVSEAAATGSASLTAHAPSSTVQSSHAPSSTLQSSQPVLVSSSNTYESSSQP…	ATGTCGAAAATGAAGCATCTCTTAAGAAAACTCCACATCGGCGGTGGTTTAAATGAGCACCAACGATTGGCGGAGGCGCGGCCCGTGATCAGCCCTAGTCCGAGCCCGACTCCGGACTCGAACTCGATGAACGTGACGGGACCGGCAACGGTGACTTCTTCTTCATCGTCTTCGGTTACTTCAAGTACAATGGGGAGAATCGGGGCAGTTGAATCGGTCGGGGCAGATCGGACGGCTGGAGATGCGGTGGATTTTAATTTATTGGAAGAAGAGTTTCAGATGCAATTGGCTTTGGCGATCAGTGCCTCCGATCCAGAGACGGCTCAGATCGACGCCGCTAAAAGGATTAGCCTCGCCGGCACCGACAACAACGCGTTCGTTGAGTTGCTTTCGCTCCGT…	Gossypium hirsutum	CRI	D06	3921512	3922479	-	PF07714 (1);		291	291	45.7	3	97	338.5	96	10.596	1	8.502	-0.014	Nucleus
42	Gh_D06G054400	Gh_D06G054400.1	GhRAF42	CTR1	Serine/threonine-protein kinase CTR1	MRESEETEKVKKMKKREKMKHIFKKLHIGSSNDPADNQRAASENSPASPPTTTSASSSPVTAATVPVTSSTGLITPSSTVTATNRDYMLSEEEFQVQLALAISASNSEDPKKDQIRETAILSLGSHHRMDLGVGRDKDDVAAEVLARQYWEYDVLDYEERVVDGFYDVYGLSSESGTQGKMPSLTDLEASLGNSSFEVVIVNRTIDPALEELFQIAHCIALDCPSTNVGILVQRLAELVTGHMGGPVKDANIILSKWMERSTELRTSLHTSVLPIGSLNTGLSRHRALLFKVLADSIKLPCKLVKGSHFTGVEDDAVNIVKLEEEREFLVDLMAAPGTLIPADILSAKDTTFKSYNPIINNIPTLQSSDDVYSREKPLKGEGSSQHPMTDSSMPVDWGS…	ATGCCGAAAATGAAGCATTTATTAAGGAAACTCCATATCGGCGGCGGTTTAAATGAGCACCAACGGTTGACGGAGACGCAGCCCGTGGTCAGCTCAAGTCCGAGTACGAATTCAACGGGACAAGAAACGGCGTCTTCCTTTTCTTCTTCTTCGGCGTCTTCTGTTGGTTCAGGTACATTGGGGAGAATTGGGGCCGTTGAATCGGCCGGGGGAGATCGGACGGCTGGTGACGAGGTGGATTTTAATTTATTGGAAGAAGAGTTTCAGATGCAGTTGGCTTTGGCGATCAGTGCCTCGGATCCCGAGACGGCTCATATCGACGCTGCTAAAAGATTTAGCGGAGCCGGCACTTTCGTGGAGTTACTCTCGCTTCGTTATTGGAACTATAATGTTGTAAAC…	Gossypium hirsutum	CRI	D06	7364168	7369100	-	PF00564 (1); PF07714 (1);		4083	4083	44.1	9	453.7	106.3	1360	147.611	-36	5.055	-0.41	Nucleus
43	Gh_D06G098400	Gh_D06G098400.1	GhRAF43	EDR1	Serine/threonine-protein kinase EDR1	METPSAEELLKKIQILEAGHADLKQEISILKQSGGDSKANSTHQRSHSTSPRRPRFPGNAAKLAAWKKDSASFRHSSPLRRESRNNDTVNGDSGTGGDLGVGGRGGAIERTGNVGPAAVNFTNSQYLNIFQSMGQSVHIFDLSGRIIYWNKTAEKLYGYSAAEALEQDAIQLLVDHRDFAVALNIVHCVMTGDSWTGQFPFKNKMGERFLAVATYTPFYDEDDDDDSSLVGIICVSSDTQPLQERRAAVLAGKQPEGDSTFSRSKNAVSAKLGLDPQQPMQTAIASELTNLALKVSNKMKSRIKMGEYCVGREGESGDGHYLDHGCAIAAHSDLKEDAVSSGACTPRGSIYPSAFGVFSPLDEKSPMNTSHDSGDESEGKPAIQKIMTLVGKKGISWPW…	ATGGCATTTGATCAAAATTCAATACAAGAAGATCTTAGACCATTGAATGTAGCTAGAATTGTAACTGAAGAGCCCCAAATTGCGGATGCGGTGGCTGCCACTAATAATACCCGCGGTGCAAGCATTGACGGGTTTCTTCCCAACTCGCCTCGGGAGCTTGAGACTTATGGTGGTGCCATGCGTGTTCTTTATCCAGCAACGGTGACTGATGCCGGTTTTGCAAGTTTAGGATATGGGAATGTAGTGCCCTTGACACCGGGTGTCCCTGCATGGAGACCTCACATGCCTATGCCTGTGCCGGTTGGGAATTCAAGTATGAACCTGGTTGGCGGGTTCGGTTATAGTCCGAATTTGGGCAATATGGTGGCTGCTAATGCCGTGCATCAGGTTAGTAATGAT…	Gossypium hirsutum	CRI	D06	19163007	19169325	+	PF14381 (1); PF07714 (1);		2673	2673	43	15	178.2	260.4	890	98.503	-17.5	5.066	-0.26	Nucleus
44	Gh_D07G023500	Gh_D07G023500.1	GhRAF44	EDR1	Serine/threonine-protein kinase EDR1	METPPAEELLRKIQELEVGHANLKQEMSKLKRSGGESRLDSTRQRSHSISPQRPRFPGNAAAASAGGTTTAAAYWKKTSGPFRHSSPLQRESRSNDTLNSGSGGCGGGGSGRKSGDTGPAAVNFTNSQYLKILQSMGQSVHIYDLSGRIIYWNRTAEKLYGYLAAEALGQDAIELLVDHRDFSVAHDIVHRVMMGESWTGQFPVKNKMGERFSAVATNTPFYDDDGSLVGIICVSTDTRPFQDMKVALSAEKQADGDSAFSWSKNAVSAKLGLDPQQPLQAAIASKITNLASKVSNKVKSKIRTGENCSDREGGSGDSHYSDHGLSDAVLSDHKEDANSSGASTPRGDIHPSAFGVFSPFDEKSPARTSRDFGDENEGKPAIQKIMTLMGKKGITWPWK…	ATGCCTCATCGAACGACTTACTTCTTCCCTAGGCAATTTCCCGATCGTGGGGTCGAAACATCTACGAAACAGCTATTGGATCACGAGAAAAAGGTCGATAAAGAAACATCAGCCGTAGCTGCTACAACAGCGGCTAGTGAAAATGACCGGAGCAAGTCGATCTCAAGGGCGGCTGCTCAGAAAGAGTTTGCGGTGGAAGCTGTTAAGCCTGATTACTCGCCGTTGTCGGATCTTTTCACCGACGAGAAGCTTCAAGCTAAGAAACAACAGCTCGCTGCTTTCCGCGATTTGTTATTCAAGAAAAAAACTACTACTGAGAGATCACGTTACGTGAAACCATCGATTACTGATTATCATCATGAAGATCGCGAGTTGTTGTTACCTCCAGAGCCAGCTCCG…	Gossypium hirsutum	CRI	D07	2366878	2374137	+	PF14381 (1); PF07714 (1);		3323	2814	43.3	13	255.6	328.1	937	104.183	-9	5.824	-0.282	Nucleus
45	Gh_D07G168800	Gh_D07G168800.1	GhRAF45	EDR1	Serine/threonine-protein kinase EDR1	MEMPGRRSYYSPLTQYPDDQYSVSISGAPPPYYDSLSSEVSSNKNSKVKPGLIDWDQNQSQNQQQTSRIGGGGGGGVGNTYASSIVTQRQSSGSSFGESSLSGDYYAPTISTTAVNEISAFMYGYDECFRHVDMRAKVGGSSGKSWAQQTEESYQLQLALALRLSSEATCADDPNFLDPVPDDSAIRAGSSGSAETVSHRFWVNGCLSYFDKVPDGFYLIHGVHPYVWKVCTDLHEHGRIPLIESLRSIDPTVDLPLEVISVDRRSDPGLKDLQNRVHNISCICITTKEVVDQLAMLVCSRMGGSSTTGEDDFFFYWRECSDNLKDCLGSVVVPIGSLSLGLCRHRALLFKVLADMIDLPCRIAKGCKHCRRDDASSCLVRFGLDREYFVDLIENPGYL…	ATGGAAGAGACACGAGATGATGCTGGTCCCGAAGAGCAAGGGCATTCTAATGCAACATGGTGGTCTTCAGATTTTATTGAAAAATTTGGTTCTGTTTCTTTAGGTTCTCATGAACAGAGTTCAAGTAATAGGGAATCGCCTAGAACTTTTGAGCAAGATGGATTGTCATCTCAGACAGCATCACAGATTTTGTGGAGCTCTGGAGTGCTTTCTGAACCAATTCCAAACGGCTTCTATTCTGTCATTCCGGATAAAAGACTTAAGGAGCATTTTGACACTATTCCTACATTGGAAGAGCTTCAGGCATTGGGTGGAGAAGGTTATAGAGCTGATATTATTCTTGTGGATACTGAGAAAGATAAAAAGCTATCTATGCTGAAGCAGTTGATTGTGGCACTG…	Gossypium hirsutum	CRI	D07	30032365	30040136	+	PF00564 (1); PF07714 (1);		5003	3861	41.4	8	625.4	237.6	1286	141.292	-21.5	5.338	-0.51	Nucleus
46	Gh_D08G215100	Gh_D08G215100.1	GhRAF46	EDR1	Serine/threonine-protein kinase EDR1	METPTADELLRKIQELEAGHEHLQQEMSRLKQSGAGQSKPDHIRQRSHSTSPQRRRCPGNSAAAAATSAAALKKSSCSFRHSSPLQRESRRCDTGNGGGGGDGEGRNTGPAAVNFTNSQYLNILQSMGQSVHIFDLNGRIIYWNRTAENLYGYSAAEALGQDAVELLVDPRDFAVANNIVHRVMMGESWTGQFPVKNKMGERFSALVTDTPFYDDDGSLVGIICVSSDSRPFQVAFSAEKQPEGNSTFSRSKNAVSAKLGLDPQQPLQAAIALKITNLASKVSNKVKSRIRTGENCIDPEGGSGDSHHSDHVLSDAVHFDHKEDATSSAASTPRGDVHPSAFGVFSPFEEKPAVKTSRDSGDESEGKPAIQKIMTLMNRKGLSWPWKRNDQEGLEARTA…	ATGTATGGGAATCAATCTGACAACACTTGCAGATTACAAATCCAACTGAATGGTTTGGAGCCGGAAATGATGGCCTCCTTCAATAGAAGCTGGGCTCAGCAGACCGAAGAGAGTTACCAATTGCAGTTGGCGCTGGCTTTGCGGGTTTCTTCGCTGGCTGCTTCTGCTGTTGATTCCAACTTCTTGGATTTCAATTCTGATGCTAACACCAACAGAGTTTCCTCCTCCTCTTCCTCTTCTTCTTCTTCTTCTTCTTCTTCTTCTTCTTCACCTCAGCATGTGTCTCATCGATTCTGGGTAAATGGCATTCTGTCTTACTTTGATAGACTTCCAGATGGATTTTACCAAGTCAATGGGATGGATCCTTATGCATGGACCTTAAGTGCTGATCAAGGAGAG…	Gossypium hirsutum	CRI	D08	61964453	61971803	+	PF00564 (1); PF07714 (1);		4852	3840	41.5	8	606.5	345.6	1279	140.758	-41	4.682	-0.452	Plasma Membrane
47	Gh_D08G233200	Gh_D08G233200.1	GhRAF47	EDR1	Serine/threonine-protein kinase EDR1	MIREAPNTSDQLIEQEYISAVPCVTKNVNNYNISVQTGEEFSMEFLKECVGTRGIPAIPDAAQIHEKRVGINQNQNQELMYQDLAQILGLKRMDSECVSDLSDFSSAQGSFRESENRSCVEKLSKCQKEDDDIGQVARKAFGELNCDRSHLNVSAPATTPTNVCDTPSSSNFGGQGASDGTQSGKMKLLCSFGGKILPRPSDGKLRYVGGETRIISIQKCLSWKELVRKTLDVFNQPHSIKYQLPGEDLDALISVSSDEDLQNMMEEFNGLEKPEGSQRLRIFLIPFGESENAPSLEASTIQQSNPDYHYMVAVNGMVDHSPKKNCGGQCLPSEGSQLGPALDHNPSFLKRCPTSLLPLETMSCFNALHPSQVFLDSQYTTRSPFTSPPISPLAFQRGD…	ATGCCTCATCGAGCGACTTACTTCTTCCCCAGGCAATTTCCCGATCGTGGGTTCGATGCGTCTACGAAGCAACTATTGGATCACGAGAAAAAGCTCGCTAAGGAAACATCAGCCACTACAACAGCAGATGTAACGAGCAACTTTGCTGAAAATGACTGCAATAACACGATCTCAAGGACAGCTCCCAAAGACTTTAAGCCGCCAGCTGTTGCTAAGACCAACGGCAAGGACGACTATTACTCCCCGCTTTCTGATCTTTTCACGGACGAAAAGCTGCACGCAAAAAAGCAGAAGCTCGCCGCTTTCCGCGATTGGTTCGTCGAGAAAAAAACGAGTACCGACCGACCACGTCACGTGAAACGGTCCTCTCGACGTGTCCCTTCGAGTACTACTGATCAT…	Gossypium hirsutum	CRI	D08	64460788	64467338	-	PF14381 (1); PF07714 (1);		3139	3042	43.3	13	241.5	284.3	1013	111.942	-1.5	6.415	-0.455	Endomembrane System
48	Gh_D09G060700	Gh_D09G060700.1	GhRAF48	EDR1	Serine/threonine-protein kinase EDR1	MSKMKHLLRKLHIGGGLNEHQRLAEARPVISPSPSPTPDSNSMNVTGPATVTSSSSSSVTSSTMGRIGAVESVGADRTAGDAVDFNLLEEEFQMQLALAISASDPETAQIDAAKRISLAGTDNNAFVELLSLRYWNYNVVNYDEKIVDGFYDVYGIASTLGAQLKMPSLVDLQAVSVLDNVDYEVILVNRLLDPELQALEKRVYNIYVQSQAFGSGPVLSGMIQQIAEIVVNRMGGPVADAEEMLRIWNSRSYELQSSLNTIILPLGQLDVGLSRHRALLFKVLADRINLPCMLVKGSYYTGTDDGAVNLVRINNGSEYIIDLMGAPGTLIPAEVPSCHLLTSALDVRGFADRTEASQSSCFQLDKGIGNVAVSSAPDTSPKVGAMRSTESVSSLANEE…	ATGCCGAAAATGAAGCATCTGTTGAGGAAACTCCACATCGGCAGTGGATTAAATGAGCAGCAACGATTGGCGGAGGCACAGCCCGTGATCAGCTCGATCCCGAGCCCGAGTCCGAGTCCTAACTCGAACTCGACGAGCGTAACGGGAATGGAAACGACGACTTCTTCTTCATCGTCTTGGGGTAGTTCGGGGACAATGGGGAGAATCGGGGCCGTTGAACCTGTCGTGGGAGATAGGACAGCTGGGGATGAGGTGGATTTTAGTTTATTAGAGGAAGAATTTCAGATGCAGTTGGCTTTGGCGATCAGTGCCTCGGATCCCGAGACGGTTCAGATCGACGCTGCTAAAAGGATTAGCCTCGCCGGAACCGATACCAATACCTTCTTTGAGTTCCTTTCG…	Gossypium hirsutum	CRI	D09	25524552	25540814	+	PF14381 (1); PF07714 (1);		3600	3117	43	13	276.9	1044.6	1038	113.689	-13.5	5.517	-0.392	Chloroplast
49	Gh_D09G076800	Gh_D09G076800.1	GhRAF49	EDR1	Serine/threonine-protein kinase EDR1	MPKMKHLLRKLHIGGGLNEHQRLTETQPVVSSSPSTNSTGQETASSFSSSSASSVGSGTLGRIGAVESAGGDRTAGDEVDFNLLEEEFQMQLALAISASDPETAHIDAAKRFSGAGTFVELLSLRYWNYNVVNYDEKIVDGFYDVYGIASTLGLEGKMPSLVDLQVVSVLENVDYEVILVNRLLDPELQELEKRVYNIHVQSQALGHGLVLSDLVQKIAEIVVNRMGGLVADADEMLRMWTLRSYELRRSLNAIILPLGRLDVGLSRHRALLFKVLADRINLPCMLVKGSYYTGTDDGAVNLVRINNGSEYIIDLMGAPGTLIPAEVPSCQLLKSALDVRGFAGLTDASQGSCLVLDKEIGNLAVSAALEMGIKIGAKRAAEFASSQTNEDGKNLAGRA…	ATGGCATTTGATCACAACGCAATCCAAGATCTAAGACCATTGAATGTAGCTAGAACTGTAACTGAAGAGCCCCGCATTGCAGCTACTAGTAATGTCAGTGGTAGAAATATTGAAGGGTTCTTTCCCAACCCATCTCGGGAGCCTGGAAGTCCTGTGCCCCTGGCACCGGGTGCCCCTGCATGGAGGCCTCCCATGCCCATGCCTATGCATGTGCCTGTGCCAGTGGGGCGTCCAAGTATAAACCCGGTTGTTGGGTTTAGTTATAATCCCAATTTGAGCAATATGGTAGTTGGTAATGCTGTGGATCAGGTCAGTAATGATGTGGTAGCTGGGCATGGTTGTAGTCCTTGTTTGGGCAATAGAAATAGTGGGAATGGGAGTGATCAGGCGAGTAATGAT…	Gossypium hirsutum	CRI	D09	30938725	30942996	+	PF13426 (1); PF07714 (1);		2334	2334	44.8	13	179.5	161.5	777	86.435	7	7.094	-0.541	Chloroplast
50	Gh_D09G114300	Gh_D09G114300.1	GhRAF50	CTR1	Serine/threonine-protein kinase CTR1	MAFDQNSIQEDLRPLNVARIVTEEPQIADAVAATNNTRGASIDGFLPNSPRELETYGGAMRVLYPATVTDAGFASLGYGNVVPLTPGVPAWRPHMPMPVPVGNSSMNLVGGFGYSPNLGNMVAANAVHQVSNDVVAGHGYSPSLGNRISGNRSDQLSHDRVTVGLAHSCNMGNKVSGNGNELIGGVGYKSNSGVGSNGNGADQVNDEGGDDSVSGKKVKFLCSFGGKILPRPSDGVLRYVGGQTRIISVRRDVSFTEFVQKMMDTYGQPVVIKYQLPDEDLDALVSVSCSDDLVNMMDEYEKVIERSSDGSAKPRVFLFSASELDPSGTVQFGDLHDNGQKYVEAVNGIVNGAAGGIARKESIASATSTPNSDISGSEAVDSSGAVQGDVGGPPSTNLL…	ATGGAAATGCCCAGTCGAAGATCCAACTATTCTCTACTGAGTCAGTATCCTGACGACCAGTACTCCGTGTATTCGCTTTCGAGCGAAGCTACGAGTAATAAAGTCAGTAAAGTGAAATCAGAGAGAGGTTTATTCGATTGGGATCAGAATCAGAGTCAGAACCAGCAGCAAGCGAGTCGTATCGGCGGCGTAGGAGGAACGAATACTTATGCTTCATCAGTCGGTCATCAACGGCAATCGAGCGGGAGTAGCTTCGGTGAGAGCTCGTTATCGGGAGATTATTATGTGCCGAACCTTTCAACGACGGCGGCGAACGAGATTGATTCATTCGTGTACGGTCACAATGGGAGCTTTAGGCATGGGGATTTGAGAACGAAAATTGGCGGTTCCTCGTCGGGG…	Gossypium hirsutum	CRI	D09	37363098	37365905	+	PF13857 (1); PF07714 (1);		1209	1209	38.5	11	109.9	159.9	402	46.039	-2.5	6.141	-0.433	Nucleus
51	Gh_D09G152200	Gh_D09G152200.1	GhRAF51	CTR1	Serine/threonine-protein kinase CTR1	MPHRTTYFFPRQFPDRGVETSTKQLLDHEKKVDKETSAVAATTAASENDRSKSISRAAAQKEFAVEAVKPDYSPLSDLFTDEKLQAKKQQLAAFRDLLFKKKTTTERSRYVKPSITDYHHEDRELLLPPEPAPTPPPPVPETTVVVNDLSVDRNFDGQVSLPRFSSGSSYEGSLFSGTTLDGNLSSEVKDTWTKDSSPAAVPATGEVQEPGSEEKKDSLALKSKESYYLQIMLARRLTSQASLLSEPLLLQEFRGPGATDAETVSYRLWVSGCLSYSDKISDGFYSILGMNPYLWVMCNEFEEGRRLPPLMSLKEIEPNETSMEVVLVDKRGDNRLKELEDKAQELYCASENTLVLVEKLGKLVAIYMGGTFPVEQGDLHNRWKLVSTRLKDFHKCIVL…	ATGGCTGGGGATGACTCAGTAGCGAGTCTCTATGGAGTTTTAGTGGATCGGTGTTTGAGTTTGGAAGCGAGTCAAGTTAAGTTAAGAGAAGAGTTTGATGAGCTTGTGCAGCAAGATAAAAGAAGTGATGAAGAAGAAGTTATGGTAGCCTCAGATTTAGGCGATTCCACTTCATATCCCGTCGTCGTAACTTTTCCCGGTTACTTCTCGACGGGAACACCTTTTAAGAACGTGTTGGATTCCATTGGACATGCTATCCATGTCTCCTCGATTACCTCGGGAAGGATTACATTTTGGAATCGCTCAGCTGAAAATCTTTTCGGATGGAAGTCCAATGAAGTCTTGGGACAAAGAGAGAGAGCACTTCTAATAGCTGAAGAATACCATGCTTCCCTTAAG…	Gossypium hirsutum	CRI	D09	42445967	42452449	-	PF14381 (1); PF07714 (1);		2589	2589	43.9	15	172.6	278.1	862	95.798	4	6.834	-0.339	Nucleus
52	Gh_D09G250500	Gh_D09G250500.1	GhRAF52	EDR1	Serine/threonine-protein kinase EDR1	MAFDHNAIQDLRPLNVARTVTEEPRIAATSNVSGRNIEGFFPNPSREPGSPVPLAPGAPAWRPPMPMPMHVPVPVGRPSINPVVGFSYNPNLSNMVVGNAVDQVSNDVVAGHGCSPCLGNRNSGNGSDQASNDIASTGFGQSSNIGNRGSGNAIDQLNNELSGGFTYKPNLGLRSNGSGADQVSDEGGGDSVSGKKVKILCSFGGKILPRPSDGVLRYVGGQTRIISLRRDVSFNEFVQKMVDAYGQPVVIKYQLPDEDLDALVSISSLDDLDNMMDEYDKVVERSSDGSAKLRVFLFSASELDPSGLVQFGDLNDSGQKYVEAVNGIVEGASCGFTRKESMASLASTRNSDVSGTEAVDSIGAGQVDAGGPPPSNILSPGGNSAPSHDTGPKMTAPDP…	ATGAAAACGCCGCTAGGGGAGGAGCTTTTGAGGAAGATCCAAGAACTGGAAGTAGGACATGCGTATCTCATGCGAGAAATGTCAAGTTTAAAACAATCCTGCGGTGAGTCAATTCATGACTCAACTTGTCGAGGATCCCGCCGTACTTCCCCTCAACGGCCGTTATTTCTCGGGGACGCTGCGGCTGCTGCCGGTTCTGGTTCTGTTCGACTTCCGTTACGAATAGAGAGCGGGAGCTGCGGCACCACAAATGGCGGCGGTGGCGACGCAGGAAGAACAAGAACCGGGAATTCACGGACAGCTGCCGCTAATTTGACTAACAGTCAGTATTTAAATATCTTACAGTCTATGGGACAATCTATTTATATATATGATCTTAGAGGCCGTGTATTCTTTTGG…	Gossypium hirsutum	CRI	D09	51404704	51409018	-	PF00989 (1); PF07714 (1);		2806	2331	45.1	13	215.8	125.8	776	85.794	9	7.481	-0.607	Nucleus
53	Gh_D10G196000	Gh_D10G196000.1	GhRAF53	EDR1	Serine/threonine-protein kinase EDR1	MEMPSRRSNYSLLSQYPDDQYSVYSLSSEATSNKVSKVKSERGLFDWDQNQSQNQQQASRIGGVGGTNTYASSVGHQRQSSGSSFGESSLSGDYYVPNLSTTAANEIDSFVYGHNGSFRHGDLRTKIGGSSSGKSWAQQTEESYQLQLALALRLSSEATCADDPNFLDPVPDDSAIRSASSSSAETVSHRFWVNGCLSYFDKVPDGFYLIHGVNSYAWTLCTDLHEHGRIPSIESLRSVDPNVDSPLEVILVDRRSDPSLKELQNRVHNISCSCITTKEVVDQLAQLVCSRMGGSFTTGEDDLVSFWRQCSDNLKDCLGSVVVPIGSLSVGLCRHRALLFKVLADTIDLPCRIAKGCKYCKRDDASSCLVRFGLDREYLVDLIGNPGYLCDPDSLLNGP…	ATGGAAACGCCGCAAGGGGAGGAGCTCTTGAGGAAGATCCAAGAACTGGAAGTAGGGCATGCGCATCTCATGCGAGAAATGTCAAGGTTAAAACAATCCGGTGGTGAGTCAATTCACGACTCAACTAGTCGAGGATCCCACCGTACTTCCCCTCAACGGCCGTTATTTCTCGGGGACGCGTTGGCTGCTGCCGGTTCTGGTTCTGTTCGACTTCCGTCGCAAATAGAGAGCGGGAGCTGCGGCACCTCAAATGGCCACGGAGGAAGAACAAGAACCGGGAATTCATGGACAGCGGCCGCTAATTTGACTAACAGTCAGTTTTTAAATATTTTACAGTCTATGGGACAATCTGTTTATATATATGATCTTGGAGGCCGTGTATTCTATTGGAACCGAGCT…	Gossypium hirsutum	CRI	D10	51512753	51517883	+	PF00989 (1); PF07714 (1);		2328	2328	43.6	13	179.1	233.6	775	86.039	0	6.518	-0.503	Nucleus
54	Gh_D11G288600	Gh_D11G288600.1	GhRAF54	EDR1	Serine/threonine-protein kinase EDR1	MAGDDSVASLYGVLVDRCLSLEASQVKLREEFDELVQQDKRSDEEEVMVASDLGDSTSYPVVVTFPGYFSTGTPFKNVLDSIGHAIHVSSITSGRITFWNRSAENLFGWKSNEVLGQRERALLIAEEYHASLKKIMEKLISGQSWSGQFPFKRRSGEIFMALVSKSPLYEDGQLTGVVTVSSDAAIFNGLNSENTGPYQDHSRPRRSKMKGMQWHPPRPQIASSVSNLASKFLLKKQDGVSNSCNKSMEEQDAATSTVDKLETPNIAEGELNSSFLEWRNTAVGISSQKDDTAFDLAQPKKIAAKVLAKLHIRGPSNHSNEDDECPQRKDATSRSATNDVKNEHNVSRGLKASIQNHFDSSSMAENAILSVEKHTSPTLVEERSVVDSSREYNGKFSVT…	ATGGCAAGCGATTCAAGCCTGAAGTCATACCATGGCAAAGAAACTGTTGTGTCAAGTGGCAGAAGCTCTACAGATGGGGATACAAATAATATTTGTGTGCAGACAGGTGAGGAGTTTTCGACGGAGTTTTTAAGGCATACTGGTGCTTTAAGAAGAATAGCAGTGACAATGGATGCAGACCATAGCCAACCAAGGCAAGCAGGTTTTAGTAACAATCAGAACTGTTGGCAGGTTTACAAGGATCTTAAAGGCAGTCCAGAGTCAAGAAGGAAGGAATCTGAATATGGTTCAAATGTTCCAAATTTTGTTCCGGGATTGGGATGTATAGCTGAAGTAGATAGTTACCATGATCATTTTAGCAGATATAACTGGCAAATTGGTGGTTTTGATGGACAAAAA…	Gossypium hirsutum	CRI	D11	59582781	59589402	+	PF14381 (1); PF07714 (1);		3315	3003	43.1	13	255	275.6	1000	110.519	-4	6.252	-0.496	Endomembrane System
55	Gh_D12G048400	Gh_D12G048400.1	GhRAF55	EDR1	Serine/threonine-protein kinase EDR1	METPQGEELLRKIQELEVGHAHLMREMSRLKQSGGESIHDSTSRGSHRTSPQRPLFLGDALAAAGSGSVRLPSQIESGSCGTSNGHGGRTRTGNSWTAAANLTNSQFLNILQSMGQSVYIYDLGGRVFYWNRAAEKLFGYSEAEALGQDIIKLVCQPKYFRIAVNIVHLVTAGESWAGLFPIKNRIGENISVVATVTPFYDENGSVVGITCVTCDSRPFQQTKFEFSAERQPEGNSSAFTRSKNAITVKLGLDPQQPLQAAIVSKISNLAFKVSNKVKSRIRTGENRVDPYDHKEDVTHSRVCTSKGDMRPPTHGVLYPFDNESTVMNSIDFGDENEGKPAIQKFTTFIALTGISLPWKGNSQEESEAKTTHSIRPCEGNDQENETFLLKGPYLGTKPE…	ATGGAAATGCCCGGACGAAGATCTAATTACTCTCTCCTTAGCCAGTATCCCGACGACCAGTATACCGTGTCCATATCAGGAGCTCCGCCTCCCTATTACGATTCACTTTCAAGCGAAGCTACCAGTAATAAGAACAAAGTGAAATCAGAGAGAGGTTTAACTGATTGGGATCAGAGTCTCAGTCAGAACCAAAACCAGAACCAGCTACAAGCAAATCGAATCTGTGGCGGCGGCGGGGGAGGGAATACTTTTGCTTCGTCGATCAGTCTTCAACGGCAATCAAGTGGAAGTAGCTTTGGTGAGAGCTCTTTATCGGGAGATTATTATGTGCCGACCTTTTCTACGACGGCCGCAAACGAGATTGATGGGTTCGTTTATGGTCACGACGGGAGCTGTGAG…	Gossypium hirsutum	CRI	D12	7174508	7183082	-	PF00564 (1); PF07714 (1);		4516	3948	43.2	9	501.8	405	1315	145.017	-23.5	5.294	-0.543	Nucleus
56	Gh_D12G288600	Gh_D12G288600.1	GhRAF56	EDR1	Serine/threonine-protein kinase EDR1	MASDSSLKSYHGKETVVSSGRSSTDGDTNNICVQTGEEFSTEFLRHTGALRRIAVTMDADHSQPRQAGFSNNQNCWQVYKDLKGSPESRRKESEYGSNVPNFVPGLGCIAEVDSYHDHFSRYNWQIGGFDGQKFVQHSDVSYIDQLTPRLTVSPVCVAESPQSGRSNSAGVTEGTFASKMKFLCSFGGRILPRPNDGKLRYVGGETRIISIKKNLTWEELARKTTAICNQPHTIKYQLPGEDLDALISVCSDEDLHHMIEEYHELERNGGYQRLRLFLVPLNEHERHNSLEGRSTPRQHDIDYQYVFAVNGMLDTSGQHLASQTNQFGNASDYSHSFHIDSPTSAHAFDHKDYTPSSPNTARMFSHPTAKFLPNLHIPSKSFNHSPPLSPVQGNQGNPT…	ATGGAGAAAAATCAAAACAAGATTTTCATGGAACATTCTAGAGTTAGTAAACAATACAACTCTGTGGAGCATGGAAATGGGGAATTCCCCCATGCAACTCAAGCATTTATGCCAGATCCTATGACCAGCTTAAACATGAGTATAAGGCCTCCTGAGCTAAAAGGATCTGATGTCAAACCTGTACTTAATTATTCCATACAGACTGGTGAGGAGTTTTCTTTTGAATTTATGCGGGATCGGTTAAATCCTAGGAAGCATTTCATCCAAAATTCTCTAGGTGAACCCAGTTATGCAACAGGATATATGGATCTAAAAGGTCTTTTAGGCATTAGTCGTACGGAATCTGAAAGTGGGTCTGATATTTCAATGCTTAACATGGTAGAGAAAGGTCCGAGGGGG…	Gossypium hirsutum	CRI	D12	61948307	61957466	+	PF14381 (1); PF07714 (1);		3462	3021	42.3	13	266.3	474.8	1006	110.289	-15	5.375	-0.455	Nucleus

## Sheet: Gb
	Gene ID	Principle Transcript ID	Gene ID	Gene Name	Description	Prot	CDS	Species	Gb	Chromosome	Start	End	Strand	Associated Domain List		Transcript Length (bp)	CDS Length (bp)	CDS GC Content (%)	Exon Number	Mean Exon Length (bp)	Mean Intron Length (bp)	Protein Length (aa)	Molecular Weight (kDa)	Charge	Isoelectric Point	Grand Average of Hydropathy	Predicted Localization			Gene Name
1	Gbar_A01G009090	Gbar_A01G009090.1	GbRAF01	EDR1	Serine/threonine-protein kinase EDR1	MEKNQNKIFMEHSRVSKQYNSVEHGNGEFPHATQAFMPDPMTSLNMSIRPPELKGSDVKPVLNYSIQTGEEFSFEFMRDRLNPRKHFIQNSLGEPSYATGYMDLKGLLGISRTESESGSDISMLNMVEKGPRGFERKDSVHENQSNYGSHQSMRQTTLGYENNRGLLYMSIGTSDGTSTKMKVLCSFGGKILPRPSDRKLRYVGGETRIIRIRKDISWQELKQKILAIFDQTEVIKYQLPGEDFDALVSVSSDEDLQNMMEECNELLDKEASQKLRMFLFSLSDLEDTQFGLGNMDGDSEIQYVVAVNGMDFGTRTSTTLHGLTSFSANNLTEPVGTSINRETSRVAGDSVVISSSNIPGIMVSSSTFQSSQPVLPSSSGAYETRPEFYHGQTMGYPLQ…	ATGGAGAAAAATCAAAACAAGATTTTCATGGAACATTCTAGAGTTAGTAAACAATACAACTCTGTGGAGCATGGAAATGGGGAATTCCCCCATGCAACTCAAGCATTTATGCCAGATCCTATGACCAGCTTAAACATGAGTATAAGGCCTCCTGAGCTAAAAGGATCAGATGTCAAACCTGTACTTAATTATTCCATACAGACTGGTGAGGAGTTTTCTTTTGAATTTATGCGGGATCGGTTAAATCCTAGGAAGCATTTCATCCAAAATTCTCTAGGTGAACCCAGTTATGCAACAGGATATATGGATCTAAAAGGTCTTTTAGGCATTAGTCGTACGGAATCTGAAAGTGGGTCTGATATTTCAATGCTTAACATGGTAGAGAAAGGTCCGAGGGGG…	Gossypium barbadense	HAU	A01	17307884	17318335	+	PF00564 (1); PF07714 (1);		4529	3663	41.5	9	503.2	740.4	1220	135.731	-21	5.45	-0.62	Nucleus	GbRAF01	Gbar_A01G009090.1	EDR1	GbRAF01 EDR1
2	Gbar_A01G013390	Gbar_A01G013390.1	GbRAF02	CTR1	Serine/threonine-protein kinase CTR1	MEMPGRRSNYSLLSQYPDDQYTVSISGAPPPYYDSLSSEATSNKNKVKSERGLTDWDQSLSQNQNQNQLQANRICGGGGGGNTFASSISLQRQSSGSSFGESSLSGDYYVPTFSTTAANEIDGFVYGHDGSCEHVDLRTKIGGSSSGKSWAQQTEESYHLQLALALRLSSEATCADDPNFLGPDSDDSAVRGSSSSSASAEIVSHRFWVNGCLSYFEKVPDGFYLIHGVNPYVWTMCTDLHEHGRIPTIDSLRSVDHVGGSPIEAISVDRRSDLGLKELQNRVHNISCSCITTKEVVDELAKLVCTRMGGSSATGEDDLLLYWRDCSDDLKDCLGSVVVPIGSLSAGLCRHRALLFKVLADTIDLPCRIAKGCKYCKRDDASSCLVRFGHDREYLVDLI…	ATGGAAATGCCCGGACGAAGATCTAATTACTCTCTCCTTAGCCAGTATCCCGACGACCAGTATACCGTGTCCATATCAGGAGCTCCGCCTCCCTATTACGATTCACTTTCAAGCGAAGCTACCAGTAATAAGAACAAAGTGAAATCAGAGAGAGGTTTAACTGATTGGGATCAGAGTCTCAGTCAGAACCAAAACCAGAACCAGCTACAAGCAAATCGAATCTGTGGCGGCGGCGGGGGAGGGAATACTTTTGCTTCGTCGATCAGTCTTCAACGGCAATCAAGTGGAAGTAGCTTTGGTGAGAGCTCTTTATCGGGAGATTATTATGTGCCGACCTTTTCTACGACGGCCGCAAACGAGATTGATGGGTTCGTTTATGGTCACGACGGGAGCTGTGAG…	Gossypium barbadense	HAU	A01	55682248	55690369	+	PF14381 (1); PF07714 (1);		3165	2580	43.7	16	197.8	330.5	859	94.92	0	6.508	-0.384	Nucleus	GbRAF02	Gbar_A01G013390.1	CTR1	GbRAF02 CTR1
3	Gbar_A02G002490	Gbar_A02G002490.1	GbRAF03	EDR1	Serine/threonine-protein kinase EDR1	MASDSSLKSYHGKETVVSSGRSSTDGDTNNICVQTGEEFSTEFLRHTGALRRIAVTMDADHSQPRQAGFSNNQNCWQVYKDLKGSPESRRKESEYGSNVPNFVPGLGCIAEVDSYHDHFSRYNWQIGGFDGQKFVQHSDVSYIDQLTPRLTVSPVCVAESPQSGRSNSAGVTEGTFASKMKFLCSFGGRILPRPNDGKLRYVGGETRIISIKKNLTWEELARKTTAICNQPHTIKYQLPGEDLDALISVCSDEDLHHMIEEYHELERNGGYQRLRLFLVPLNEHERHNSLEGRSTPRQHDIDYQYVFAVNGMLDTSGQHLASQTNQFGNASDYSHSFHIDSPTSAHAFDHKDYTPSSPNTARMFSHPTAKFLPNLHIPSKSFNHSPPLSPVQGNQGNPT…	ATGGCAAGCGATTCAAGCCTGAAGTCATACCATGGCAAAGAAACTGTTGTGTCAAGTGGCAGAAGCTCTACAGATGGGGATACAAATAATATTTGTGTGCAGACAGGTGAGGAGTTTTCGACGGAGTTTTTAAGGCATACTGGTGCTTTAAGAAGAATAGCAGTGACAATGGATGCAGACCATAGCCAACCAAGGCAAGCAGGTTTTAGTAACAATCAGAACTGTTGGCAGGTTTACAAGGATCTTAAAGGCAGTCCAGAGTCAAGAAGGAAGGAATCTGAATATGGTTCAAATGTTCCAAATTTTGTTCCGGGATTGGGATGTATAGCTGAAGTAGATAGTTACCATGATCATTTTAGCAGATATAACTGGCAAATTGGTGGTTTTGATGGACAAAAA…	Gossypium barbadense	HAU	A02	3013400	3019644	-	PF00564 (1); PF07714 (1);		4229	3291	40.9	10	422.9	224	1096	121.964	9	6.818	-0.608	Nucleus	GbRAF03	Gbar_A02G002490.1	EDR1	GbRAF03 EDR1
4	Gbar_A02G005440	Gbar_A02G005440.1	GbRAF04	EDR1	Serine/threonine-protein kinase EDR1	METPQGEELLRKIQELEVGHAHLMREMSRLKQSGGESIHDSTRRGSHRTSPQRPLFLGDALAAAGSGSVRLPSQIESGSCGTSNGHGGRTRTGNSWTAAANLTNSQFLNILQSMGQSVYIYDLGGRVFYWNRAAEKLFGYSEAEALGQDIIKLVCQPKYFRIAVNIVHLVTAGESWAGLFPIKNRIGENISVVATVTPFYDENGSVVGITCVTCDSRPFQQTKFEFSAERQPEGNSSAFTRSKNAITVKLGLDPQQPLQAAIVSKISNLAFKVSNKVKSRIRTVENRVDPYDHKEDVTHSRVCTSKGDMRPPTHGVLYPFDNESTVMNSIDFGDENEGKPAIQKFTTFIALTGISLPWKGNSQEESEAKTTHSIRPCEGNDQENETFLLKGPYLGTKPE…	ATGGAAACGCCGCAAGGGGAGGAGCTCTTGAGGAAGATCCAAGAACTGGAAGTAGGGCATGCGCATCTCATGCGAGAAATGTCAAGGTTAAAACAATCCGGTGGTGAGTCAATTCACGACTCAACTCGTCGAGGATCCCACCGTACTTCCCCTCAACGGCCGTTATTTCTCGGGGACGCGTTGGCTGCTGCCGGTTCTGGTTCTGTTCGACTTCCGTCGCAAATAGAGAGCGGGAGCTGCGGCACCTCAAATGGCCACGGAGGAAGAACAAGAACCGGGAATTCATGGACAGCGGCCGCTAATTTGACTAACAGTCAGTTTTTAAATATTTTACAGTCTATGGGACAATCTGTTTATATATATGATCTTGGAGGCCGTGTATTCTATTGGAACCGAGCT…	Gossypium barbadense	HAU	A02	7889539	7894985	+	PF00989 (1); PF07714 (1);		2526	2214	44	13	194.3	243.4	737	81.786	12.5	8.044	-0.442	Nucleus	GbRAF04	Gbar_A02G005440.1	EDR1	GbRAF04 EDR1
5	Gbar_A02G005450	Gbar_A02G005450.1	GbRAF05	EDR1	Serine/threonine-protein kinase EDR1	MKTPLGEELLRKIQELEVGHAYLMREMSSLKQSCGESIHDSTCRGSRRTSPQRPLFLGDAAAAAGSGSVRLPLRIESGSCGTTNGGGGDAGRTRTGNSRTAAANLTNSQYLNILQSMGQSIYIYDLRGRVFFWNRGAEKLYGYLEAEALGQNIIKLVCHPKDFGFAVNIVQRVIIGESWTGLFPIKNRLGENIFVVATVTPFYDEKGSVVGITSVTCDSRPFKETKFEFSAESQPKGDSSAFTRSKNAISIKLGLDPQQPLQAAIVSKISNLASKVSNKVKSRIRTGENRVDPYDHKEDATYSGVCTPKGDMWPPSHDVLYPFDKVSTVMNSIDFGDKNEGKPAIQKFTSFIAKTGISLPWKGNSPEESEAKTTHSIRPCEGNDQQNETFLLKGPYLGK…	ATGAAAACGCCGCTAGGGGAGGAGCTTTTGAGGAAGATCCAAGAACTGGAAGTAGGACATGCGTATCTCATGCGAGAAATGTCAAGTTTAAAACAATCCTGCGGTGAGTCAATTCATGACTCAACTTGTCGAGGATCCCGCCGTACTTCCCCTCAACGGCCGTTATTTCTCGGGGACGCTGCGGCTGCTGCCGGTTCTGGTTCTGTTCGACTTCCGTTACGAATAGAGAGCGGGAGCTGCGGCACCACAAATGGCGGCGGTGGCGACGCAGGAAGAACAAGAACCGGGAATTCACGGACAGCTGCCGCTAATTTGACTAACAGTCAGTATTTAAATATCTTACAGTCTATGGGACAATCTATTTATATATATGATCTTAGAGGCCGTGTATTCTTTTGG…	Gossypium barbadense	HAU	A02	7919736	7924775	+	PF00989 (1); PF07714 (1);		2620	2223	43.5	13	201.5	201.7	740	81.997	12	8.089	-0.397	Nucleus	GbRAF05	Gbar_A02G005450.1	EDR1	GbRAF05 EDR1
6	Gbar_A03G002160	Gbar_A03G002160.1	GbRAF06	EDR1	Serine/threonine-protein kinase EDR1	MAGDDSVASLYGVLVDRCLSLEASQVKLREEFDELVQQDKRSDEEEVMVASDLGDSTSYPVVVTFPGYFSTGTPFKNVLDSIGHAIHVSSITSGRITFWNRSAENLFGWKSNEVLGQRERALLIAEEYHASLKKIMEKLISGQSWSGQFPFKRRSGEIFMALVSKSPLYEDGQLTGVVTVSSDAAIFNGLNSENTGPYQDHSRPRRSKMKGMQWHPPRPQIASSVSNLVASKFLLKKQDGVSNSCNKSMEEQDAATSTVDKLETPNIAEGELNSSFLEWRNTAVGISSQKDDTAFDLAQPKKIAAKVLAKLHIRGPSNHSNEDDECPQRKDATSRSATNDVKNEHNVSRGLKASIQNHFDSSSMAENAILSVEKHTSPTLVEERSVVDSSREYNGKFSV…	ATGGCTGGGGATGACTCAGTAGCGAGTCTCTATGGAGTTTTAGTGGATCGGTGTTTGAGTTTGGAAGCGAGTCAAGTGAAGTTAAGAGAAGAGTTTGATGAGCTTGTGCAGCAAGATAAAAGAAGTGATGAAGAAGAAGTTATGGTAGCCTCAGATTTAGGCGATTCCACTTCATATCCCGTCGTCGTAACTTTTCCCGGTTACTTCTCGACGGGAACACCTTTTAAGAACGTGTTGGATTCCATTGGACATGCTATCCATGTCTCCTCGATTACCTCGGGAAGGATTACATTTTGGAATCGCTCAGCTGAAAATCTTTTCGGATGGAAGTCCAATGAAGTCTTGGGACAAAGAGAGAGAGCTCTTCTAATAGCTGAAGAATACCATGCTTCCCTTAAG…	Gossypium barbadense	HAU	A03	2684984	2691091	+	PF00989 (1); PF07714 (1);		2491	2247	42.1	15	166.1	258.4	748	83.396	-8.5	5.676	-0.534	Endomembrane System	GbRAF06	Gbar_A03G002160.1	EDR1	GbRAF06 EDR1
7	Gbar_A04G006930	Gbar_A04G006930.1	GbRAF07	CTR1	Serine/threonine-protein kinase CTR1	MEMPSRRSNYSLLSQYPDDQYSVYSLSSEATSNKVSKVKSERGLFDWDQNQSQNQQQASRIGGVGGTNTYASSVGHQRQSSGSSFGESSLSGDYYVPNLSTTAANEIDSFVYGHNGSFRHGDLRTKIGGSSSGKSWAQQTEESYQLQLALALRLSSEATCADDPNFLDPVPDDSAIRSASSSSAETVSHRFWVNGCLSYFDKVPDGFYLIHGVNSYAWTLCTDLHEHGRIPSIESLRSVDPNVDSPLEVILVDRRSDPSLKELQNRVHNISCSCITTKEVVDQLAQLVCSRMGGSFTTGEDDLVSFWRQCSDNLKDCLGSVVVPIGSLSVGLCRHRALLFKVLADTIDLPCRIAKGCKYCKRDDASSCLVRFGLDREYLVDLIGNPGYLCDPDSLLNGP…	ATGGAAATGCCCAGTCGAAGATCCAACTATTCTCTACTGAGTCAGTATCCTGACGACCAGTACTCCGTGTATTCGCTTTCGAGCGAAGCTACGAGTAATAAAGTCAGTAAAGTGAAATCAGAGAGAGGTTTATTCGATTGGGATCAGAATCAGAGTCAGAACCAGCAGCAAGCGAGTCGTATCGGCGGCGTAGGAGGAACGAATACTTATGCTTCATCAGTCGGTCATCAACGGCAATCGAGCGGGAGTAGCTTCGGTGAGAGCTCGTTATCGGGAGATTATTATGTGCCGAACCTTTCAACGACGGCGGCGAACGAGATTGATTCATTCGTGTACGGTCACAATGGGAGCTTTAGGCATGGGGATTTGAGAACGAAAATTGGCGGTTCCTCGTCGGGG…	Gossypium barbadense	HAU	A04	53349600	53359339	-	PF14381 (1); PF07714 (1);		3524	2556	44.7	16	220.3	414.4	851	94.435	2.5	6.704	-0.375	Nucleus	GbRAF07	Gbar_A04G006930.1	CTR1	GbRAF07 CTR1
8	Gbar_A05G001230	Gbar_A05G001230.1	GbRAF08	CTR1	Serine/threonine-protein kinase CTR1	MAFDHNAIPKDLRPLNVARTVTEEPRIAATSNVSGRNIEGFFPNPSREPGSPGTMPVFYPATMANAGFVGLGYANAVPLAPGAPAWRPPMPMPMHVPVPVGRPSINPVVGFSYNPNLSNMVVGNAVDQVSNDVVAGHGCSPCLGNRNSGNGSDQASNDIASTGFGQSSNIGNRGSGNAIDQLNNELSGGFTYKPNLGLRSNGSGADQVSDEGGGDSVSGKKVKILCSFGGKILPRPSDGVLRYVGGQTRIISLRRDVSFNEFVQKMVDAYGQPVVIKYQLPDEDLDALVSISSLDDLDNMMDEYDKVVERSSDGSAKLRVFLFSASELDPSGLVQFGDLNDSGQKYVEAVNGIVEGASCGFTRKESMASLASTRNSDVSGTEAVDSIGAGQVDAGGPPP…	ATGGCATTTGATCACAACGCAATACCAAAAGATCTAAGACCATTGAATGTAGCTAGAACTGTAACTGAAGAGCCCCGCATTGCAGCTACTAGTAATGTCAGTGGTAGAAATATTGAAGGGTTCTTTCCCAACCCATCTCGGGAGCCTGGAAGTCCTGGTACCATGCCTGTTTTTTATCCAGCAACTATGGCTAATGCTGGTTTTGTAGGTTTAGGGTATGCAAATGCAGTGCCCCTGGCACCGGGTGCCCCTGCATGGAGGCCTCCCATGCCCATGCCTATGCATGTGCCTGTGCCAGTGGGGCGTCCAAGTATAAACCCGGTTGTTGGGTTTAGTTATAATCCCAATTTGAGCAATATGGTAGTTGGTAATGCTGTGGATCAGGTCAGTAATGATGTG…	Gossypium barbadense	HAU	A05	1158298	1164936	-	PF00564 (1); PF07714 (1);		5369	4206	44.2	9	596.6	158.8	1401	151.406	-25.5	5.163	-0.425	Nucleus	GbRAF08	Gbar_A05G001230.1	CTR1	GbRAF08 CTR1
9	Gbar_A05G003890	Gbar_A05G003890.1	GbRAF09	EDR1	Serine/threonine-protein kinase EDR1	MPKMKHLLRKLHIGSGLNEQQRLAEAQPVISSIPSPSPSPNSNSTSVTGMETTTSSSSSWGSSGTMGRIGAVEPVVGDRTAGDEVDFSLLEEEFQMQLALAISASDPETVQIDAAKRISLAGTDTNTFFEFLSIRYWNYNVVNYNEKIVDGFYDVYGIASTLGAQGKMPSLVDLRAVSVLDNVDYQVILVNRLLDPELQELEKRVYNMYVQSRSFGRSPVVSGMIQKIAEMVVNRMGGPVADAEEMLRMWTSRSYELQNSLKTIILPLGRLDVGLSRHRALLFKVLADRINLPCMLVKGSYYTGTDDGAVNLVRINNGSEYIIDLMGAPGTLIPAEVPSCHLLNSALGVRGFTDLTEASRGSRLLLDQGIENMAVSATLDTSSKAGALRSVEFVSSQTN…	ATGCCGAAAATGAAGCATCTGTTGAGGAAACTCCACATCGGCAGTGGATTAAATGAGCAGCAACGGTTGGCGGAGGCACAGCCCGTGATCAGCTCGATCCCGAGCCCGAGTCCGAGTCCTAACTCGAACTCGACGAGCGTAACGGGAATGGAAACGACGACTTCTTCTTCATCGTCTTGGGGTAGTTCGGGGACAATGGGGAGAATCGGGGCCGTTGAACCTGTCGTGGGAGATAGGACAGCTGGGGATGAGGTGGATTTTAGTTTATTAGAGGAAGAATTTCAGATGCAGTTGGCTTTGGCGATCAGTGCCTCGGATCCCGAGACGGTTCAGATCGACGCTGCTAAAAGGATTAGCCTCGCCGGAACCGATACCAATACCTTCTTTGAGTTCCTTTCG…	Gossypium barbadense	HAU	A05	3758402	3765991	+	PF14381 (1); PF07714 (1);		3901	2826	43.1	13	300.1	307.4	941	104.679	-7.5	5.871	-0.273	Chloroplast	GbRAF09	Gbar_A05G003890.1	EDR1	GbRAF09 EDR1
10	Gbar_A05G021620	Gbar_A05G021620.1	GbRAF10	CTR1	Serine/threonine-protein kinase CTR1	MPHRATYFFPRQFPDRGFDASTKQLLDHEKKLAKETSATTTADVTSNFAENDCNNTISRTAPKDFKPPAVAKTNGKDDYYSPLSDLFTDEKLHAKKQKLAAFRDWFVEKKTSTDRPRHVKRSSRRVPSSTTDHDEDEDRRLLLAPEPALPSTPSPPSPLPAPATEITPVVDDRSVDQNFDRQVSLPRFSSGSSYAGSLFSATTLDGNLSSDVKDTWTKETSSTTVPETGEVEAQEVEEAKDNLALKSKESYYLQVMLARRLTSQASLLGEPLLLQCSGPGVVDAETVSYRLWVSGCLSYNDKISDGFYNILGMNPYLWVMCNELEEGRRLPPLMSLKEIEPSETSMEVVLVDRRGDSRLKELEDKAQELYCASENTLMLVEKLGKLVAIYMGGSFPEEQ…	ATGCCTCATCGAGCGACTTACTTCTTCCCCAGGCAATTTCCCGATCGTGGGTTCGATGCGTCTACGAAGCAACTATTGGATCACGAGAAAAAGCTCGCTAAGGAAACATCAGCCACTACAACAGCAGATGTAACGAGCAACTTTGCTGAAAATGACTGCAATAACACGATCTCAAGGACAGCTCCCAAAGACTTTAAGCCGCCAGCTGTTGCTAAGACCAACGGCAAGGACGACTATTACTCCCCGCTTTCTGATCTTTTCACGGACGAAAAGCTGCACGCAAAAAAGCAGAAGCTCGCCGCTTTCCGCGATTGGTTCGTCGAGAAAAAAACGAGTACCGACCGACCACGTCACGTGAAACGGTCCTCTCGACGTGTCCCTTCGAGTACTACTGATCAT…	Gossypium barbadense	HAU	A05	20899780	20906025	+	PF14381 (1); PF07714 (1);		3430	2829	46.2	15	228.7	201.1	942	105.306	1.5	6.629	-0.409	Plasma Membrane	GbRAF10	Gbar_A05G021620.1	CTR1	GbRAF10 CTR1
11	Gbar_A05G028440	Gbar_A05G028440.1	GbRAF11	CTR1	Serine/threonine-protein kinase CTR1	MYGNQSDNTCRLQIQLNGLEPEMMASFNRSWAQQTEESYQLQLALALRVSSLAASAVDSNFLDFNSDANTNRVSSSSSSSSSSSSSSPQHVSHRFWVNGSLSYFDRLPDGIYQVNGMDPYAWTLSADQGEIGLMPSIESLRAIDPHADSSITVVLIDRIRDPSLKELQNWVLKISSSWISTKDAINRLACLVCNQMGGAASSEEDVYRQWKECTEVLKNCSGSIVFPIGSLSVGLCVHRVLLFKILADLVNLPCRITKGCKYCRREYASSCLVQLGPDREYLVDLFEEPGALSQPDSSLNGTSSILVSSPLCHPRFKPVEIATNIKTLAKLYFIDDQSHKHACVDASSDNASNKNEQTGPQPRKAFDRNYFNKNSHFSTLSNNKESSLSPLHQSTLWNI…	ATGTATGGGAATCAATCTGACAACACTTGCAGATTACAAATCCAACTGAATGGTTTGGAGCCGGAAATGATGGCCTCCTTCAATAGAAGCTGGGCTCAGCAGACCGAAGAGAGTTACCAATTGCAGTTGGCGCTGGCTTTGCGGGTTTCTTCGCTGGCTGCTTCTGCTGTTGATTCCAACTTCTTGGATTTCAATTCTGATGCTAACACCAACAGAGTTTCCTCCTCCTCTTCCTCTTCTTCTTCTTCTTCTTCTTCTTCACCTCAGCATGTGTCTCATCGATTCTGGGTAAATGGCAGTCTGTCTTACTTTGATAGACTTCCAGATGGAATTTACCAAGTCAATGGGATGGATCCTTATGCATGGACCTTAAGTGCTGATCAAGGAGAGATTGGCCTG…	Gossypium barbadense	HAU	A05	33318606	33325065	+	PF14381 (1); PF07714 (1);		2705	2253	42.3	15	180.3	268.2	750	84.184	6.5	7.042	-0.287	Nucleus	GbRAF11	Gbar_A05G028440.1	CTR1	GbRAF11 CTR1
12	Gbar_A06G002940	Gbar_A06G002940.1	GbRAF12	CTR1	Serine/threonine-protein kinase CTR1	MPHRTTYFFPRQFPDRGVETSTKQLLDHEKKVDKETSAVAATTAASENDRSKSISRAAAQKEFAVEAVKPDYSPLSDLFTDEKLQAKKQQLAAFRDLLFKKKTTTERSRYVKPSITDYHHEDRELLLPPEPAPTPPPPVPETTVVVNDLSVDRNFDGQVSLPRFSSGSSYEGSLFSGTTLDGNLSSEVKDTWTKDSSPAAVPATGEVQEPGSEEKKDSLALKSKESYYLQIMLARRLTSQASLLSEPLLLQEFRGPGATDAETVSYRLWVSGCLSYSDKISDGFYSILGMNPYLWVMCNEFEEGRRLPPLMSLKEIEPNETSMEVVLVDKRGDNRLKELEDKAQELYCASENTLVLVEKLGKLVAIYMGGTFPVEQGDLHNRWKLVSTRLKDFHKCIVL…	ATGCCTCATCGAACGACTTACTTCTTCCCTAGGCAATTTCCCGATCGTGGGGTCGAAACATCTACGAAACAGCTATTGGATCACGAGAAAAAGGTCGATAAAGAAACATCAGCCGTAGCTGCTACAACAGCGGCTAGTGAAAATGACCGGAGCAAGTCGATCTCAAGGGCGGCTGCTCAGAAAGAGTTTGCGGTGGAAGCTGTTAAGCCTGATTACTCGCCGTTGTCGGATCTTTTCACCGACGAGAAGCTTCAAGCTAAGAAACAACAGCTCGCTGCTTTCCGCGATTTGTTATTCAAGAAAAAAACTACTACTGAGAGATCACGTTACGTGAAACCATCGATTACTGATTATCATCATGAAGATCGCGAGTTGTTGTTACCTCCAGAGCCAGCTCCG…	Gossypium barbadense	HAU	A06	3622252	3630344	+	PF14381 (1); PF07714 (1);		4218	2748	44.1	15	281.2	276.8	915	102.183	10.5	7.459	-0.422	Nucleus	GbRAF12	Gbar_A06G002940.1	CTR1	GbRAF12 CTR1
13	Gbar_A06G003180	Gbar_A06G003180.1	GbRAF13	CTR1	Serine/threonine-protein kinase CTR1	MVDECNNWKWKIFDSYFSWTTNLRIAGTCPPNGDGPDLIGFGGRATPEWMAPEFLRGEQKSDVYSFGVILWELITMQQPWNGLSPAQVVGAVAFQNRKLAIPPNTSPKLVSLMESCWAELLSRKTLHYKEGENKMWDIGSDVFDSFEGVGILGVTSLSLDEPDMEMVIFINEEEDMENANAMN	ATGGTGGATGAATGCAACAACTGGAAATGGAAGATTTTCGACAGCTATTTTAGCTGGACTACCAACCTACGGATCGCAGGTACCTGCCCGCCAAATGGAGATGGTCCAGACTTGATTGGCTTTGGTGGTCGAGCAACGCCTGAGTGGATGGCTCCAGAATTCCTTCGCGGAGAGCAAAAATCTGATGTTTACAGTTTCGGAGTAATCCTATGGGAACTTATTACCATGCAACAACCATGGAATGGACTCAGTCCTGCCCAGGTGGTTGGTGCTGTAGCTTTCCAGAATAGGAAGCTTGCCATTCCTCCTAACACCTCCCCAAAGTTGGTTTCCCTCATGGAATCTTGTTGGGCCGAATTACTTTCAAGAAAAACTCTTCATTATAAAGAAGGAGAGAAC…	Gossypium barbadense	HAU	A06	3925435	3926906	-	PF07714 (1);		552	552	43.1	4	138	306.7	183	20.592	-13.5	4.068	-0.249	Nucleus	GbRAF13	Gbar_A06G003180.1	CTR1	GbRAF13 CTR1
14	Gbar_A06G009310	Gbar_A06G009310.1	GbRAF14	EDR1	Serine/threonine-protein kinase EDR1	MPSLVDLQVVSVLENVDYEVILVNRLLDPELQELEKRVYNIHVQSQALGHGLVLSDLVQKIAEIVVNRMGGLVADADEMLRMWTLRSYELRRSLNAIILPLGRLDVGLSRHRALLFKVLADRINLPCMLVKGSYYTGTDDGAVNLVRINNGSEYIIDLMGAPGTLIPAEVPSCQLLKAALDVRGFAGLTDASQGSCLVLDKEIGNLAVSAALEMGIKIGAKRAAEFASSQTNEDGKNLAGRAVPERFEQEFGKLLPSAPNSSDSFCDIYEKPSSVQKRKVKNVSKYVISAAKDPEFAQKLHAVLLESGASPPPDLFMDINSQDPGEQSIPEQVVKGTIVNAAASCNSNLLSSNEQYLVSNGMEALENTNSNMRQKQMAKHQRELETNVIKTNVASAASV…	ATGCCATCTTTGGTTGATCTTCAAGTAGTATCAGTGTTAGAAAATGTTGATTATGAAGTAATTTTGGTTAACCGGTTGCTTGATCCTGAATTGCAAGAGCTTGAGAAAAGAGTGTACAACATACATGTGCAGTCCCAAGCTTTAGGCCATGGCCTGGTTTTGAGTGATTTAGTTCAGAAAATCGCAGAAATAGTTGTTAACAGAATGGGTGGTCTGGTAGCTGATGCTGATGAAATGTTGAGAATGTGGACCTTGAGAAGTTATGAGTTACGGAGGTCTCTTAACGCTATCATTCTTCCATTGGGAAGACTTGATGTTGGACTTTCGCGCCACAGAGCACTGCTGTTTAAGGTTCTAGCTGATAGAATTAATCTCCCATGCATGCTGGTCAAGGGGAGC…	Gossypium barbadense	HAU	A06	29288171	29295476	-	PF14381 (1); PF07714 (1);		4341	2292	41.1	14	310.1	228.1	763	85.152	-2.5	6.26	-0.208	Nucleus	GbRAF14	Gbar_A06G009310.1	EDR1	GbRAF14 EDR1
15	Gbar_A07G002340	Gbar_A07G002340.1	GbRAF15	EDR1	Serine/threonine-protein kinase EDR1	MSKMKHLLRKLHIGGGLNEHQRLAEARPVISPSPSPTPDSNSMNVTGPATVTSSSSSSVTSSTMGRIGAVESVGADRTAGDAVDFNLLEEEFQMQLALAISASDPETAQIDAAKRISLAGTDNNAFVELLSLRYWNYNVVNYDEKIVDGFYDVYGIASTLGAQGKMPSLVDLQAVSVLDNVDYEVILVNRLLDPELQALEKRVYNIYVQSQAFGSGPVLSGMIQQIAEIVVNRMGGPVADAEEMLRIWNSRSYELQSSLNTIILPLGQLDVGLSRHRALLFKVLADRINLPCMLVKGSYYTGTDDGAVNLVRINNGSEYIIDLMGAPGTLIPAEVPSCHLLTSALDVRGFADRTEASQSSCFQLDKGIGNVAVSSAPDTSPKVGAMRSTESVSSLANEE…	ATGTCGAAAATGAAGCATCTCTTAAGAAAACTCCACATCGGCGGTGGTTTAAATGAGCACCAACGATTGGCGGAGGCGCGGCCCGTGATCAGCCCTAGTCCGAGCCCGACTCCGGACTCGAACTCGATGAACGTGACGGGACCGGCAACGGTGACTTCTTCTTCATCGTCTTCGGTTACTTCAAGTACAATGGGGAGAATCGGGGCAGTTGAATCGGTCGGGGCAGATCGGACGGCTGGAGATGCGGTGGATTTTAATTTATTGGAAGAAGAGTTTCAGATGCAATTGGCTTTGGCGATCAGTGCCTCCGATCCAGAGACGGCTCAGATCGACGCCGCTAAAAGGATTAGCCTCGCCGGCACCGACAACAACGCGTTCGTTGAGTTGCTTTCGCTCCGT…	Gossypium barbadense	HAU	A07	2568656	2576121	+	PF14381 (1); PF07714 (1);		3434	2811	43.2	13	264.2	336	936	103.991	-10.5	5.659	-0.265	Chloroplast	GbRAF15	Gbar_A07G002340.1	EDR1	GbRAF15 EDR1
16	Gbar_A07G016570	Gbar_A07G016570.1	GbRAF16	EDR1	Serine/threonine-protein kinase EDR1	MGFVQECVGTRAIARPDAALTHEKRVWFDQNHQMGYQDLARIQLKRMDSKCASDISDFASLNGSSRGSERGSCVEKIGRYQKEDGEIGQVTRKAYGELNCDRSHPNGFGQPTTAIYACDSSSSNNFSGQGATDGSQSWKMKLLCSFSGKILPRPSDGKLRYVGGETHIISIQNCLSWEQLLRRTSNFCSQPHSIKYQLPGEDLDALISVSSDEDLKNMIEEYHGLEKLEGSKKLRIFLIPYDDSGNASSLEATTMHQSNPGYQYVAAVNGTVDPSPRKISGELCLPSEGCQLGPNLDPNPSFPKWCPTSVISLDTMGGFNALHPSQVFHDIQNIARSPSTPISPLPFQHEECNVCAQSISNNASSEYNYSFNTAHLNPEIRSTINPNYKDALQVPPALM…	ATGGGGTTTGTTCAGGAGTGTGTTGGCACAAGAGCCATTGCTAGACCAGATGCAGCACTGACACATGAGAAGAGAGTTTGGTTCGATCAGAACCACCAAATGGGGTATCAGGATCTTGCCCGAATTCAGTTGAAAAGAATGGATTCCAAGTGTGCTTCTGACATTTCTGATTTTGCATCTCTGAATGGTTCTTCTAGAGGGAGTGAACGCGGGTCTTGTGTTGAAAAGATAGGTAGATACCAGAAGGAAGATGGTGAAATTGGACAAGTGACAAGGAAGGCTTATGGTGAACTGAATTGTGATAGGAGCCATCCAAATGGTTTTGGACAACCTACTACAGCCATTTATGCATGTGACTCTTCTAGTTCCAACAACTTTAGTGGGCAGGGAGCTACTGAT…	Gossypium barbadense	HAU	A07	42432156	42439806	+	PF00564 (1); PF07714 (1);		4556	3735	41.4	10	455.6	343.9	1244	137.161	-14.5	5.811	-0.51	Nucleus	GbRAF16	Gbar_A07G016570.1	EDR1	GbRAF16 EDR1
17	Gbar_A08G020870	Gbar_A08G020870.1	GbRAF17	EDR1	Serine/threonine-protein kinase EDR1	MSALAGSRLSPVAATGEEFSMEFLKECVGTRGIPAIPDAAQIHEKRVGINQNQNQELMYQDLAQILGLKRMDSECISDLSDFSSAQGSFRESENGSCVEKLSKCQKEDDDIGQVARKAFGELNCDRSHLNVSAPATTPTNVCDTPSSSNFGGQGASDGTQSGKMKLLCSFGGKILPRPSDGKLRYVGGETRIISIQKCLSWKELVRKTLDVFNQPHSIKYQLPGEDLDALISVSSDEDLQNMMEEFNGLEKPEGSQRLRIFLIPFGESENAPSLEASTIQQSNPDYHYMVAVNGMVDHSPKKNCGGQCLPSEGSQLGPALDHNPSFLKRCPTSLLPLETMSCFNALHPSQVFLDSQYTTRSLFTSPPISPLAFQRGDSNTVCAQAIGDNSGMESNSSFI…	ATGTCTGCTCTCGCAGGCTCGAGATTGTCACCAGTTGCAGCCACAGGTGAGGAATTCTCCATGGAGTTTCTTAAGGAATGTGTTGGCACAAGAGGGATTCCTGCTATACCAGATGCAGCTCAGATACATGAGAAGAGAGTTGGGATAAACCAAAACCAGAACCAAGAGCTGATGTATCAGGATTTAGCCCAAATTCTTGGGCTGAAAAGAATGGATTCTGAGTGCATTTCTGATCTTTCTGATTTTTCTTCTGCGCAAGGGTCTTTTAGAGAGAGTGAAAATGGGTCTTGTGTTGAAAAATTAAGTAAATGCCAGAAGGAAGATGATGATATTGGACAAGTGGCAAGGAAGGCTTTCGGTGAATTGAATTGTGATAGGAGCCATCTGAATGTCTCTGCA…	Gossypium barbadense	HAU	A08	112815634	112823110	+	PF00564 (1); PF07714 (1);		4034	3768	41.9	9	448.2	430.4	1255	137.645	-35.5	4.787	-0.442	Plasma Membrane	GbRAF17	Gbar_A08G020870.1	EDR1	GbRAF17 EDR1
18	Gbar_A08G022980	Gbar_A08G022980.1	GbRAF18	EDR1	Serine/threonine-protein kinase EDR1	MKHIFKKLHIGSNHEHNRASTADTSPSPSPSCATDHQHSMSGNALMSTSTTTTSSSPVNTTPMPVLSSIGLSTPSAPNNRASDYMLSEEEFQVQLALAISASNSEDPEKDQIRAATLLSLGNHHGMDLGFGRVKDDVAAEVLARKYWEYNVLDYEERVVDGFYDVYGLSPDSKLQEKMPSLVDLEKNLGNSGFEVVIVNRTIDPALEELLQIAHCITLDCPATNIDVLVQRLAELVTGHMGGPVKDANIVLARWMKRSTKLRTSLHTSVFPIGSINIGLSRHRALLFKVLADSIRLPCILVKGSHYTGVEDDAVNIIKLEDQREFLVDLMAAPGTLIPADILSANDATFKPYNPIISNIPTLQSSDNGYSRAKPSSIEGSSQHPVVNGSLPINWGSSTG…	ATGAAGCACATTTTTAAGAAGTTACACATAGGAAGCAATCACGAACATAATCGAGCTTCGACAGCCGACACGTCTCCGTCGCCATCGCCGTCATGCGCCACCGATCATCAACACTCGATGTCCGGAAATGCTCTGATGAGTACTTCTACAACCACTACGTCATCATCTCCGGTGAACACGACGCCGATGCCGGTACTGTCGAGCATTGGTTTGAGTACGCCATCAGCTCCGAACAATCGAGCGTCGGACTATATGTTGTCAGAGGAAGAGTTTCAGGTACAGTTAGCATTGGCGATCAGTGCTTCTAATTCCGAGGATCCGGAGAAAGATCAGATCCGAGCGGCGACGCTTTTGAGCTTAGGGAATCATCATGGAATGGATTTAGGGTTCGGGAGGGTT…	Gossypium barbadense	HAU	A08	115289963	115296458	-	PF14381 (1); PF07714 (1);		3039	3039	43.2	13	233.8	288.1	1012	111.936	3	6.707	-0.446	Chloroplast	GbRAF18	Gbar_A08G022980.1	EDR1	GbRAF18 EDR1
19	Gbar_A09G006000	Gbar_A09G006000.1	GbRAF19	EDR1	Serine/threonine-protein kinase EDR1	MPSLLILQGTSVLDNVSQEAVLVNRAFDANLLKLERKALVMTAKLRSEPLAFVSSNLVQKLAVLVSDYMGGPVADPDNMSRAWRSLSYSLKATLGSMVLPLGSLTIGLARHRALLFKVLADSAGIPCRLVKGQRYTGSDDVAINFVKIDDGREYIVDLMADPGTLIPSDVAGSHVEYDDSFFSSPLSRDIDSSHMASSSSGVGSSIEDNSEFGTMERRSRLKNFAAGGNQSDERGDFNAFVDLSGATTKLEQSKEPIEDLKVPYNMEKVLVRELPNRPSYPYAHARSPSWTEGISSPAVRRMKVKDVSQYMIDAAKENPQLAQKLHDVLLESGVVAPPNLFTEIYSEQLARSTVEVRLSAETKDESRQSTGLREAKNQNDFGPSHCLPPLPHRKVYAKA…	ATGCCTTCACTTCTTATTCTGCAAGGGACGTCGGTGTTGGACAATGTCTCTCAGGAAGCAGTTTTGGTCAATAGGGCTTTTGATGCAAATTTGTTGAAACTTGAACGAAAAGCACTAGTGATGACTGCAAAGTTAAGATCAGAACCTTTGGCTTTTGTAAGCAGCAATCTGGTGCAAAAACTTGCAGTTCTAGTTTCTGATTATATGGGTGGACCTGTTGCTGATCCAGACAATATGTCACGAGCCTGGAGAAGTCTTAGTTACAGTTTAAAAGCTACCCTGGGCAGCATGGTTTTGCCTCTTGGCTCTTTAACAATTGGGTTGGCTCGTCATCGTGCATTGTTATTCAAGGTTTTGGCTGACAGTGCTGGCATTCCTTGCCGGTTGGTGAAGGGTCAG…	Gossypium barbadense	HAU	A09	42723960	42741129	+	PF14381 (1); PF07714 (1);		4709	2535	43.8	13	362.2	1038.4	844	92.221	-3.5	6.25	-0.293	Endomembrane System	GbRAF19	Gbar_A09G006000.1	EDR1	GbRAF19 EDR1
20	Gbar_A09G007540	Gbar_A09G007540.1	GbRAF20	EDR1	Serine/threonine-protein kinase EDR1	METPTADELLRKIQELEAGHEHLQQEMSRLKQSGAGQSKPDHIRQRSHSTSPQRRRCPGNSAAAAATSAAALKKSSCSFRHSSPLQRESRRCDTGNGGGGGDGESRNTGPAAVNFTNSQYLNILQSMGQSVHIFDLNGRIIYWNRTAENLYGYSAAEALGQDAVELLVNPRDFAVANNIVHRVMMGESWTGQFPVKNKMGERFSALVTDTPFYDDDGSLVGIICVSSDSRPFQVAFSAEKQPEGNSTFSRSKNAVSAKLGLDPQQPLQAAIALKITNLASKVSNKVKSRIRTGENCIDPEGGSGDSHHSDHVLSDAVHFDHKEDATSSAASTPRGDVHPSAFGVFSPFEEKPAVKTSRDSGDESEGKPAIQKIMTLMNRKGLSWPWKRNDQEGLEARTA…	ATGGAAACACCTACAGCGGATGAGCTTTTGAGGAAGATCCAAGAACTGGAGGCAGGACATGAGCATCTCCAGCAAGAAATGTCTAGATTAAAACAATCCGGCGCCGGTCAGTCAAAGCCCGACCACATTCGTCAAAGATCCCACTCTACTTCCCCTCAACGCCGCCGCTGCCCGGGGAATTCGGCTGCGGCGGCGGCTACGTCGGCTGCTGCTTTGAAGAAAAGTTCTTGCTCGTTTCGGCATTCGTCGCCGTTGCAAAGAGAGAGCAGAAGGTGTGATACCGGAAATGGCGGCGGCGGAGGTGATGGAGAAAGCCGGAATACTGGTCCGGCTGCCGTTAATTTCACCAACAGTCAGTATTTAAATATTTTGCAGTCTATGGGACAATCTGTTCATATA…	Gossypium barbadense	HAU	A09	51528936	51533926	+	PF13426 (1); PF07714 (1);		3050	2298	44.9	13	234.6	161.8	765	84.972	7.5	7.114	-0.603	Plasma Membrane	GbRAF20	Gbar_A09G007540.1	EDR1	GbRAF20 EDR1
21	Gbar_A09G014670	Gbar_A09G014670.1	GbRAF21	CTR1	Serine/threonine-protein kinase CTR1	MEMPGRRSYYSPLTQYPDDQYSVSISGAPPPYYDSLSSEVSSNKNSKVKPGLIDWDQNQSQNQQQTSRIGGGGGGGVGNTYASSIVTQRQSSGSSFGESSLSGDYYAPTISTTAVNEISAFMYGYDECFRHVDMRAKVGGSSGKSWAQQTEESYQLQLALALRLSSEATCADDPNFLDPVPDDSAILAGSSGSAETVSHRFWVNGCLSYFDKVPDGFYLIHGVHPYVWKVCTDLHEHGRIPLIESLRSIDPTVDLPLEVISVDRRSDPGLKDLQNRVHNISCICITTKEVVDQLAMLVCSRMGGSSTTGEDDFFFYWRECSDNLKDCLGSVVVPIGSLSLGLCRHRALLFKVLADMIDLPCRIAKGCKHCRRDDASSCLVRFGLDREYFVDLIENPGYL…	ATGGAAATGCCCGGTCGAAGATCCTACTACTCTCCCCTTACCCAGTATCCAGACGACCAGTACTCCGTGTCCATATCAGGAGCTCCACCGCCATATTACGACTCGCTTTCGAGCGAGGTCTCAAGTAATAAGAATAGCAAAGTGAAACCGGGTTTAATCGATTGGGATCAGAATCAGAGCCAGAACCAGCAGCAAACGAGTCGAATTGGCGGCGGCGGTGGCGGAGGAGTTGGGAATACTTATGCTTCGTCGATTGTGACGCAACGTCAATCGAGCGGGAGCAGCTTCGGCGAGAGCTCGTTATCGGGAGATTATTATGCGCCGACCATTTCTACGACAGCTGTGAACGAGATCAGTGCATTCATGTACGGTTATGATGAGTGCTTTAGGCATGTGGAT…	Gossypium barbadense	HAU	A09	66197623	66205354	+	PF14381 (1); PF07714 (1);		3245	2409	44.5	17	190.9	280.4	802	89.174	-2.5	6.279	-0.326	Nucleus	GbRAF21	Gbar_A09G014670.1	CTR1	GbRAF21 CTR1
22	Gbar_A09G025100	Gbar_A09G025100.1	GbRAF22	EDR1	Serine/threonine-protein kinase EDR1	METPPAEELLRKIQELEVGHANLKQEMSKLKRSGGESRLDSTRQRSHSISPQRPRFPGNAAAASAGGTTTAAAYWKKTSGPFRHSSPLQRESRSNDTLNSGSGGCGGGGSGRKSGDTGPAAVNFTNSQYLKILQSMGQSVHIYDLSGRIIYWNRTAEKLYGYLAAEALGQDAIELLVDHRDFSVAHDIVHRVMMGESWTGQFPVKNKMGERFSAVATNTPFYDDDGSLVGIICVSTDSRPFQDMKVALSAEKQADGDSAFSWSKNAVSAKLGLDPQQPLQAAIASKITNLASKVSNKVKSKIRTGENCSDREGGSGDSHYSDHGLSDAVLSDHKEDANSSGASTPRGDIHPSAFGVFSPFDEKSPARTSRDFGDENEGKPAIQKIMTLMGKKGITWPWK…	ATGGAAACGCCGCCGGCGGAGGAACTATTGAGAAAGATTCAAGAACTAGAAGTGGGACATGCGAATCTCAAGCAAGAAATGTCGAAGTTAAAGCGATCCGGCGGTGAGTCAAGGCTCGATTCGACTCGTCAAAGATCCCACTCTATTTCCCCTCAGCGCCCTCGATTCCCCGGGAACGCCGCGGCTGCTTCGGCGGGAGGGACAACGACGGCTGCTGCTTATTGGAAGAAAACTTCGGGTCCATTTCGACATTCCTCGCCGTTGCAAAGAGAGAGCAGAAGCAATGACACCTTAAATAGCGGCAGCGGCGGCTGCGGCGGCGGAGGTAGTGGAAGAAAAAGTGGGGATACCGGACCAGCTGCCGTTAATTTCACTAACAGCCAGTATTTAAAGATATTA…	Gossypium barbadense	HAU	A09	76562614	76566977	-	PF00989 (1); PF07714 (1);		2866	2334	45	13	220.5	124.8	777	86.049	8	7.314	-0.613	Nucleus	GbRAF22	Gbar_A09G025100.1	EDR1	GbRAF22 EDR1
23	Gbar_A10G018480	Gbar_A10G018480.1	GbRAF23	EDR1	Serine/threonine-protein kinase EDR1	METPSAEELLKKIQILEAGHADLKQEISILKQSGGDSKANSTHQRSHSTSPRRPRFPGNAAKLAAWKKDSASFRHSSPLRRESRNNDTVNGDSGTGGDLGVGGRGGAIERTGNVGPAAVNFTNSQYLNIFQSMGQSVHIFDLSGRIIYWNKTAEKLYGYSAAEALEQDAIQLLVDHRDFAVALNIVHCVMTGDSWTGQFPFKNKMGERFLAVATYTPFYDEDDDDDSSLVGIICVSSDTQPLQERRAAVLAGKQPEGDSTFSRSKNAVSAKLGLDPQQPMQTAIASELTNLALKVSNKMKSRIKMGEYCVGREGESGDGHYLDHGCTIAAHSDLKEDAVSSGACTPRGSIYPSAFGVFSPLDEKSPMNTSHDSGDESEGKPAIQKIMTLVGKKGISWPW…	ATGGAAACCCCTTCAGCAGAGGAGCTTTTGAAGAAGATCCAAATACTTGAAGCGGGACATGCCGATCTCAAGCAAGAAATTTCTATTTTAAAACAATCCGGTGGCGATTCCAAGGCCAATTCAACTCATCAAAGATCTCACTCTACTTCCCCTCGACGTCCGCGCTTCCCGGGGAACGCGGCGAAGCTTGCTGCTTGGAAGAAAGATTCAGCTTCGTTTCGGCACTCCTCGCCGTTGCGAAGAGAGAGCAGAAACAATGACACTGTCAATGGCGACAGCGGCACCGGAGGAGATTTAGGAGTAGGAGGAAGAGGAGGAGCTATCGAAAGAACCGGGAACGTCGGGCCAGCTGCCGTCAATTTCACTAACAGCCAGTATTTGAATATATTTCAGTCTATG…	Gossypium barbadense	HAU	A10	92626627	92632431	+	PF13426 (1); PF07714 (1);		3060	2112	43.9	13	235.4	228.8	703	77.163	2	6.696	-0.472	Nucleus	GbRAF23	Gbar_A10G018480.1	EDR1	GbRAF23 EDR1
24	Gbar_A11G027110	Gbar_A11G027110.1	GbRAF24	EDR1	Serine/threonine-protein kinase EDR1	MRESEETEKVKKMKKREKMKHIFKKLHIGSSNDPADNQRAASENSPASPPTTTSASSSPVTAATVPVTSSTGLITPSSTVTATNRASDYMLSEEEFQVQLALAISASNSEDPKKDQIRETAILSLGSHHRMDLGVGRDKDDVAAEVLARQYWEYDVLDYEERVVDGFYDVYGLSSESGTQGKMPSLTDLEASLGNSSFEVVIVNRTIDPALEELFQIAHCIALDCPSTNVGILVQRLAELVTGHMGGPVKDANIILSKWMERSTELRTSLHTSVLPIGSLNTGLSRHRALLFKVLADSIKLPCKLVKGSHFTGVEDDAVNIVKLEEEREFLVDLMAAPGTLIPADILSAKDTTFKSYNPIINNIPTLQSSDDVYSREKPLKGEGSSQHPMTDSSMPVDW…	ATGCGAGAAAGCGAGGAAACTGAGAAAGTGAAGAAGATGAAGAAACGAGAAAAAATGAAGCACATTTTTAAGAAGCTGCACATAGGAAGCAGTAACGATCCCGCTGATAATCAACGCGCAGCGTCCGAGAACTCTCCGGCGAGTCCTCCTACTACAACTAGTGCGTCATCGTCCCCGGTGACCGCGGCGACTGTGCCTGTAACCTCGAGCACGGGTTTGATTACGCCGTCATCGACGGTGACTGCGACGAATCGAGCGTCTGATTATATGTTATCGGAGGAAGAGTTTCAGGTTCAGTTAGCCCTAGCTATAAGCGCTTCGAATTCGGAGGATCCGAAGAAGGATCAGATCCGAGAAACGGCTATTTTGAGTTTAGGGAGTCATCATCGGATGGATTTG…	Gossypium barbadense	HAU	A11	98073602	98080300	+	PF14381 (1); PF07714 (1);		3266	2883	43.5	14	233.3	264.1	960	106.119	-6	6.075	-0.471	Nucleus	GbRAF24	Gbar_A11G027110.1	EDR1	GbRAF24 EDR1
25	Gbar_A12G004830	Gbar_A12G004830.1	GbRAF25	EDR1	Serine/threonine-protein kinase EDR1	MERNLGKGLMDQQKNHEQIRYNNMEAGNETLESANQRFFHDPSSNINTNIRPPDYSMTAGARPVLNYSIQTGEEFALEFMRERVNPRQNFVQNAYGDPNSGPLYMDLKGILGISHTGSESGYDISMLNTVEKPCPQVFERKAPSVHEEKSYYDSMRSVSQSSSRNDISQGHQGFVSRNASLSSSTKVKFLCSFGGKILPRPRDRKLRYVGGETRMIRLSRDISFQELVQKMLAIYDQAHTIKYQLPGEDLDALVSVSCDEDLQNMMEECNVLEEGGPQKPRIFLFSSSDLEDAQYGLGSVETDSEMQYVVAVNGMDLGSRKNSIAASASENNLDELLGLNIAREAGRTVSEAAATGSASLTAHAPSSTVQSSHAPSSTLQSSQPVLVSSSNTYESSSQP…	ATGGAGAGAAATCTAGGAAAAGGCTTAATGGATCAACAGAAGAACCATGAACAAATTCGATACAATAATATGGAAGCTGGAAATGAGACTCTTGAGTCTGCAAACCAAAGATTTTTCCATGATCCATCTAGTAATATTAATACTAACATCCGGCCTCCTGATTATAGTATGACGGCTGGAGCTAGACCAGTTTTGAATTACTCCATTCAGACAGGTGAGGAGTTTGCTCTGGAATTTATGCGGGAAAGGGTAAATCCCCGGCAGAATTTTGTTCAGAATGCTTATGGTGATCCTAACAGTGGACCTCTTTATATGGATCTAAAAGGCATTCTGGGAATTTCTCATACAGGTTCTGAAAGTGGCTATGATATCTCTATGCTGAATACGGTAGAAAAACCC…	Gossypium barbadense	HAU	A12	9358620	9366670	-	PF00564 (1); PF07714 (1);		4683	3927	43.2	10	468.3	374.2	1308	144.181	-22	5.378	-0.539	Nucleus	GbRAF25	Gbar_A12G004830.1	EDR1	GbRAF25 EDR1
26	Gbar_A12G028080	Gbar_A12G028080.1	GbRAF26	EDR1	Serine/threonine-protein kinase EDR1	MKNILKKLHVSNQSEDIEGSSSSRSNKKSSDDVSSSPLSPENNNNSNNNKSLSALSSWLNSVANRKSPSPPSSSKLKKGETMEPSDSVSTSGSKAALDTGKGNSGSSNTRDPDVEEEYYQIQLAMELSAREDPEAAQIEAVKQISLSSCGPENTPAEVVAYRYWNYNSLNYDDKILDGFYDLYGILTGSASEGMPSLLDLQGTSVADNVSWEAVLVNRDSDANLLKLERKALEMTAKLRSESLAFVSSNLVQKLAVLVSEYMGGPVVDPDCMSRAWRSLSYSLKSTLDCMVLPLGSLTIGLARHRALLFKVLADSVGIPCRLVKGQQYTGSDDVAMNFVKIDDGREYIVDLMADPGTLIPSDADGSHVEYDDSFFSSGPLSRDIDSSHMASSTSGVGSS…	ATGAAGAACATTCTCAAGAAGCTGCATGTATCTAATCAATCTGAAGATATTGAAGGGTCGTCTTCATCAAGAAGCAACAAGAAGTCCAGTGATGATGTATCATCGTCTCCTCTTAGCCCTGAGAATAATAATAATAGTAATAATAACAAATCATTATCTGCTCTTTCTAGTTGGTTGAACTCAGTAGCTAATAGGAAAAGTCCAAGTCCACCATCTTCTTCAAAATTGAAGAAAGGGGAAACTATGGAACCTAGTGATTCAGTTAGTACTAGTGGTTCAAAGGCAGCTTTGGATACAGGAAAGGGCAATTCTGGGTCTAGCAACACTAGGGATCCTGATGTAGAAGAGGAGTATTATCAGATACAATTGGCTATGGAGTTGAGTGCTAGGGAGGATCCT…	Gossypium barbadense	HAU	A12	101345559	101354097	+	PF14381 (1); PF07714 (1);		3018	3018	42.7	13	232.2	460.1	1005	109.577	-13.5	5.501	-0.421	Nucleus	GbRAF26	Gbar_A12G028080.1	EDR1	GbRAF26 EDR1
27	Gbar_D01G009520	Gbar_D01G009520.1	GbRAF27	EDR1	Serine/threonine-protein kinase EDR1	MEKNQNKIFMEHSRVSKQYNSVEHGNGEFPHATQAFMPDPMTSLNMSIRPPELKGSDVKPVLNYSIQTGEEFSFEFMRDRLNPRKHFIQNSLGEPSYATGYMDLKGLLGLSRTESESGSDISMLNMVEKGPRGFERKDSVHENQSNYGSHQSMRQTTLGYENNRGLLYMSIGTSDGTSTRMKVLCSFGGKILPRPSDRKLRYVGGETRIIRIRKDISWQELKQKILAIYDQTEVIKYQLPGEDFDALVSVSSDEDLQNMMEECNELLDKDASEKLRMFLFSLSNLEDTQFGLGNMDGDSEIQYVVAVNGMDFGTRTSTTLHGLTSFCANNLTEPVGTSINRETSRVAGDSVVISSSNIPGIMVSSSTFQSSQPVLPSSSGAYETRPEFYHGQRMGYPLQ…	ATGGAGAAAAATCAAAACAAGATTTTCATGGAACATTCTAGAGTTAGTAAACAATACAACTCTGTGGAGCATGGAAATGGGGAATTCCCCCATGCAACTCAAGCATTTATGCCAGATCCTATGACCAGCTTAAACATGAGTATAAGGCCTCCTGAGCTAAAAGGATCAGATGTCAAACCTGTACTTAATTATTCCATACAGACTGGTGAGGAGTTTTCTTTTGAATTTATGCGGGATCGGTTAAATCCTAGGAAGCATTTCATCCAAAATTCTCTGGGTGAACCCAGTTATGCAACAGGATATATGGATCTAAAAGGTCTTTTAGGCCTTAGTCGTACAGAATCTGAAAGTGGGTCTGATATTTCAATGCTTAACATGGTAGAGAAAGGTCCGAGGGGG…	Gossypium barbadense	HAU	D01	14478346	14488784	+	PF00564 (1); PF07714 (1);		4564	3663	41.8	9	507.1	734.4	1220	135.933	-20	5.505	-0.622	Nucleus	GbRAF27	Gbar_D01G009520.1	EDR1	GbRAF27 EDR1
28	Gbar_D01G014040	Gbar_D01G014040.1	GbRAF28	CTR1	Serine/threonine-protein kinase CTR1	MEMPGRRSNYSLLSQYPDDQYTVSISGAPPPYCDSLSSEATSNKNKVKSERGLTDWDQSLSQNQNQNQLQVNRICGGGGGGNTFASSISLQRQSSGSSFGESSLSGDYYVPTFSTTAANEIDGFVYGHDGSCEHVDLRTKIGGSSSGKSWAQQTEESYQLQLALALRLSSEATCADDPNFLGPDSDDSAIRGTSSSSASTEIVSHRFWVNGCLSYFEKVPDGFYLIHGVNPYVWTMCTDLHEHGRIPTIDSLRSVDHVVGSPIEAISVDRRSDLGLKELQNRVHNISCSCITTKEVVDELAKLVCSRMGGSSATGEDDLLLYWRDCSDDLKDCLGSVVVPIGSLSAGLCRHRALLFKVLADTIDLPCRIAKGCKYCKRDDASSCLVRFGHDREYLVDLI…	ATGGAAATGCCCGGACGAAGATCTAATTACTCTCTCCTTAGCCAGTATCCCGACGACCAGTACACCGTGTCCATATCAGGAGCTCCGCCTCCCTATTGCGATTCACTTTCAAGCGAAGCCACCAGTAATAAGAACAAAGTGAAATCAGAGAGAGGTTTAACTGATTGGGATCAGAGTCTCAGTCAGAACCAAAACCAGAACCAGCTACAAGTAAATCGAATCTGTGGCGGCGGCGGGGGAGGGAATACTTTTGCTTCGTCGATCAGTCTTCAACGGCAATCGAGTGGAAGTAGCTTTGGTGAGAGCTCTTTATCGGGAGATTATTATGTGCCGACCTTTTCTACGACGGCCGCCAACGAGATTGATGGGTTCGTTTATGGTCACGACGGGAGCTGTGAG…	Gossypium barbadense	HAU	D01	33172653	33181367	-	PF14381 (1); PF07714 (1);		3198	2580	43.8	16	199.9	367.8	859	95	-0.5	6.473	-0.379	Nucleus	GbRAF28	Gbar_D01G014040.1	CTR1	GbRAF28 CTR1
29	Gbar_D02G003170	Gbar_D02G003170.1	GbRAF29	CTR1	Serine/threonine-protein kinase CTR1	MASDSSLKSYHGKETVVSSGRSSTDGDTNNICVQTGEEFSTEFLRHTGALRRIAVTMDADHSQPRQAGFSNNQNCWQVYKDLKGSPESRRKESEYGSNVPNFVPGLGCIAEVDSYHDHFGRYNWQIGGFDGQKFVQHSDASYIDQLTPRLTVSPVCVVESPQSGRSNSAGVTEGTFASKMKFLCSFGGRILPRPNDGKLRYVGGETRIISIKKNLTWEELARKTTAICNQPHTIKYQLPGEDLDALISVCSDEDLHHMIEEYHELERNGGYQRLRLFLVPLKEHERHNSLEGRSTPRQHDIDYQYVFAVNGMLDTSGQHLASQTNQFGNASDYSHSFHIDSPTSAHAFDHKDYTPSSPNTARMFSHPTAKFLPNLHIPSKSFNHSPPLSPVQGNQGNPT…	ATGGCAAGCGATTCAAGCCTGAAGTCATACCATGGTAAAGAAACGGTTGTGTCAAGTGGCAGAAGCTCTACAGATGGGGATACAAATAATATTTGTGTGCAGACAGGTGAGGAGTTTTCGACAGAGTTTTTAAGGCATACTGGTGCTTTAAGAAGAATAGCAGTGACAATGGATGCAGACCATAGCCAACCAAGGCAAGCAGGTTTTAGTAACAATCAGAACTGTTGGCAGGTTTACAAGGATCTTAAAGGCAGTCCAGAGTCAAGAAGGAAGGAATCCGAATATGGTTCAAATGTTCCAAATTTTGTTCCGGGATTGGGATGTATAGCTGAAGTAGATAGTTACCATGATCATTTTGGCAGATATAACTGGCAAATTGGTGGTTTTGATGGACAAAAA…	Gossypium barbadense	HAU	D02	4183658	4189829	-	PF00564 (1); PF07714 (1);		4116	3204	41.5	9	457.3	257	1067	118.966	15	7.099	-0.62	Nucleus	GbRAF29	Gbar_D02G003170.1	CTR1	GbRAF29 CTR1
30	Gbar_D02G006160	Gbar_D02G006160.1	GbRAF30	EDR1	Serine/threonine-protein kinase EDR1	MAPEVLRNEPSDEKSDIYSFGVILWELATGKIPWENLNSMQVIGTVGFMNQRLEIPKDLDPLWASIIESCWLSLGSFKDDAPSNFSKPVTRLETALKRDHESNPSVFGFISSLGKSYRLVEAWAELTHRLATLALKISGWTKMKRRRYLPPVSNPEFHGDWIGC	ATGGCGCCAGAAGTTCTTCGCAATGAACCCTCCGATGAGAAGTCCGATATTTATAGTTTTGGAGTCATATTATGGGAACTTGCTACTGGGAAGATACCTTGGGAGAATCTCAACTCAATGCAGGTGATTGGAACTGTCGGGTTCATGAACCAACGACTTGAGATTCCGAAGGATTTAGATCCACTGTGGGCTTCGATAATAGAGAGTTGCTGGCTCAGCTTAGGGAGCTTCAAAGACGATGCGCCATCCAACTTCAGCAAGCCCGTAACTCGGCTGGAGACTGCTCTCAAAAGGGATCATGAATCAAATCCAAGTGTTTTTGGATTCATTTCTTCCCTCGGCAAAAGCTATCGATTGGTTGAAGCATGGGCAGAATTGACACATAGACTTGCGACATTG…	Gossypium barbadense	HAU	D02	8044334	8045607	+	PF07714 (1);		578	495	46.3	4	144.5	232	164	18.624	0.5	6.788	-0.277	Nucleus	GbRAF30	Gbar_D02G006160.1	EDR1	GbRAF30 EDR1
31	Gbar_D04G004410	Gbar_D04G004410.1	GbRAF31	CTR1	Serine/threonine-protein kinase CTR1	MEETRDDAGPEEQGHSNATWWSSDFIEKFGSVSLGSHEESSSNRESPRTFEQDGLSSQTASQILWSSGVLSEPIPNGFYSVIPDKRLKEHFDTIPTLEELQALGGEGYRADIILVDTEKDKKLSMLKQLIVALVKGLNSNPAAMIKKIAGLVSDFYKRTTVESPAKAVLDETSHMLENQGVQLLGQIKHGLCRPRAILFKVLADTVGLESKLMMGLPNDGVIECADSYKHMSVIVVLNSVELLVDLMRFPGQLIPRSTKAIFMTHISAAGESDSAENDSCDSPLEPNSPLYGLSEKVEPDSLSHSEPNIATTFWRRSRRKVIAEQRTASSSPEHPSFRARARSKLSGDRNSHRDYGDDIAASRSSYRSDGASTSEARRIRRRSISMTPEISDDIVRAVR…	ATGGAAGAGACACGAGATGATGCTGGTCCCGAAGAGCAAGGGCATTCTAATGCAACATGGTGGTCTTCAGATTTTATTGAAAAATTTGGTTCTGTTTCTTTAGGTTCTCATGAAGAGAGTTCAAGTAATAGGGAATCGCCTAGAACTTTTGAGCAAGATGGATTGTCATCTCAGACAGCATCACAGATTTTGTGGAGCTCTGGAGTGCTTTCTGAACCAATTCCAAACGGCTTCTATTCTGTCATTCCGGATAAAAGACTTAAGGAGCATTTTGACACTATTCCTACATTGGAAGAGCTTCAGGCATTGGGTGGAGAAGGTTATAGAGCTGATATTATTCTTGTGGATACTGAGAAAGATAAAAAGCTATCCATGCTGAAGCAGTTGATTGTGGCACTG…	Gossypium barbadense	HAU	D04	5933518	5946548	+	PF14381 (1); PF07714 (1);		2349	2349	42.4	15	156.6	763	782	87.76	-3.5	6.225	-0.413	Nucleus	GbRAF31	Gbar_D04G004410.1	CTR1	GbRAF31 CTR1
32	Gbar_D04G011370	Gbar_D04G011370.1	GbRAF32	CTR1	Serine/threonine-protein kinase CTR1	MEMPSRRSNYSLLSQYPDDQYSVYSLSSEATSNKISKVKSERGLFDWDQNQSQNQQQASRIGGVGGTNTYASSVGHQRQSSGSSFGESSLSGDYYVPNLSTTAANEIDSFVYGHDGSFRHGDLRTKIGGSSSGKSWAQQTEESYQLQLALALRLSSEATCADDPNFLDPVPDDSAIRSASSSSAETVSHRFWVNGCLSYFDKVPDGFYLIHGVNSYAWTVCTDLHEHGRIPSIESLRSVDPNVDSPLEVILVDRRSDPSLKELQNRVHNISCSCITTKEVVDQLAELVCSRMGGSFTTGEDDLVSFWRQCSDDLKDCLGSVVVPIGSLSVGLCRHRALLFKVLADTIDLPCRIAKGCKYCKRDDASSCLVRFGLDREYLVDLIGNPGYLCEPDSLLNGP…	ATGGAAATGCCCAGTCGAAGATCCAACTATTCTCTACTTAGTCAGTATCCTGACGACCAGTACTCCGTGTATTCGCTTTCGAGCGAAGCTACGAGTAATAAAATCAGTAAAGTGAAATCAGAGAGAGGTTTATTCGATTGGGATCAGAATCAGAGTCAGAACCAGCAGCAAGCGAGTCGTATCGGCGGCGTAGGAGGAACGAATACTTATGCTTCATCAGTCGGTCATCAACGGCAATCGAGCGGGAGTAGCTTCGGTGAGAGCTCGTTATCGGGAGATTATTATGTGCCGAACCTTTCTACGACGGCGGCGAACGAGATTGATTCATTCGTGTACGGTCACGATGGGAGCTTTAGGCATGGGGATTTGAGAACGAAAATTGGCGGTTCCTCGTCGGGG…	Gossypium barbadense	HAU	D04	33082539	33096851	-	PF14381 (1); PF07714 (1);		3528	2556	44.7	16	220.5	719	851	94.481	-0.5	6.474	-0.367	Nucleus	GbRAF32	Gbar_D04G011370.1	CTR1	GbRAF32 CTR1
33	Gbar_D05G001240	Gbar_D05G001240.1	GbRAF33	CTR1	Serine/threonine-protein kinase CTR1	MVDAYGQPVVIKYQLPDEDLDALVSISSLDDLDNMMDEYDKVVERSSDGSAKLRVFLFSASELDPSGLVQFGDLNDNGQKYVEAVNGIVEGASCGFTRKESMASLASTRNSDVSGTEAVDSIGAGQVDVGGPPPSNILSPGGNSATSHDTGPKMMAPDPNPVAAYPDASAVHLGIPVVKSAPPQTLSSQPEVELERSMPLTSAPQQVRYDSPLHYASTYIDPRHDVMNRSDYVHLAPQMGYSSPQLVGNTDSVFNQQHFCDNATAHQFIPALHMTMTPSASHAGIRPAVVQPLLQPKQIPLESHPGESAFGTKIVQLPVERNQNVYQAQIPSAMVGGGYAWHCIPQTEHVLLSDGSLPQHQATTPEKISRLEDCCMCQKALPHAHSDPLVKDTRNSSGT…	ATGGTGGATGCTTATGGGCAACCTGTGGTTATTAAGTACCAGCTTCCTGATGAGGATCTTGATGCATTGGTGTCCATTTCTTCCTTGGATGATCTAGATAATATGATGGATGAGTATGACAAAGTGGTTGAAAGGTCTTCAGATGGTTCAGCTAAATTAAGGGTATTTTTGTTTTCGGCTTCGGAGCTCGATCCTTCTGGTTTGGTTCAATTTGGGGATTTAAATGACAATGGGCAGAAATATGTTGAGGCAGTGAATGGAATTGTGGAAGGAGCTTCTTGTGGCTTCACACGGAAGGAGAGCATGGCAAGTCTTGCTTCAACACGGAATTCTGATGTTAGTGGGACTGAGGCTGTTGATAGCATTGGTGCTGGTCAGGTTGATGTTGGGGGGCCTCCA…	Gossypium barbadense	HAU	D05	1121200	1127863	-	PF00564 (1); PF07714 (1);		5378	3417	43.7	9	597.6	160.8	1138	123.968	-28.5	5	-0.449	Nucleus	GbRAF33	Gbar_D05G001240.1	CTR1	GbRAF33 CTR1
34	Gbar_D05G004430	Gbar_D05G004430.1	GbRAF34	EDR1	Serine/threonine-protein kinase EDR1	MPKMKHLLRKLHIGSGLNEQQRLAEAQPVISSIPSPSPSPNSNSTSVTGMETTTSSSSSWGSTGTMGRVGAVEPVGGDRTAGDEVDFSLLEEEFQMQLALAISASDPETVQIDAAKRISLAGTDTNTFVEFLSIRYWNYNVVNYNEKIVDGFYDVYGIASTLGAQGKMPSLVDLRASRSFGRSPVVSGMIQKIAEMVVNRMGGPVADAEEMLRMWTSRSYELQNSLKTIILPLGRLDVGLSRHRALLFKVLADRINLPCMLVKGSYYTGTDDGAVNLVRINNGSEYIIDLMGAPGTLIPAEVPSCHLLNSALGVRGFTDLTEASRGSRLLLDQGIENMAVSATLDTSSKAGALRSVELVSSQTNKDERNFAGRAVSERSEQDLGKLLPSASKSSECVSA…	ATGCCGAAAATGAAGCATCTGTTGAGGAAACTCCACATCGGCAGTGGATTAAATGAGCAGCAACGATTGGCGGAGGCACAGCCCGTGATCAGCTCGATTCCGAGCCCGAGTCCGAGTCCTAACTCGAACTCGACGAGCGTAACGGGAATGGAAACGACGACTTCTTCTTCATCGTCTTGGGGTAGTACGGGGACAATGGGGAGAGTTGGGGCCGTTGAACCGGTCGGGGGAGATAGGACAGCTGGGGATGAGGTGGATTTTAGTTTATTAGAGGAAGAATTTCAGATGCAGTTAGCTTTGGCGATCAGTGCCTCGGATCCCGAGACGGTTCAGATCGACGCTGCTAAAAGGATTAGCCTCGCCGGAACCGATACCAATACCTTCGTTGAGTTCCTCTCG…	Gossypium barbadense	HAU	D05	3556625	3564304	+	PF14381 (2); PF07714 (1);		3840	2691	43.7	14	274.3	295.4	896	99.218	-5.5	6.052	-0.306	Chloroplast	GbRAF34	Gbar_D05G004430.1	EDR1	GbRAF34 EDR1
35	Gbar_D05G022280	Gbar_D05G022280.1	GbRAF35	CTR1	Serine/threonine-protein kinase CTR1	MPHRATYFFPRQFPDRGFDASTKQLLDHEKKLAKETSATTTAAVTSNFAENDRNNTISRTAPKDFKPPAVAKTNGKDDYYSPLSDLFTDEKLHAKKQQLAAFRDWFVEKKTSTDRPRHVKRSSRRVPSSTTDHDEDEDRRLLLAPEPAPPSTPSPPSPLPGPATEITAVVDDRSVDQNFDRQVSLPRFSSGSSYAGSLFSATTLDGNLSSDVKDTWTKETSSTTVPPTGEVEAQEEAKDNLALKSKESYYLQVMLARRLTSQASLLGEPLLLQCSGPDVVDAETVSYRLWVSGCLSYNDKISDGFYNILGMNPYLWVMCNELEEGRRLPPLMSLKEIEPSETSMEVVLVDRRGDSRLKELEDKAQELYCASENTLVLVEKLGKLVAIYMGGSFPGEQGD…	ATGCCTCATCGAGCAACTTACTTCTTCCCCAGGCAATTTCCCGATCGTGGGTTCGATGCGTCTACGAAGCAACTATTGGATCACGAGAAAAAGCTCGCTAAGGAAACATCAGCCACTACAACAGCAGCTGTAACGAGCAACTTTGCTGAAAATGACCGCAATAACACGATCTCAAGGACAGCTCCCAAAGACTTTAAGCCGCCAGCTGTTGCTAAGACCAACGGCAAGGACGACTATTACTCCCCGCTTTCTGATCTTTTCACGGACGAAAAGCTGCACGCAAAAAAGCAGCAGCTCGCCGCTTTCCGCGATTGGTTCGTCGAGAAAAAAACGAGTACCGACCGACCACGTCACGTGAAACGGTCCTCTCGACGTGTCCCTTCGAGTACTACCGATCAC…	Gossypium barbadense	HAU	D05	19595362	19602343	+	PF14381 (1); PF07714 (1);		4232	2847	46.3	15	282.1	196.4	948	105.687	4	6.814	-0.403	Nucleus	GbRAF35	Gbar_D05G022280.1	CTR1	GbRAF35 CTR1
36	Gbar_D05G029350	Gbar_D05G029350.1	GbRAF36	CTR1	Serine/threonine-protein kinase CTR1	MYGNQSDNTCRLQIQLNGLEPEMMASFNRSWAQQTEESYQLQLALALRVSSLAASAADSNFLDFNSDTNTNRVSSSSSSSSSSPQHVSHRFWVNGILSYFDRLPDGFYQVNGMDPYAWTISADQGEIGLMPSIESLRAIDPHADLSITVVLIDRLRDPSLKELQNWVLKISSSWISTKDAINQLACLVCNRMGGAASSEEDVYSQWKECTEVLKNCSGSIVFPIGSLSVGLCVHRVLLFKILADLVNLPCRITKGCKYCRREDASSCLVQLGPDREYLVDLFEEPGALSQPDSSLNGTSSILVSSPLCHPRFKPVEIATNIKTLAKLYFIDDQSHKHACLDASSDNASNQNEQTGPQPRKAFDRNYFNKNNPFSTLSNNKESSLSPLHQSTLWNIGCDK…	ATGTATGGGAATCAATCTGACAACACTTGCAGATTACAAATCCAACTGAATGGTCTGGAGCCGGAAATGATGGCCTCCTTCAATAGAAGCTGGGCTCAGCAGACCGAAGAGAGTTACCAATTGCAGTTGGCGCTGGCTTTGCGGGTTTCTTCGCTGGCTGCTTCTGCTGCTGATTCCAACTTCTTGGATTTCAATTCTGATACTAACACCAACAGAGTTTCCTCCTCCTCTTCCTCTTCTTCTTCTTCACCTCAGCATGTGTCTCATCGATTCTGGGTAAATGGCATTCTATCTTACTTTGATAGACTTCCAGATGGATTTTACCAAGTCAATGGGATGGATCCTTATGCATGGACTATAAGTGCTGATCAAGGAGAGATTGGCCTGATGCCCTCCATC…	Gossypium barbadense	HAU	D05	29406397	29414205	+	PF14381 (1); PF07714 (1);		2647	2241	42.4	16	165.4	344.1	746	83.722	1.5	6.63	-0.269	Nucleus	GbRAF36	Gbar_D05G029350.1	CTR1	GbRAF36 CTR1
37	Gbar_D06G003170	Gbar_D06G003170.1	GbRAF37	CTR1	Serine/threonine-protein kinase CTR1	MPHRTTYFFPRQFPDRGVETSTKQLLDHEKKVDKETSAVAATTAASENDRSKSISRAAAQKEFAVEAVKPDYSPLSDLFTDEKLQAKKQQLATFRDLLFKKKTTTDRSRYVKPSITDHHHEDRELLLPPEPAPTPPPPVPETTVVVNDLSVDRNFDRQVSLPRFSSGSSYEGSLFSGTTLDCNLSSEVKDTWTKDSSPAAVPATGEVQEPGSEEKKDSLALKSKESYYLQIMLARRLTSHASLLSEPLLLQEFCGPGATDAETVSYRLWVSGCLSYSDKISDGFYSILGMNPYLWVMCNEFEEGRRLPPLMSLKEIEPNETSMEVFLVDKRGDNRLKELEDKAQELYCASENTLVLVEKLGKLVAIYMGGTFPVEQGDLHKRWKLVSTRLKDFHKCIVL…	ATGCCTCATCGAACGACTTACTTCTTCCCTAGGCAATTTCCCGATCGTGGGGTCGAAACATCTACGAAACAACTATTGGATCACGAGAAAAAGGTCGATAAAGAAACATCAGCCGTAGCTGCTACAACTGCGGCTAGTGAAAATGACCGGAGCAAGTCGATCTCAAGGGCGGCTGCTCAGAAAGAGTTTGCGGTGGAAGCTGTTAAGCCTGATTACTCACCGTTGTCGGATCTTTTCACCGACGAGAAGCTTCAAGCTAAGAAACAACAGCTCGCTACTTTCCGCGATTTGTTATTCAAGAAAAAAACTACTACTGACAGATCACGTTACGTGAAACCATCGATTACTGATCATCATCATGAAGATCGCGAGTTGTTGTTACCTCCAGAGCCAGCTCCG…	Gossypium barbadense	HAU	D06	3386390	3394837	+	PF14381 (1); PF07714 (1);		4378	2748	43.9	15	291.9	290.7	915	102.312	12.5	7.585	-0.427	Nucleus	GbRAF37	Gbar_D06G003170.1	CTR1	GbRAF37 CTR1
38	Gbar_D06G003400	Gbar_D06G003400.1	GbRAF38	CTR1	Serine/threonine-protein kinase CTR1	MVDECNNWKWEILDSYFSWTTNLRIVGTCPPNGDAGPDLIGFGGRAMPEWMAPEFLRGEPSNEKSDVYSFGVILWELITVQQPWNGISTAQVVGAVAFQNRKLAIPPNTSPKLISLMESCWAELGSLYSYLFSECIGPGRTKEQLVVDVP	ATGGTGGATGAATGCAACAACTGGAAATGGGAGATTTTGGACAGCTATTTTAGCTGGACTACCAACCTACGGATCGTAGGTACCTGCCCGCCAAATGGAGATGCTGGTCCAGACTTGATTGGCTTTGGTGGTCGAGCAATGCCTGAGTGGATGGCTCCAGAATTCCTTCGCGGAGAGCCTTCAAACGAAAAATCTGATGTTTACAGTTTCGGAGTAATCCTATGGGAACTTATTACCGTGCAACAACCATGGAATGGAATCAGTACTGCCCAGGTGGTTGGTGCTGTAGCTTTCCAGAATAGGAAGCTTGCCATTCCTCCTAACACCTCCCCAAAGTTGATTTCCCTCATGGAATCTTGTTGGGCCGAACTGGGAAGTCTCTATAGCTATCTTTTCTCT…	Gossypium barbadense	HAU	D06	3632613	3634100	-	PF07714 (1);		453	453	47.9	4	113.3	345	150	16.689	-7	4.208	-0.083	Nucleus	GbRAF38	Gbar_D06G003400.1	CTR1	GbRAF38 CTR1
39	Gbar_D06G005240	Gbar_D06G005240.1	GbRAF39	CTR1	Serine/threonine-protein kinase CTR1	MAFDQNSIQEDLRPLNVARIVTEEPQIADAVAATNNTRGTTIDGFLPNSPRELETYGGAMPVLYPATVTDAGFASLGYGNVVPLTPGVPAWRPHMPMPVPVGNSSMNLVGGFGYSPNLGNMVAANAVHQVSNDVVAGHGYSPSLGNRISGNRSDQLSNDRVTVGLAHSCNMGNRGSRNGNELVGGVGYKSNSGVGSNGNGADQVNDEGGDDSVSGKKVKFLCSFGGKILPRPSDGVLRYVGGQTRIISVRRDVSFNEFVQKMVDAYGQPVVIKYQLPDEELDALVSVSCSDDLVNMMDEYEKVIERSSDGSAKLRVFLISASELDPSGMVQFGDLHDNGQKYVEAVNVVKGAAGGIARKESIASATSTPNSDISGSEAVDSSGAVQGDVGGPPSTNLLS…	ATGGCATTTGATCAAAATTCAATACAAGAAGATCTTAGACCATTGAATGTAGCTAGAATTGTAACTGAAGAGCCCCAAATTGCGGATGCGGTGGCTGCCACTAATAATACCCGCGGTACAACCATTGACGGGTTTCTTCCCAACTCGCCTCGGGAGCTTGAGACTTATGGTGGTGCCATGCCTGTTCTTTATCCAGCAACGGTGACGGATGCCGGTTTTGCAAGTTTAGGATATGGGAATGTAGTGCCCTTGACACCAGGTGTCCCTGCATGGAGGCCTCACATGCCTATGCCTGTGCCGGTTGGGAATTCAAGTATGAACCTGGTTGGCGGGTTCGGTTATAGTCCGAATTTGGGCAATATGGTGGCTGCTAATGCCGTGCATCAGGTTAGTAATGAT…	Gossypium barbadense	HAU	D06	6795926	6801423	-	PF00564 (1); PF07714 (1);		4648	4083	44.1	9	516.4	106.3	1360	147.789	-36.5	5.029	-0.417	Nucleus	GbRAF39	Gbar_D06G005240.1	CTR1	GbRAF39 CTR1
40	Gbar_D06G009620	Gbar_D06G009620.1	GbRAF40	EDR1	Serine/threonine-protein kinase EDR1	MIFFSYDICFLLFMNSDCISCFLLIQIATMFIYLFYFVFIFICILNTRSLQLRIIFPDFLFPNYNVVNYDEKILDGFYDVYGIASTLGLEGKMPSLVDLQAVSVLENVDYEVILVNRLLDPELQELEKRVYNIYVQSQALGHGLVLSDLIQKIAEIVVNRMGGLVADADEMLRMWTLRSYELRSSLNAIILPLGRLDVGLSRHRALLFKVLADRINLPCMLVKGSYYTGTDDGAVNLVRINNGSEYIIDLMGAPGTLVPAEVPSCQLLKSALDVLSDASQGSCLVLDKEIGNLAVSAALEMGIKIGAKRAAEFASSQTNEDEKNLAGRAVPERSEQEFGKLLSSAPNSSDSFCDIYEKPSSVQKRKVKNVSKYVISAAKDPEFAQKLHAVLLESGASPP…	ATGATTTTTTTTTCTTATGACATTTGTTTTCTTTTATTCATGAATTCTGATTGCATTTCATGTTTCCTTCTTATACAAATTGCTACTATGTTTATTTATTTATTTTATTTCGTTTTCATTTTCATTTGCATTTTAAACACGAGGAGTCTTCAACTGCGGATCATTTTTCCAGACTTCCTCTTTCCGAACTATAATGTTGTAAACTATGATGAAAAAATTTTGGATGGATTTTATGACGTGTATGGCATTGCCTCAACGCTTGGTCTGGAAGGGAAGATGCCATCTTTGGTTGATCTTCAAGCAGTATCAGTGTTAGAAAATGTTGATTATGAAGTAATTTTGGTTAACCGGTTGCTTGATCCTGAATTGCAAGAGCTTGAGAAAAGAGTGTACAACATA…	Gossypium barbadense	HAU	D06	18452390	18459674	+	PF14381 (1); PF07714 (1);		4023	2553	40	13	309.5	271.8	850	95.575	-8	5.607	-0.089	Endomembrane System	GbRAF40	Gbar_D06G009620.1	EDR1	GbRAF40 EDR1
41	Gbar_D07G002310	Gbar_D07G002310.1	GbRAF41	EDR1	Serine/threonine-protein kinase EDR1	MSKMKHLLRKLHIGGGLNEHQRLAEARPVISPSPSPTPDSNSMNVTGPATVTSSSSSTVTSSTMGRIGAVESVGADRTAGDAVDFNLLEEEFQMQLALAISASDPETAQIDAAKRISLAGTDNNVFVELLSLRYWNYNVVNYDEKIVDGFYDVYGIASTLGAQGKMPSLVDLQAVSVLDNVDYEVILVNRLLDPELQALEKRVYNIYVQSRAFGSGPVLSGMIQQIAEIVVNRMGGPVADAEEMLRTWNSRSYELRSSLNTIILPLGQLDVGLSRHRALLFKVLADRINLPCMLVKGSYYTGTDDGAVNLVRINNGSEYIIDLMGAPGTLIPAEVPSCHLLNSALDVRGFADRTEASQSSCFQLDKGIGNVAVSSAPDTSPKVGAMRSTESVSSLANEE…	ATGTCGAAAATGAAGCATCTCTTAAGAAAACTCCACATCGGCGGTGGTTTAAATGAGCACCAACGATTGGCGGAGGCGCGGCCCGTGATCAGCCCTAGTCCGAGCCCGACTCCGGACTCGAACTCGATGAACGTGACGGGACCGGCAACGGTGACTTCTTCTTCATCGTCTACGGTTACTTCAAGTACAATGGGGAGAATCGGGGCAGTTGAATCGGTCGGGGCAGATCGGACGGCTGGAGATGCGGTGGATTTTAATTTATTGGAAGAAGAGTTTCAGATGCAATTGGCTTTGGCGATCAGTGCCTCCGATCCAGAGACGGCTCAGATCGACGCCGCTAAAAGGATTAGCCTCGCCGGCACCGACAACAACGTGTTCGTTGAGTTGCTTTCGCTCCGT…	Gossypium barbadense	HAU	D07	2328784	2336233	+	PF14381 (1); PF07714 (1);		3656	2745	43.2	14	261.1	291.8	914	101.439	-12	5.559	-0.238	Chloroplast	GbRAF41	Gbar_D07G002310.1	EDR1	GbRAF41 EDR1
42	Gbar_D07G017060	Gbar_D07G017060.1	GbRAF42	EDR1	Serine/threonine-protein kinase EDR1	MIRETSGPSDQLVQQEYTYAVPNVGKNVNNNKTISVQTGEEFSMEFVQECVGTRAIARPDAALTHEKRVWFNQNRQMGYQDLARIQLKRTDSKCASDISDFASLNGSSRGSEHGSCVEKIGRYQKKDGEIGQVTGKAYGELNCDRSHPNGFGPPTTAIYACDSSSSDNFSGQGATDGSQSGKMKLLCSFGGKILPRPSDGKLRYVGGETHIISIQDCLSWEELLRRTSNFCNQPHSIKYQLPGEDLDALISVSSDEDLKNMIEEYHGLEKLKGSKKLRIFLIPYDESGNASSLEAMTMHQSNPDYQYVAAVNGTVDPSPRKISGELCLPSEGCQLGPNLNPNPSFPKWCPTSVMSLDTMGGFNALHPSQVFLDIQNTTRSPSTPISPLPFQHEECNVCA…	ATGATCAGGGAAACGTCTGGCCCATCTGATCAATTAGTACAACAAGAATATACATATGCTGTTCCTAATGTTGGAAAGAATGTAAATAATAATAAGACTATATCTGTACAGACAGGTGAGGAATTCTCCATGGAGTTTGTTCAGGAGTGTGTTGGCACAAGAGCCATTGCTAGACCAGATGCAGCACTGACACATGAGAAGAGGGTTTGGTTCAATCAGAACCGCCAGATGGGGTATCAGGATCTTGCCCGAATTCAGTTGAAAAGAACGGATTCCAAGTGTGCTTCTGACATTTCTGATTTTGCATCTCTGAATGGTTCTTCTAGAGGGAGTGAACATGGGTCTTGTGTTGAAAAGATAGGTAGATACCAGAAGAAAGATGGTGAAATTGGACAAGTG…	Gossypium barbadense	HAU	D07	29766056	29773897	+	PF00564 (1); PF07714 (1);		5055	3864	41.4	11	459.5	278.7	1287	141.412	-20.5	5.388	-0.51	Nucleus	GbRAF42	Gbar_D07G017060.1	EDR1	GbRAF42 EDR1
43	Gbar_D08G021730	Gbar_D08G021730.1	GbRAF43	EDR1	Serine/threonine-protein kinase EDR1	MIREAPNTSDQLIEQEYTSAVPCVAKNVNNYNISVQTGEEFSVEFLKECVGTRGIPAIPDAAQIHEKRVGINQNQNQELMYQDLAQILGLKRMDSECVSDLSDFSSAQGSFRESENGSCVEKLSKYQKEDDDIGQVARKAFGELNCDWSHLNVSAPATTPSNVCDTTSSSNFGGQGASDGTPSGKMKLLCSFGGKILPRPSDGKLRYVGGETRIISIQKCLSWKELVRKTLDVFNQPHSIKYQLPGEDLDALISVSSDEDLQNMMEEFNGLEKLEGSQRLRIFLIPFGESENAPSLEASTIQQSNPDYHYMVAVNGMVDHSPKKTCGGQCLPSEGSQLGPALDHNPSFLKWCPTSLLPLETMSCFNALHPSQVFLDSQYTTRSLITSPPISPLAFQRGD…	ATGATCAGGGAGGCGCCTAACACATCTGATCAATTGATTGAGCAAGAATATACATCTGCTGTTCCCTGTGTAGCAAAGAATGTAAATAATTATAATATCTCTGTACAGACAGGTGAGGAATTCTCCGTGGAGTTTCTTAAGGAATGTGTTGGCACAAGAGGGATTCCTGCTATACCAGATGCAGCTCAGATACATGAGAAGAGAGTTGGGATAAACCAAAACCAGAACCAAGAGCTGATGTATCAGGATCTAGCCCAAATTCTTGGGTTGAAAAGAATGGATTCTGAGTGTGTTTCTGATCTTTCTGATTTTTCTTCTGCGCAAGGGTCTTTTAGAGAGAGTGAAAATGGGTCTTGTGTTGAAAAATTAAGTAAATACCAGAAGGAAGATGATGATATT…	Gossypium barbadense	HAU	D08	59281031	59288433	+	PF00564 (1); PF07714 (1);		4902	3834	41.7	9	544.7	312.6	1277	140.346	-39	4.713	-0.444	Endomembrane System	GbRAF43	Gbar_D08G021730.1	EDR1	GbRAF43 EDR1
44	Gbar_D08G023660	Gbar_D08G023660.1	GbRAF44	EDR1	Serine/threonine-protein kinase EDR1	MKHIFKKLHIGSNHEHNRASTADTSPSPSPSCATDHQRSMSENALMSTSTTTTSSSPVNTTPMPLLSSIGLSTPSAANNRALDYMLSEEEFQVQLALAISASNSEDPEKDQIRAATLLSLGNHHGMDLGFGRDKDDVAAEVLARKYWEYNVLDYEERVGDGFYDVYGLSTDSKLQEKMPSLVDLEKSLGNSGFEVVIVNRTIDPALEELLQIARCITLDCPATNVDVLVQRLAELVTGNMGGPVKDANIILARWMERSTELRTSLHTSVFPIGSINIGLSRHRALLFKVLADSIRLPCILVKGSHYTGVEDDAVNIIKLEDQREFLVDLMAAPGTLIPADILSAKDATFKPYNPIISNIPTLQSSDNGYSRAKPSSIEGSSQHPVINGSLPINWGSSTG…	ATGAAGCACATTTTTAAGAAGTTACACATAGGAAGCAATCACGAACATAATCGAGCTTCGACAGCCGACACGTCTCCGTCGCCATCGCCGTCATGCGCCACCGATCATCAACGCTCGATGTCCGAAAATGCTCTGATGAGTACTTCTACAACCACTACGTCATCATCGCCGGTGAACACGACGCCGATGCCGTTACTGTCGAGCATTGGTTTGAGTACGCCATCAGCTGCGAACAATCGAGCGTTGGACTATATGTTGTCAGAGGAAGAGTTTCAGGTACAGTTAGCATTGGCGATCAGTGCTTCTAATTCCGAGGATCCGGAGAAAGATCAGATCCGAGCGGCGACGCTTTTGAGCTTAGGGAATCATCATGGAATGGATTTAGGGTTCGGGAGGGAT…	Gossypium barbadense	HAU	D08	61769585	61776404	-	PF14381 (1); PF07714 (1);		3320	2955	43.4	14	237.1	269.2	984	109.12	-1.5	6.414	-0.467	Chloroplast	GbRAF44	Gbar_D08G023660.1	EDR1	GbRAF44 EDR1
45	Gbar_D09G005680	Gbar_D09G005680.1	GbRAF45	EDR1	Serine/threonine-protein kinase EDR1	MPSLLVLQGKLVSDNVSQEAVLVNRAFDANLLKLERKALAMTAKLRSEPLAFVSSNLVQKLAVLVSDYMGGPVADPDNMSRSWRSLSYSLKATLGSMVLPLGSLTIGLARHRALLFKVLADSAGIPCRLVKGQRYTGSDDVAINFVKIDDGREYIVDLMADPGTLIPSDVAGSHVEYDDSFFSSPLSRDIDSSHMASSSSGVGSSIEDNSEFGTMERRSRLKNFAAGGNQSDERGDFNAFVDLSGATTKLEQSKEPIEDLKVPYNMEKVLVRELPNRPSYPYAHARSPSWTEGISSPAVRRMKVKDVSQYMIDAAKENPQLAQKLHDVLLESGVVAPPNLFTEIYSEQLDRSTVEVRLSAETKDENRQSTGLRESKNQDDFGPSHCLPPLPHRKVYAKA…	ATGCCTTCACTTCTTGTTCTGCAAGGGAAGTTGGTGTCGGACAATGTCTCTCAGGAAGCAGTTTTGGTCAATAGGGCTTTTGATGCAAATTTGTTGAAACTTGAACGAAAAGCACTAGCGATGACTGCAAAGTTAAGATCAGAACCTTTGGCTTTTGTAAGCAGCAATCTGGTGCAAAAACTTGCAGTTCTAGTTTCTGATTATATGGGTGGACCTGTTGCGGATCCAGACAATATGTCACGATCCTGGAGAAGTCTTAGTTACAGTTTAAAAGCTACCCTGGGCAGCATGGTTTTGCCTCTTGGCTCTTTAACAATTGGGTTGGCTCGTCATCGTGCATTGTTATTCAAGGTTTTGGCTGACAGTGCTGGCATTCCTTGCCGGTTGGTGAAGGGTCAG…	Gossypium barbadense	HAU	D09	24579781	24596925	+	PF14381 (1); PF07714 (1);		4635	2535	43.7	13	356.5	1042.5	844	92.256	-4	6.197	-0.304	Endomembrane System	GbRAF45	Gbar_D09G005680.1	EDR1	GbRAF45 EDR1
46	Gbar_D09G007260	Gbar_D09G007260.1	GbRAF46	EDR1	Serine/threonine-protein kinase EDR1	METPTAEELLRKIQELEAGHEHLQQEMSRLKQSGAGQSKPDHIRQRSHSTSPQRRRFPGNSAAAAATTAAALKKSSCSFRHSSPLQRESKRCDTGNGGGGGDGESRNTGPAAVNFTNSQYLNILQSMGQSVHIFDLNGRIIYWNRTAEKLYGYSAAEALGQDAVELLVDPRDFAMANNIVHRVMMGESWTGQFPVKNKMGERFSALVTDTPFYDDDGSLVGIICVSSDSRPFQVAFSAEKQLEGDSTFSRSKNAVSAKLGLDPQQPLQAAIALKITNLASKVSNKVKSSIRTGENCIDSEGGSGDSHHSDHGFSDAVRFDHKEDATSSAASTPRGDVHPSAFGVFSPFEEKPAVKTLRDSGDESEGKPAIQKIMTLMNKKGLSWPWKGNDREGSEARTA…	ATGGAAACACCTACAGCGGAGGAGCTTTTGAGGAAGATCCAAGAACTGGAGGCAGGACATGAGCATCTCCAGCAAGAAATGTCTAGATTAAAACAATCCGGCGCCGGTCAGTCAAAGCCCGACCACATTCGTCAAAGATCCCACTCTACTTCCCCTCAACGCCGCCGCTTCCCGGGGAATTCGGCCGCGGCGGCGGCTACGACGGCTGCTGCTTTGAAGAAAAGTTCTTGCTCGTTTCGGCATTCGTCGCCGTTGCAAAGAGAGAGCAAAAGGTGTGATACCGGAAATGGCGGCGGCGGAGGTGATGGAGAAAGCCGGAATACCGGTCCGGCTGCCGTTAATTTCACTAACAGTCAGTATTTAAATATATTGCAGTCTATGGGACAATCTGTTCATATA…	Gossypium barbadense	HAU	D09	29817603	29822719	+	PF13426 (1); PF07714 (1);		3182	2298	45.2	13	244.8	161.3	765	84.912	4.5	6.845	-0.597	Nucleus	GbRAF46	Gbar_D09G007260.1	EDR1	GbRAF46 EDR1
47	Gbar_D09G015010	Gbar_D09G015010.1	GbRAF47	CTR1	Serine/threonine-protein kinase CTR1	MEMPGRRSYYSPLTQYPDDQYSVSISGAPPPYYDSLSSEVSSNKNSKVKPGIIDWDQKQSQNQQQTSRIGGGGGGGVGNTYASSIVTQRQSSGSSFGESSLSGDYYAPTISTTAVNEISAFMYGYDECFSHVDMRAKVGGSSSGKSWAQQTEESYQLQLALALRLSSEATCADDPNFLDPVPDDSAIRAGSSSSAETISHRFWVNGCLSYFDKVPDGFYLIHGVHPYVWKVCTDLHEHGRIPLIESLRSIDPTVDLPLEVISVDRRSDPGLKDLQNRVHNISCICITTKEVVDQLAMLVCSRMGGSSTTGEDDFFFYWRKCSDNLKDCLGSVVVPIGSLSLGLCRHRALLFKVLADMIDLPCRIAKGCKHCKRDDASSCLVRFGLDREYFVDLIENPGY…	ATGGAAATGCCCGGTCGAAGATCCTACTACTCTCCCCTTACCCAGTATCCGGACGACCAGTACTCCGTATCCATATCAGGAGCTCCACCGCCATATTACGATTCGCTTTCGAGCGAGGTCTCAAGTAATAAGAACAGCAAAGTGAAACCCGGTATAATCGATTGGGATCAGAAGCAGAGCCAGAACCAGCAGCAAACAAGTCGAATTGGCGGTGGCGGTGGGGGAGGAGTTGGGAATACTTATGCTTCGTCGATTGTGACGCAACGCCAATCGAGCGGGAGCAGCTTCGGCGAGAGCTCGTTATCGGGAGATTATTATGCGCCGACCATTTCTACGACGGCTGTGAACGAGATCAGTGCATTCATGTACGGTTATGATGAGTGCTTTAGTCATGTGGAT…	Gossypium barbadense	HAU	D09	41362397	41370131	-	PF14381 (1); PF07714 (1);		3417	2556	43.9	16	213.6	287.9	851	94.406	2	6.667	-0.334	Nucleus	GbRAF47	Gbar_D09G015010.1	CTR1	GbRAF47 CTR1
48	Gbar_D09G024750	Gbar_D09G024750.1	GbRAF48	EDR1	Serine/threonine-protein kinase EDR1	METPPAEELLRKIQELEVGHANLKQEMSKLKQSGGESRLDSTRQRSHSISPQRPRLPGNAAAASAGGTATAVAYWKKTSGPFRHSSPLQRESRSNDTLNGGSGGGGGGGRKSGNTGPAAVNFTNSQYLKILQSMGQSVHIYDLSGRIIYWNRTAEKLYGYSAAEALGQDAIELLVDHRDFSVAHGIVHRVMMGESWTGQFPVKNKMEERFSAVATNTPFYDDDGSLVGIICVSTDTRPFQDMKVALSAEKQADGDSAFSWSKNAVSAKLGLDPQQPLQAAIASKITNLASKVSNKVKSKIRTGENCSDREGGSGDSHYSDHGLSDAVLSDHKEDANSSGASTPRGDLHPSAFGVFSPFDEKSPARTSRDFGDENEGKPAILKIMTLMGKKGITWPWKGN…	ATGGAAACGCCGCCGGCGGAGGAACTATTGAGAAAGATTCAAGAACTAGAAGTGGGACATGCGAATCTCAAGCAAGAAATGTCGAAGTTAAAGCAATCCGGCGGTGAGTCAAGGCTCGATTCGACTCGTCAAAGATCCCACTCTATTTCCCCTCAGCGCCCTCGATTACCCGGGAACGCCGCGGCTGCTTCGGCGGGAGGGACAGCGACGGCTGTTGCTTATTGGAAGAAAACTTCGGGTCCATTTCGACATTCCTCGCCGTTGCAAAGAGAGAGCAGAAGCAATGACACCTTAAATGGCGGCAGCGGCGGCGGCGGAGGTGGTGGAAGAAAAAGTGGGAATACCGGACCAGCTGCCGTTAATTTCACTAACAGCCAGTATTTAAAGATATTACAGTCT…	Gossypium barbadense	HAU	D09	50296449	50300885	-	PF00989 (1); PF07714 (1);		2927	2328	44.9	13	225.2	125.8	775	85.773	10	7.656	-0.612	Nucleus	GbRAF48	Gbar_D09G024750.1	EDR1	GbRAF48 EDR1
49	Gbar_D10G018630	Gbar_D10G018630.1	GbRAF49	EDR1	Serine/threonine-protein kinase EDR1	METPSAEELLKKIQILEAGHADLKQEISILKQSGGDSKANSTHQRSHSTSPRRPRFPGNAAKLAAWKKDSASFRHSSPLRRESRNNDTVNGDSGTGGDLGVGGRGGAIERTGNVGPAAVNFTNSQYLNIFQSMGQSVHIFDLSGRIIYWNKAAEKLYGYSAAEALEQDAIQLLVDHRDFAVALNIVHCVMTGDSWTGQFPFKNKMGERFLAVATYTLFYDEDDDDDSSLVGIICVSSDTQPLQERRAAVLARKQPEGDSTFSRSKNAVSAKLGLDPQQPMQTAIASELTNLALKVSNKMKSKFKMGEYCVDREGESGDGHYLEHGCSIAAHSDLKEDAVSSGACTPRGSIYPSAFSVFYPLDEKSPMNTSHNSGDESEGKPAIQKIMTLVGKKGISWPW…	ATGGAAACCCCTTCAGCAGAGGAGCTTTTGAAGAAGATCCAAATACTTGAAGCGGGACATGCCGATCTCAAGCAAGAAATTTCTATTTTAAAACAATCCGGTGGCGATTCCAAGGCCAATTCAACTCATCAAAGATCTCACTCTACTTCCCCTCGACGTCCGCGCTTCCCGGGGAACGCGGCGAAGCTTGCTGCTTGGAAGAAAGATTCAGCTTCGTTTCGGCACTCCTCGCCGTTGCGAAGAGAGAGCAGAAACAATGACACTGTCAATGGCGACAGCGGCACCGGAGGAGATTTAGGAGTAGGAGGAAGAGGAGGAGCTATCGAAAGAACCGGGAACGTCGGGCCAGCAGCCGTCAATTTCACTAACAGCCAGTATTTGAATATATTTCAGTCTATG…	Gossypium barbadense	HAU	D10	50547837	50553639	+	PF00989 (1); PF07714 (1);		3038	2112	43.5	13	233.7	230.4	703	77.404	3	6.792	-0.481	Nucleus	GbRAF49	Gbar_D10G018630.1	EDR1	GbRAF49 EDR1
50	Gbar_D11G028120	Gbar_D11G028120.1	GbRAF50	EDR1	Serine/threonine-protein kinase EDR1	MRESEETEKVKKMKKREKMKHIFKKLHIGSSNDPADNQRAASENSPASPPTTTSASSSPVTATTVPVTSSTGLITPSSTVTATNRASDYMLSEEEFQVQLALAISASNSEDPKKDQIRETAILSLGSHHRMDLGVGRDKDDVAAEVLARQYWEYDVLDYEERVVDGFYDVYGLSSESGTQGKMPSLTDLEASLGNSSFEVVIVNRTIDPALEELFQIAHCIALDCPSTNVGILVQRLAELVTGHMGGPVKDANIILSKWMERSTELRTSLHTSVLPIGSLNTGLSRHRALLFKVLADSIKLPCKLVKGSHFTGVEDDAVNIVKLEEEREFLVDLMAAPGTLIPADILSAKDTTFKSYNPIINNIPTLQSSDDVYSREKPLKGEGSSQHPMIDSSMPVDW…	ATGCGAGAAAGCGAGGAAACTGAGAAAGTGAAGAAGATGAAGAAACGAGAAAAAATGAAGCACATTTTTAAGAAGCTGCACATAGGAAGCAGTAACGATCCCGCTGATAATCAACGCGCCGCGTCGGAGAACTCTCCGGCGAGTCCTCCTACTACAACTAGTGCATCATCGTCCCCGGTGACCGCGACGACTGTGCCTGTAACATCGAGCACGGGTTTGATTACGCCGTCATCAACGGTGACTGCGACGAATCGAGCGTCTGATTATATGTTATCGGAGGAAGAGTTTCAGGTTCAGTTAGCCCTAGCTATAAGCGCTTCGAATTCGGAGGATCCGAAGAAGGATCAGATCCGAGAAACGGCTATTTTGAGTTTAGGGAGTCATCATCGGATGGATTTG…	Gossypium barbadense	HAU	D11	56765640	56772347	+	PF14381 (1); PF07714 (1);		3400	3003	43.1	13	261.5	275.7	1000	110.519	-4	6.252	-0.496	Nucleus	GbRAF50	Gbar_D11G028120.1	EDR1	GbRAF50 EDR1
51	Gbar_D12G004840	Gbar_D12G004840.1	GbRAF51	EDR1	Serine/threonine-protein kinase EDR1	MERNLGKGLMDQQKNHEQIRYNNMEAGNETLESANQRFFHDPSSNINTNIRPPDYSMTAGARPVLNYSIQTGEEFALEFMRERVNPRQHFVQNAYGDPNSGPLYMDLKGILGISHTGSESGYDISMLNTVEKPCPQEFERKSPSVHEEKSYYDSMRSVSQSSSRNDISQGHQGFVSRNASLSSSTKVKFLCSFGGKILPRPRDRKLRYVGGETRMIRLSRDISFQELVQKMLAIYDQAHTIKYQLPGEDLDALVSVSCDEDLQNMMEECNVLEEGGPQKPRIFLFSSSDLDDAQYGLGSVETDSEMQYVVAVNGMDLGSRKNSIAASASENNLDELLGLNIVREAGRTVSEAAATGSASLTAHAPSSTVQSSHAPSSTLQSSQPVLVSSSNTYESSSQP…	ATGGAGAGAAATCTAGGAAAAGGCTTAATGGATCAACAGAAGAACCATGAACAAATTCGATACAATAATATGGAAGCTGGAAATGAGACTCTTGAGTCTGCAAACCAAAGATTTTTCCATGATCCATCTAGTAATATTAATACTAACATCCGACCTCCTGATTATAGTATGACGGCTGGAGCCAGACCGGTTTTGAATTACTCCATTCAGACAGGTGAGGAGTTTGCTCTGGAATTTATGCGGGAAAGGGTAAATCCCCGGCAGCATTTTGTTCAGAATGCTTATGGTGATCCTAACAGTGGACCTCTTTATATGGATCTAAAAGGCATTCTGGGAATTTCTCATACAGGTTCTGAAAGTGGCTATGATATCTCTATGCTGAATACGGTAGAAAAACCC…	Gossypium barbadense	HAU	D12	6917571	6926243	-	PF00564 (1); PF07714 (1);		5623	3915	43.2	9	624.8	380.4	1304	143.843	-21	5.466	-0.55	Nucleus	GbRAF51	Gbar_D12G004840.1	EDR1	GbRAF51 EDR1
52	Gbar_D12G028000	Gbar_D12G028000.1	GbRAF52	EDR1	Serine/threonine-protein kinase EDR1	SDDVAMNFVKIDDGREYIVDLMADPGTLIPSDTDGSHVEYDDSFFSSGPLSRDIDSTHMASSTSGVGSSLEDGKGDFSACLNLSGATSSGEQSKESTGDFKTPSSMEKEPVRELPNRPNYPYVRARSPSWTEGISSPSVRRMQVKDVSQYVIDVAKENPQLAQKLHDVLLESGVVVPPNLFTGVYSEQLDTSNIEVRLPVEIKDENGKGTGPRNSKNQNDFRPSHCLPPLPHQKVHAKASSPYDQPEHLKSVEGLRVTCPVDTREVIRPPVLSQSEAASIQYATSFPVAAAAAAAAVASSMVVTAKRLDTDSNVELPVAAVAMAATSTAVMKQTDCNDRDANLAGCEHISKRGQDAWRVNSEGERMSDKSAGNDSSKSDNALDDVAECEIPWEEITLGE…	TCTGATGATGTGGCAATGAACTTTGTAAAGATTGATGATGGAAGGGAATACATTGTTGACCTAATGGCAGATCCTGGCACACTTATTCCTTCTGATACAGATGGATCTCATGTGGAATACGATGATTCTTTCTTTTCCTCTGGCCCTTTGTCTCGAGACATTGATTCAACCCATATGGCCTCTTCTACCAGTGGGGTTGGCAGTTCACTTGAAGATGGAAAAGGAGATTTTAGTGCTTGTTTAAACTTGTCTGGAGCAACTAGTAGTGGGGAGCAATCGAAGGAATCTACGGGTGATTTTAAAACCCCTTCTAGCATGGAGAAGGAACCTGTGCGAGAGCTTCCAAACAGACCTAATTATCCTTATGTGCGTGCAAGATCTCCTTCCTGGACAGAAGGT…	Gossypium barbadense	HAU	D12	58305881	58311880	+	PF07714 (1);		2282	2028	43.3	11	207.5	371.8	675	74.538	-12	5.347	-0.467	Endomembrane System	GbRAF52	Gbar_D12G028000.1	EDR1	GbRAF52 EDR1
53	Gbar_Scaffold1314G000020	Gbar_Scaffold1314G000020.1	GbRAF53	CTR1	Serine/threonine-protein kinase CTR1	MPSVSDSNAGICWWLADMLDMEETRDDAGPEEQGHSNATWWSSDFIEKFGSVSLGSHEQSSSNRESPRTFEQDGLSSQTASQILWSSGVLSEPIPNGFYSVIPDKRLKEHFDTIPTLEELQALGGEGYRADIILVDTEKDKKLSMLKQLIVALVKGLNSNPAAMIKKIAGLVSDFYKRTTVESPAKAVLDETSHMLENQGVQLLGQIKHGLCRPRAILFKVLADTVGLESKLMMGLPNDGVIECADSYKHMSVIVVLNSVELLVDLMRFPGQLIPRSTKAIFMTHISAAGESDSAENDSCDSPLEPNSPLYGLSEKNLQFHSKLDQVFLSHSEPNIATTFWRRSRRKVIAEQRTASSSPEHPSFRARARSKLSGDRNSHRDLNKRRSISMTPEISDDIV…	ATGCCGTCGGTGTCCGATTCAAATGCAGGGATCTGCTGGTGGCTGGCTGATATGCTTGACATGGAAGAGACACGAGATGATGCTGGTCCCGAAGAGCAAGGGCATTCTAATGCAACATGGTGGTCTTCAGATTTTATTGAAAAATTTGGTTCTGTTTCTTTAGGTTCTCATGAACAGAGTTCAAGTAATAGGGAATCGCCTAGAACTTTTGAGCAAGATGGATTGTCATCTCAGACAGCATCACAGATTTTGTGGAGCTCTGGAGTGCTTTCTGAACCAATTCCAAACGGCTTCTATTCTGTCATTCCGGATAAAAGACTTAAGGAGCATTTTGACACTATTCCTACATTGGAAGAGCTTCAGGCATTGGGTGGAGAAGGTTATAGAGCTGATATTATT…	Gossypium barbadense	HAU	Scaffold1314	20787	34744	-	PF14381 (1); PF07714 (1);		2361	2361	42.4	18	131.2	682.2	786	88.408	-3	6.276	-0.369	Nucleus	GbRAF53	Gbar_Scaffold1314	CTR1	GbRAF53 CTR1
54	Gbar_Scaffold1732G000010	Gbar_Scaffold1732G000010.1	GbRAF54	EDR1	Serine/threonine-protein kinase EDR1	NRSAENLFGWKSNEVLGQRERALLIAEEYHAPLKKIMEKLISGQSWSGQFPFKRRSGEIFMALVSKSPLYEDGQLTGVVTVSSDAAIYNGLNSENTGPYQDHSRPRRSKMKGMQWHPPRPQIASSVSNLASKFLLKKQDGVSNSCTKSMEEQDAATSTVDKLETPNIAAAKVLAKLHIGGPSNHSNEDDECPQRTDATSRSATNDVKNEHNVSRGLKTSIQNHLNSSSMAENAILSVEKRTSPTLVEERSVVDSSREYNGKFSVTRITESTAGLACQVNENQLDLEFLNMDASVMEDELQKQTDGKGFSSLGNSTGSQENQSSKGDNKNSMVDCEIRWEDLHLGEEVGQGSYAVVYRGIWNGSIDIMRKLRHPNVLLFMGAVYSQERLAIVTEFLPRGS…	AATCGCTCAGCTGAAAATCTTTTCGGATGGAAGTCCAATGAAGTCTTGGGACAAAGAGAGAGAGCACTTCTAATAGCTGAAGAATACCATGCTCCCCTTAAGAAAATTATGGAGAAGTTGATCTCTGGGCAATCATGGTCAGGTCAGTTCCCTTTCAAGAGGAGATCAGGTGAAATATTTATGGCCTTGGTGAGTAAAAGTCCATTGTATGAAGATGGTCAGCTTACTGGTGTGGTAACAGTTTCAAGTGATGCGGCCATTTATAATGGTTTAAATTCAGAGAATACGGGACCATATCAGGATCATAGTAGACCAAGGAGGTCAAAGATGAAAGGCATGCAGTGGCATCCACCACGGCCACAGATTGCATCATCTGTTTCTAATCTGGCTTCAAAATTT…	Gossypium barbadense	HAU	Scaffold1732	10919	15508	+	PF13426 (1); PF07714 (1);		1768	1767	42.4	12	147.3	256.5	588	65.801	8	7.976	-0.593	Nucleus	GbRAF54	Gbar_Scaffold1732	EDR1	GbRAF54 EDR1

## Sheet: Ga
	Gene ID	Principle Transcript ID	Gene ID	name	name	Protein	CDS	Ga		Chr	Start	End	Strand	Associated Domain List		Transcript Length (bp)	CDS Length (bp)	CDS GC Content (%)	Exon Number	Mean Exon Length (bp)	Mean Intron Length (bp)	Protein Length (aa)	Molecular Weight (kDa)	Charge	Isoelectric Point	Grand Average of Hydropathy
1	Ga01G1064	Ga01G1064.1	GaRAF01	EDR1	Serine/threonine-protein kinase EDR1	MEKNQNKIFMEHSRVSKQYNSVEHGNGEFPHATQAFMPDPMTSLNMSIRPPELKGSDVKPVLNYSIQTGEEFSFEFMRDRLNPRKHFIQNSLGEPSYATGYMDLKGLLGISHTESESGSDISMLNMVEKGPRGFERKDSVHENQSNYGSHQSMRQTTLGYENNRGLLYMSIGTSDGTSTKMKVLCSFGGKILPRPSDRKLRYVGGETRIIRIRKDISWQELKQKILAIYDQTEVIKYQLPGEDFDALVSVSSDEDLQNMMEECNELLDKEASQKLRMFLFSLSDLEDTQFGLGNMDGDSEIQYVVAVNGMDFGTRTSTTLHGLTSFSANNLTEPVGTSINRETSRVAGDSVVISSSNIPGIMVSSSTFQSSQPVLPSSSGAYETRPEFYHGQTMGYPLQ…	ATGGAGAAAAATCAAAACAAGATTTTCATGGAACATTCTAGAGTTAGTAAACAATACAACTCTGTGGAGCATGGAAATGGGGAATTCCCCCATGCAACTCAAGCATTTATGCCAGATCCTATGACCAGCTTAAACATGAGTATAAGGCCTCCTGAGCTAAAAGGATCAGATGTCAAACCTGTACTTAATTATTCCATACAGACTGGTGAGGAGTTTTCTTTTGAATTTATGCGGGATCGGTTAAATCCTAGGAAGCATTTCATCCAAAATTCTCTAGGTGAACCCAGTTATGCAACAGGATATATGGATCTAAAAGGTCTTTTAGGCATTAGTCATACGGAATCTGAAAGTGGGTCTGATATTTCAATGCTTAACATGGTAGAGAAAGGTCCGAGGGGG…	Gossypium arboreum	CRI	Chr01	19142010	19150106	+	PF00564 (1); PF07714 (1);		3660	3660	41.4	8	457.5	633.9	1219	135.556	-20.5	5.496	-0.627	Nucleus
2	Ga01G1576	Ga01G1576.1	GaRAF02	CTR1	Serine/threonine-protein kinase CTR1	MEMPGRRSNYSLLSQYPDDQYTVSISGAPPPYYDSLSSEATSNKNKVKSERGLTDWDQSLSQNQNQNQLQANRICGGGGGGNTFASSISLQRQSSGSSFGESSLSGDYYVPTFSTTAANEIDGFVYGHDGSCEHVDLRTKIGGSSSGKSWAQQTEESYQLQLALALRLSSEATCADDPNFLGPDSDDSAVRGSSSSSASAEIVSHRFWVNGCLSYFEKVPDGFYLIHGVNPYVWTMCTDLHEHGRIPTIDSLRSVDHVGGSPIEAISVDRRSDLGLKELQNRVHNISCSCITTKEVVDELAKLVCSRMGGSSATGEDDLLLYWRDCSDDLKDCLGSVVVPIGSLSAGLCRHRALLFKVLADTIDLPCRIAKGCKYCKRDDASSCLVRFGHDREYLVDLI…	ATGGAAATGCCCGGACGAAGATCTAATTACTCTCTCCTTAGCCAGTATCCCGACGACCAGTACACCGTGTCCATATCAGGAGCTCCGCCTCCCTATTACGATTCACTTTCAAGCGAAGCTACCAGTAATAAGAACAAAGTGAAATCAGAGAGAGGTTTAACTGATTGGGATCAGAGTCTCAGTCAGAACCAAAACCAGAACCAGCTACAAGCAAATCGAATCTGTGGCGGCGGCGGGGGAGGGAATACTTTTGCTTCGTCGATCAGTCTTCAACGGCAATCAAGTGGAAGTAGCTTTGGTGAGAGCTCTTTATCGGGAGATTATTATGTGCCGACCTTTTCTACGACGGCCGCAAACGAGATTGATGGGTTCGTTTATGGTCACGACGGGAGCTGTGAG…	Gossypium arboreum	CRI	Chr01	61519628	61526837	-	PF14381 (1); PF07714 (1);		2595	2595	43.7	15	173	329.6	864	95.526	3.5	6.755	-0.359	Nucleus
3	Ga01G2531	Ga01G2531.1	GaRAF03	EDR1	Serine/threonine-protein kinase EDR1	MAGDDSVASLYGVLVDRCLSLEASHVKLREEFDELVQQDKRSDEEEVMVASDSGDSTSYPVVVTFPGYFSTGTPFKNVLDSIGHAIHVSSITSGRITFWNRSAENLFGWKSNEVLGQRERALLIAEEYHASLKKIMEKLISGQSWSGQFPFKRRSGEIFMALVSKSPLYEDGQLTGVVTVSSDAAIFNGLNSENTGPYQDHSRPRRSKMKAMQWHPPRPQIASSVSNLASKFLLKKQDGVSNSCNKSMEEQDAATSTVDKLETPNIAEGELNSSFLEWRNTAVGISSQKDDTAFDLAQPKKIAAKVLAKLHIRGPSNHSNEDDECPQRKDATSRSATNDVKNEHNVSRGLKASIQNHFDSSSMAENAILSVEKHTSPTLVEERSVVDSSREYNGKFSVT…	ATGGCTGGGGATGACTCAGTAGCGAGTCTCTATGGAGTTTTAGTGGATCGGTGTTTGAGTTTGGAAGCGAGTCATGTTAAGTTAAGAGAAGAGTTTGATGAGCTTGTGCAGCAAGATAAAAGAAGTGATGAAGAAGAAGTTATGGTAGCCTCAGATTCAGGCGATTCCACTTCATATCCCGTCGTCGTAACTTTTCCCGGTTACTTCTCGACGGGAACACCTTTTAAGAACGTGTTGGATTCCATTGGACATGCTATCCATGTCTCCTCGATTACCTCGGGAAGGATTACATTTTGGAATCGCTCAGCTGAAAATCTTTTCGGATGGAAGTCCAATGAAGTCTTGGGACAAAGAGAGAGAGCACTTCTAATAGCTGAAGAATACCATGCTTCCCTTAAG…	Gossypium arboreum	CRI	Chr01	109277669	109283538	+	PF00989 (1); PF07714 (1);		2244	2244	42.1	15	149.6	259	747	83.359	-7	5.87	-0.536	Endomembrane System
4	Ga03G0310	Ga03G0310.1	GaRAF04	EDR1	Serine/threonine-protein kinase EDR1	MASDSSLKSYHGKETVVSSGRSSTDGDTNNICVQTGEEFSTEFLRHTGALRRIAVTMDADHSQPRQAGFSNNQNCWQVYKDLKGSPESRRKESEYGSNVPNFVPGLGCIAEVDSYHDHFSRYNWQIGGFDGQKFVQHSDVSYIDQLTPRLNVSPVCVAESPQSGRSNSAGVTEGTFASKMKFLCSFGGRILPRPNDGKLRYVGGETRIISIKKNLTWEELARKTTAICNQPHTIKYQLPGEDLDALISVCSDEDLHHMIEEYHELERNGGYQRLRLFLVPLNEHERHNSLEGRSTPRQHDIDYQYVFAVNGMLDTSGQHLASQTNQFGNASDYSHSFHIDYPTSAHAFDHKDYTPSSPNTARMFSHPTAKFLPNLHIPSKSFNHSPPPSPVQGNQGNPT…	ATGGCAAGCGATTCAAGCCTGAAGTCATACCATGGCAAAGAAACTGTTGTGTCAAGTGGCAGAAGCTCTACAGATGGGGATACAAATAATATTTGTGTGCAGACAGGTGAGGAGTTTTCGACGGAGTTTTTAAGGCATACTGGTGCTTTAAGAAGAATAGCAGTGACAATGGATGCAGACCATAGCCAACCAAGGCAAGCAGGTTTTAGTAACAATCAGAACTGTTGGCAGGTTTACAAGGATCTTAAAGGCAGTCCAGAGTCAAGAAGGAAGGAATCTGAATATGGTTCAAATGTTCCAAATTTTGTTCCGGGATTGGGATGTATAGCTGAAGTAGATAGTTACCATGATCATTTTAGCAGATATAACTGGCAAATTGGTGGTTTTGATGGACAAAAA…	Gossypium arboreum	CRI	Chr03	3414164	3419248	-	PF00564 (1); PF07714 (1);		3291	3291	41	9	365.7	224.3	1096	122.109	10.5	6.885	-0.624	Nucleus
5	Ga03G0610	Ga03G0610.1	GaRAF05	EDR1	Serine/threonine-protein kinase EDR1	METPQGEELLRKIQELEVGHEHLMREMSRLKQSGGESIHDSTRRGSHRTSPQRPLFLGDTLAAAGSGSVRLQSQIESGSCGTSNGHGGRTRTGNSWTAAANLTNSQFLNILQSMGQSVYIYDLGGPAEKLFGYSEAEALGQDIIKLVCQPKYFRIAVNIVHLVTAGESWAGLFPIKNRIGENISVVATVTPFYDENGSVVGITCVTCDSRPFQQTKFEFSAERQPEGNSSAFTRSKNAITFKLGLDPQQPLQAAIVSKISNLAFKVSNKVKSRIRTGENRVDPYDHKEDATHSRVCTSKGDMRPPTHGVLYPFDNESTVMNSIDFGDENEGKPAIQKFTTFIALTGISLPWKGNSQEESEAKTTHSIRPCEGNDQENETFLLKGPYLGTKPEDHINKYG…	ATGGAAACGCCGCAAGGGGAGGAGCTCTTGAGGAAGATCCAAGAACTGGAAGTAGGGCATGAGCATCTCATGCGAGAAATGTCAAGGTTAAAACAATCCGGTGGTGAGTCAATTCACGACTCAACTCGTCGAGGATCCCACCGTACTTCCCCTCAACGGCCGTTATTTCTCGGGGACACGTTGGCTGCTGCCGGTTCTGGTTCTGTTCGACTTCAGTCGCAAATAGAGAGCGGGAGCTGCGGCACCTCAAATGGCCACGGAGGAAGAACAAGAACCGGGAATTCATGGACAGCGGCCGCTAATTTGACTAACAGTCAGTTTTTAAATATTTTACAGTCTATGGGACAATCTGTTTATATATATGATCTTGGAGGCCCTGCTGAAAAACTTTTTGGTTAT…	Gossypium arboreum	CRI	Chr03	8812156	8817283	+	PF08447 (1); PF07714 (1);		2193	2193	43.9	13	168.7	244.6	730	80.933	9.5	7.586	-0.469	Nucleus
6	Ga03G0611	Ga03G0611.1	GaRAF06	EDR1	Serine/threonine-protein kinase EDR1	MKTPLGEELLRKIQELEVGHAYLMREMSSLKQSCGESIHDSTCRGSRRTSPQRPLFLGDAAAAAGSGSVRLPLRIESGSCGTTNGGGGDAGRTRTGNSRTAAANLTNSQYLNILQSMGQSIYIYDLRGRVFFWNRGAEKLYGYLEAEALGQNIIKLVCHPKDFGFAVNIVQRVIIGESWTGLFPIKNRLGENIFVVATVTPFYDEKGSVVGITSVTCDSRPFKETKFEFSAERQPKGDSSAFTRSKNAISIKLGLDPQQPLQAAIVSKISNLASKVSNKVKSRIRTGENRVDPYDHKEDATYSGVCTPKEDMWPPSHDVLYPFDNVSTVMNSIDFGDENEGKPAIQKFTSFIAKTGISLPWKGNSQEESEAKTTHSIRPCEGNDQQNETFLLKGPYLGK…	ATGAAAACGCCGCTAGGGGAGGAGCTTTTGAGGAAGATCCAAGAACTGGAAGTAGGACATGCGTATCTCATGCGAGAAATGTCAAGTTTAAAACAATCCTGCGGTGAGTCAATTCATGACTCAACTTGTCGAGGATCCCGCCGTACTTCCCCTCAACGGCCGTTATTTCTCGGGGACGCTGCGGCTGCTGCCGGTTCTGGTTCTGTTCGACTTCCGTTACGAATAGAGAGCGGGAGCTGCGGCACCACAAATGGCGGCGGTGGCGACGCAGGAAGAACAAGAACCGGGAATTCACGGACAGCTGCCGCTAATTTGACTAACAGTCAGTATTTAAATATTTTACAGTCTATGGGACAATCTATTTATATATATGATCTTAGAGGCCGTGTATTCTTTTGG…	Gossypium arboreum	CRI	Chr03	8848121	8852751	+	PF00989 (1); PF07714 (1);		2154	2154	43.5	12	179.5	225.2	717	79.535	12.5	8.241	-0.441	Nucleus
7	Ga04G0943	Ga04G0943.1	GaRAF07	CTR1	Serine/threonine-protein kinase CTR1	MEMPSRRSNYSLLSQYPDDQYSVYSLSSEATSNKVSKVKSERGLFDWDQNQSQNQQQASRIGGVGGTNTYASSVGHQRQSSGSSFGESSLSGDYYVPNLSTTAANEIDSFVYGHNGSFRHGDLRTKIGGSSSGKSWAQQTEESYQLQLALALRLSSEATCADDPNFLDPVPDDSAIRSASSSSAETVSHRFWVNGCLSYFDKVPDGFYLIHGVNSYAWTLCTDLHEHGRIPSIESLRSVDPNVDSPLEVILVDRRSDPSLKELQNRVHNISCSCITTKEVVDQLAQLVCSRMGGSFTTGEDDLVSFWRQCSDNLKDCLGSVVVPIGSLSVGLCRHRALLFKVLADTIDLPCRIAKGCKYCKRDDASSCLVRFGLDREYLVDLIGNPGYLCDPDSLLNGP…	ATGGAAATGCCCAGTCGAAGATCCAACTATTCTCTACTGAGTCAGTATCCTGACGACCAGTACTCCGTGTATTCGCTTTCGAGCGAAGCTACGAGTAATAAAGTCAGTAAAGTGAAATCAGAGAGAGGTTTATTCGATTGGGATCAGAATCAGAGTCAGAACCAGCAGCAAGCGAGTCGTATCGGCGGCGTAGGAGGAACGAATACTTATGCTTCATCAGTCGGTCATCAACGGCAATCGAGCGGGAGTAGCTTCGGTGAGAGCTCGTTATCGGGAGATTATTATGTGCCGAACCTTTCAACGACGGCGGCGAACGAGATTGATTCATTCGTGTACGGTCACAATGGGAGCTTTAGGCATGGGGATTTGAGAACGAAAATTGGTGGTTCCTCGTCGGGG…	Gossypium arboreum	CRI	Chr04	31269778	31277061	+	PF14381 (1); PF07714 (1);		2556	2556	44.5	15	170.4	337.7	851	94.403	2.5	6.704	-0.372	Nucleus
8	Ga04G1670	Ga04G1670.1	GaRAF08	CTR1	Serine/threonine-protein kinase CTR1	MEETRDDAGPEEQGHSNATWWSSDFIEKFGSVSLGSHEESSSNRESPRTFEQDGLSSQTASQILWSSGVLSEPIPNGFYSVIPDKRLKEHFDTIPTLEELQALGGEGYRADIILVDTEKDKKLSMLKQLIVALVKGLNSNPAAMIKKIAGLVSDFYKRTTVESPAKAVLDETSHMLENQGVQLLGQIKHGLCRPRAILFKVLADTVGLESKLMMGLPNDGVIECADSYKHMSVIVVLNSVELLVDLMRFPGQLIPRSTKAIFMTHISAAGESDSAENDSCDSPLEPNSPLYGLSEKVEPDSLSHSEPNIATTFWRRSRRKVIAEQRTASSSPEHPSFRARARSKLSGDRNSHRDFGDDITASRSSYRSDGASTSEARRIRRRSISMTPEISDDIVRAVR…	ATGGAAGAGACACGAGATGATGCTGGTCCCGAAGAGCAAGGGCATTCTAATGCAACATGGTGGTCTTCAGATTTTATTGAAAAATTTGGTTCTGTTTCTTTAGGTTCTCATGAAGAGAGTTCAAGTAATAGGGAATCGCCTAGAACTTTTGAGCAAGATGGATTGTCATCTCAGACAGCATCACAGATTTTGTGGAGCTCTGGAGTGCTTTCTGAACCAATTCCAAACGGCTTCTATTCTGTCATTCCGGATAAAAGACTTAAGGAGCATTTTGACACTATTCCTACATTGGAAGAGCTTCAGGCATTGGGTGGAGAAGGTTATAGAGCTGATATTATTCTTGTGGATACTGAGAAAGATAAAAAGCTATCTATGCTGAAGCAGTTGATTGTGGCACTG…	Gossypium arboreum	CRI	Chr04	91036486	91049523	-	PF14381 (1); PF07714 (1);		2349	2349	42.2	15	156.6	763.5	782	87.759	-4.5	6.138	-0.41	Nucleus
9	Ga05G0123	Ga05G0123.1	GaRAF09	CTR1	Serine/threonine-protein kinase CTR1	MAFDHNAIPKDLRPLNVARTVTEEPRIAATSNVSGRNIEGFFPNPSREPGSPGTMPVFYPATMANAGFVGLGYANAVPLAPGAPAWRPPMPMPMHVPVPVGRPSMNPVVGFSYNPNLSNMVVGNAVDQVSNDVVAGHGCSPCLGNRNSGNGSDQASNDIASTGFGQSSNIGNRGSGNAIDQLNNELSGGFTYKPNLGLRSNGSGADQVSDEGGGDSVSGKKVKILCSFGGKILPRPSDGVLRYVGGQTRIISLRRDVSFNEFVQKMVDAYGQPVVIKYQLPDEDLDALVSISSLDDLDNMMDEYDKVVERSSDGSAKLRVFLFSASELDPSGLVQFGDLNDSGQKYVEAVNGIVEGASCGFTRKESMASLASTRNSDVSGTEAVDSIGAGQVDAGGPPP…	ATGGCATTTGATCACAACGCAATACCAAAAGATCTAAGACCATTGAATGTAGCTAGAACTGTAACTGAAGAGCCCCGCATTGCAGCTACTAGTAATGTCAGTGGTAGAAATATTGAAGGGTTCTTTCCCAACCCATCTCGGGAGCCTGGAAGTCCTGGTACCATGCCTGTTTTTTATCCAGCAACTATGGCTAATGCTGGTTTTGTAGGTTTAGGGTATGCAAATGCAGTGCCCCTGGCACCGGGTGCCCCTGCATGGAGGCCTCCCATGCCCATGCCTATGCATGTGCCTGTGCCAGTGGGGCGTCCAAGTATGAACCCGGTTGTTGGGTTTAGTTATAATCCCAATTTGAGCAATATGGTAGTTGGTAATGCTGTGGATCAGGTCAGTAATGATGTG…	Gossypium arboreum	CRI	Chr05	1221676	1227148	-	PF00564 (1); PF07714 (1);		4206	4206	44.2	9	467.3	158.4	1401	151.391	-26	5.162	-0.425	Nucleus
10	Ga05G0456	Ga05G0456.1	GaRAF10	EDR1	Serine/threonine-protein kinase EDR1	MPKMKHLLRKLHIGSGLNEQQRLAEAQPVISSIPSPSPSPNSNSTSVTGMETTTSSSSSWGSSGTMGRIGAVEPVVGDRTAGDEVDFSLLEEEFQMQLALAISASDPETVQIDAAKRISLAGTDTNTFFEFLSIRYWNYNVVNYNEKIVDGFYDVYGIASTLGAQGKMPSLVDLRAVSVLDNVDYQVILVNRLLDPELQELEKRVYNMYVQSRSFGRSPVVSGMIQKIAEMVVNRMGGPVADAEEMLRMWTSRSYELQNSLKTIILPLGRLDVGLSRHRALLFKVLADRINLPCMLVKGSYYTGTDDGAVNLVRINNGSEYIIDLMGAPGTLIPAEVPSCHLLNSALGVRGFTDLTEASRGSRLLLDQGIENMAVSATLDTSSKAGALRSVEFVSSQTN…	ATGCCGAAAATGAAGCATCTGTTGAGGAAACTCCACATCGGCAGTGGATTAAATGAGCAGCAACGATTGGCGGAGGCACAGCCCGTGATCAGCTCGATTCCGAGCCCGAGTCCGAGTCCTAACTCGAACTCGACGAGCGTAACGGGAATGGAAACGACGACTTCTTCTTCATCGTCTTGGGGTAGTTCGGGGACAATGGGGAGAATCGGGGCCGTTGAACCTGTCGTGGGAGATAGGACAGCTGGGGATGAGGTGGATTTTAGTTTATTAGAGGAAGAATTTCAGATGCAGTTGGCTTTGGCGATCAGTGCCTCGGATCCCGAGACGGTTCAGATCGACGCTGCTAAAAGGATTAGCCTCGCCGGAACCGATACCAATACCTTCTTTGAGTTCCTTTCG…	Gossypium arboreum	CRI	Chr05	4001833	4008347	+	PF14381 (1); PF07714 (1);		2796	2796	43	13	215.1	309.9	931	103.672	-6.5	5.964	-0.29	Chloroplast
11	Ga05G2325	Ga05G2325.1	GaRAF11	CTR1	Serine/threonine-protein kinase CTR1	MPHRATYFFPRQFPDRGFDASTKQLLDHEKKLAKETSATTTADVTSNFAENNCNNTISRTAPKDFKPPAVAKTNGKDDYYSPLSDLFTDEKLHAKKQQLAAFRDWFVEKKTSTDRPRHVKRSSRRVPSSTTDHDEDEDRRLLLAPEPALPSTPSPPSPLPAPATEITPVVDDRSVDQNFDRQVSLPRFSSGSSYAGSLFSATTLDGNLSSDVKDTWTKETSSTTVPETGEVEAQEVEEAKDNLALKSKESYYLQVMLARRLTSQASLLGEPLLLQCSGPGVVDAETVSYRLWVSGCLSYNDKISDGFYNILGMNPYLWVMCNELEEGRRLPPLMSLKEIEPSETSMEVVLVDRRGDSCLKELEDKAQELYCASENTLMLVEKLGKLVAIYMGGSFPEEQ…	ATGCCTCATCGAGCGACTTACTTCTTCCCCAGGCAATTTCCCGATCGTGGGTTCGATGCGTCTACGAAGCAACTATTGGATCACGAGAAAAAGCTCGCTAAGGAAACATCAGCCACTACAACAGCAGATGTAACGAGCAACTTTGCTGAAAATAACTGCAATAACACGATCTCAAGGACAGCTCCCAAAGACTTTAAGCCGCCAGCTGTTGCTAAGACCAACGGCAAGGACGACTATTACTCCCCGCTTTCTGATCTTTTCACGGACGAAAAGCTGCACGCAAAAAAGCAGCAGCTCGCCGCTTTCCGCGATTGGTTCGTCGAGAAAAAAACGAGTACCGACCGACCACGTCACGTGAAACGGTCCTCTCGACGTGTCCCTTCGAGTACTACTGATCAT…	Gossypium arboreum	CRI	Chr05	21723044	21728678	+	PF14381 (1); PF07714 (1);		2850	2850	46.2	15	190	198.9	949	105.816	1.5	6.627	-0.387	Nucleus
12	Ga05G3091	Ga05G3091.1	GaRAF12	CTR1	Serine/threonine-protein kinase CTR1	MYGNQSDNTCRLQIQLNGLEPEMMASFNRSWAQQTEESYQLQLALALRVSSLAASAVDSNFLDFNSDANTNRVSSSSSSSSSSSSSPQHVSHRFWVNGILSYFDRLPDGFYQVNGMDPYAWTLSADQGEIGLMPSIESLRAIDPHADLSITVVLIDRIRDPSLKELQNWVLKISSSWISTKDAINRLACLVCNQMGGAASSEEDVYRQWKECTEVLKNCSGSIVFPIGSLSVGLCVHRVLLFKILADLVNLPCRITKGCKYCRREDASSCLVQLGPDREYLVDLFEEPGALSQPDSSLNGTSSILVSSPLCHPRFKPVEIATNIKTLAKLYFIDDQSHKHACVDASSDNASNKNEQTGPQPRKAFDRNYFNKNSHFSTLSNNKESSLSPLHQSTLWNIG…	ATGTATGGGAATCAATCTGACAACACTTGCAGATTACAAATCCAACTGAATGGTTTGGAGCCGGAAATGATGGCCTCCTTCAATAGAAGCTGGGCTCAGCAGACCGAAGAGAGTTACCAATTGCAGTTGGCGCTGGCTTTGCGGGTTTCTTCGCTGGCTGCTTCTGCTGTTGATTCCAACTTCTTGGATTTCAATTCTGATGCTAACACCAACAGAGTTTCCTCCTCCTCTTCCTCTTCTTCTTCTTCTTCTTCTTCACCTCAGCATGTGTCTCATCGATTCTGGGTAAATGGCATTCTGTCTTACTTTGATAGACTTCCAGATGGATTTTACCAAGTCAATGGGATGGATCCTTATGCATGGACCTTAAGTGCTGATCAAGGAGAGATTGGCCTGATG…	Gossypium arboreum	CRI	Chr05	35475203	35481189	+	PF14381 (1); PF07714 (1);		2250	2250	42.3	15	150	266.9	749	84.09	3.5	6.775	-0.274	Nucleus
13	Ga06G0496	Ga06G0496.1	GaRAF13	CTR1	Serine/threonine-protein kinase CTR1	MAFDQNSIQEDLRPLNVARIVTEEPQIADAVAATNNTRGASIDGFLPNSPRELETYGGAMRVLYPATVTDAGFASLGYGNVVPLTPGVPAWRPHMPMPVPVGNSSMNLVGGFGYSPNLGNMVAANAVYQVSNDVVAGHGYSPSLGNSSGNRSDQLSHDRVTVGLAHSCNMGNRVSGNGNELIGGVGYKSNSGVGSNGNGADQVNDEGGDDSVSGKKILPRPSDGVLRYVGGQTRIISVRRDVSFTEFVQKMMDTYGQPVVIKYQLPDEDLDALVSVSCSDDLVNMMDEYEKVIERSSDGSAKLRVFLFSASELDPSGTVEFGDLHDNGQKYVEAVNGIVNGAAGGIARKESIASATSTPNSDISGSEAVDSSGAVQGDVGGPPSTNLLSPRGNSPISGV…	ATGGCATTTGATCAAAATTCAATACAAGAAGATCTTAGACCATTGAATGTAGCTAGAATTGTAACTGAAGAGCCCCAAATTGCGGATGCGGTGGCTGCCACTAATAATACCCGCGGTGCAAGCATTGACGGGTTTCTTCCCAACTCGCCTCGGGAGCTTGAGACTTATGGTGGTGCCATGCGTGTTCTTTATCCAGCAACGGTGACTGATGCCGGTTTTGCAAGTTTAGGATATGGGAATGTAGTGCCCTTGACACCGGGTGTCCCTGCATGGAGACCTCACATGCCTATGCCTGTGCCGGTTGGGAATTCAAGTATGAACCTGGTTGGCGGGTTCGGTTATAGTCCGAATTTGGGCAATATGGTGGCTGCTAATGCCGTGTATCAGGTTAGTAATGAT…	Gossypium arboreum	CRI	Chr06	6832290	6837221	-	PF00564 (1); PF07714 (1);		4053	4053	44	10	405.3	97.7	1350	146.715	-40	4.923	-0.433	Nucleus
14	Ga06G1003	Ga06G1003.1	GaRAF14	EDR1	Serine/threonine-protein kinase EDR1	MPKMKHLLRKLHIGGGLNEHQRLTEMQPVVSSSPSTNSTGQETASSFSSSSASSVGSGTLGRIGAVESAGGDRTAGDEVDFNLLEEEFQMQLALAISASDPETAHIDAAKRFSGAGTFVELLSLRYWNYNVVNYDEKIVDGFYDVYGIASTLGLEGKMPSLVDLQAVSVLENVDYEVILVNRLLDPELQELEKRVYNIHVQSQALGHGLVLSDLIQKIAEIVVNRMGGLVADADEMLRMWTLRSYELRRSLNAIILPLGRLDVGLSRHRALLFKVLADRINLPCMLVKGSYYTGTDDGAVNLVRINNGSEYIIDLMGAPGTLIPAEVPSCQLLKSALDVRGFAGLTDASQGSCLVLDKEIGNLAVSAALEMGIKIGAKRAAEFASSQTNEDGKNLAGRA…	ATGCCGAAAATGAAGCATTTATTAAGGAAACTCCATATCGGCGGCGGTTTAAATGAGCACCAACGGTTGACGGAGATGCAGCCCGTGGTCAGCTCAAGTCCGAGTACGAATTCAACGGGACAAGAAACGGCGTCTTCCTTTTCTTCTTCTTCGGCGTCTTCTGTTGGTTCAGGTACATTGGGGAGAATCGGGGCCGTTGAATCGGCCGGGGGAGATCGGACGGCTGGTGACGAGGTGGATTTTAATTTATTGGAAGAAGAGTTTCAGATGCAGTTGGCTTTGGCGATCAGTGCCTCGGATCCCGAGACGGCTCATATCGACGCTGCTAAAAGATTTAGCGGAGCCGGCACTTTCGTGGAGTTACTCTCGCTTCGTTATTGGAACTATAATGTTGTAAAC…	Gossypium arboreum	CRI	Chr06	32444792	32451077	-	PF14381 (1); PF07714 (1);		2763	2763	42.4	13	212.5	293.6	920	101.994	-8	5.787	-0.233	Chloroplast
15	Ga07G0240	Ga07G0240.1	GaRAF15	EDR1	Serine/threonine-protein kinase EDR1	MSKMKHLLRKLHIGGGLNEHQRLAEARPVISPSPSPTPDSNSMNVTGPATVTSSSSSSVTSSTTGRIGAVESVGADRTAGDAVDFNLLEEEFQMQLALAISASDPETAQIDAAKRISLAGTDNNAFVELLSLRYWNYNVVNYDEKIVDGFYDVYGIASTLGAQGKMPSLVDLQAVSVLDNVDYEVILVNRLLDPELQALEKRVYNIYVQSQAFGSGPVLSGMIQQIAEIVVNRMGGPVADAEEMLRIWNSRSYELQSSLNTIILPLGQLDVGLSRHRALLFKVLADRINLPCMLVKGSYYTGTDDGAVNLVRINNGSEYIIDLMGAPGTLIPAEVPSCHLLTSALDVRGFADRTEASQSSCFQLDKGIGNVAVSSAPDTSPKVGALRSTESVSSLANEE…	ATGTCGAAAATGAAGCATCTCTTAAGAAAACTCCACATCGGCGGTGGTTTAAATGAGCACCAACGATTGGCGGAGGCGCGGCCCGTGATCAGCCCTAGTCCGAGCCCGACTCCGGACTCGAACTCGATGAACGTGACGGGACCGGCAACGGTGACTTCTTCTTCATCGTCTTCGGTTACTTCAAGTACAACGGGGAGAATCGGGGCAGTTGAATCGGTCGGGGCAGATCGGACGGCTGGAGATGCGGTGGATTTTAATTTATTGGAAGAAGAGTTTCAGATGCAATTGGCTTTGGCCATCAGTGCCTCCGATCCAGAGACGGCTCAGATCGACGCCGCTAAAAGGATTAGCCTCGCCGGCACCGACAACAACGCGTTCGTTGAGTTGCTTTCGCTCCGT…	Gossypium arboreum	CRI	Chr07	2564800	2571552	+	PF14381 (1); PF07714 (1);		2814	2814	43.2	13	216.5	328.3	937	104.092	-11.5	5.575	-0.265	Chloroplast
16	Ga07G1754	Ga07G1754.1	GaRAF16	EDR1	Serine/threonine-protein kinase EDR1	MPEIVTCYSHKPRSLLHHFHFPSFFLLSFFLISSGAQTTDFTKEVGYQTGEEFSMGFVQECVGTRAIARPDAALTHEKRVWFDQNHQMGYQDLARIQLKRMDSKCASDISDFASLNGSSRGSEHGSCVEKIGRYQKEDGEIGQVTRKAYGELNCDRSHPNGFGQPTTAIYACDSSSSNNFSGQGATDGSQSGKMKLLCSFSGKILPRPSDGKLRYNCLSWEQLLRRTSNFCSQPHSIKYQLPGEDLDALISVSSDEDLKNMIEEYHGLEKLEGSKKLRIFLIPYDDSGNASSLEATTMHQSNPGYQYVAAVNGTVDPSPRKISGELCLPSEGCQLGPNLDPNPSFPKWCPTSVISLDTMGGFNALHPSQVFHDIQNIARSPSTPISPLPFQHEECNVCA…	ATGCCCGAAATTGTAACTTGCTACAGCCATAAGCCACGCTCCCTTCTCCACCATTTCCACTTTCCCTCTTTCTTTCTTCTTTCTTTTTTTCTCATTTCCTCAGGAGCTCAAACCACTGATTTCACAAAGGAGGTTGGCTACCAGACAGGTGAGGAATTCTCCATGGGGTTTGTTCAGGAGTGTGTTGGCACAAGAGCCATTGCTAGACCAGATGCAGCACTGACACATGAGAAGAGAGTTTGGTTCGATCAGAACCACCAAATGGGGTATCAGGATCTTGCCCGAATTCAGTTGAAAAGAATGGATTCCAAGTGTGCTTCTGACATTTCTGATTTTGCATCTCTGAATGGTTCTTCTAGAGGGAGTGAACACGGGTCTTGTGTTGAAAAGATAGGTAGA…	Gossypium arboreum	CRI	Chr07	44841923	44849097	+	PF00564 (1); PF07714 (1);		3864	3864	41.6	11	351.3	331.1	1287	142.029	-15.5	5.832	-0.502	Plasma Membrane
17	Ga08G2277	Ga08G2277.1	GaRAF17	EDR1	Serine/threonine-protein kinase EDR1	MSALAGSRLSPVAATGEEFSMEFLKECVGTRGIPAIPDAAQIHEKRVGINQNQNQELMYQDLAQILGLKRMDSECVSDLSDFSSAQGSFRESENGSCVEKLSKCQKEDDDIGQVARKAFGELNCDRSHPNVSAPATTPTNVCDTPSSSNFGGQGASDGTQSGKMKLLCSFGGKILPRPSDGKLRYVGGETRIISIQKCLSWKELVRKTLDVFNQPHSIKYQLPGEDLDALISVSSDEDLQNMMEEFNGLEKLEGSQRLRIFLIPFGESENAPSLEASTIQQSNPDYHYMVAVNGMVDHSPKKNCGGQCLPSEGSQLGPALDHNPSFLKRCPTSLLPLETMSCFNALHPSQVFLDSQYTTRSLFTSPPISPLAFQRGDSNTVCAQAIGDNSGMESNSSFI…	ATGTCTGCTCTCGCAGGCTCGAGATTGTCACCAGTTGCAGCCACAGGTGAGGAATTCTCCATGGAGTTTCTTAAGGAATGTGTTGGCACAAGAGGGATTCCTGCTATACCAGATGCAGCTCAGATACATGAAAAGAGAGTTGGGATAAACCAAAACCAGAACCAAGAGCTGATGTATCAGGATTTAGCCCAAATTCTTGGGCTGAAAAGAATGGATTCTGAGTGCGTTTCTGATCTTTCTGATTTTTCTTCTGCGCAAGGGTCTTTTAGAGAGAGTGAAAATGGGTCTTGTGTTGAAAAATTAAGTAAATGCCAGAAGGAAGATGATGATATTGGACAAGTGGCAAGGAAGGCTTTCGGTGAATTGAATTGTGATAGGAGCCATCCGAATGTCTCTGCA…	Gossypium arboreum	CRI	Chr08	121903582	121910792	+	PF00564 (1); PF07714 (1);		3768	3768	41.8	9	418.7	430.4	1255	137.582	-39.5	4.689	-0.439	Plasma Membrane
18	Ga08G2489	Ga08G2489.1	GaRAF18	EDR1	Serine/threonine-protein kinase EDR1	MKHIFKKLHIGSNHEYNRASTADTSPSPSPSCATDHQHSMSGNALMSTSTTTTSSSPVNTTPMPVLSSIGLSTPSAPNNRASDYMLSEEEFQVQLALAISASNSEDPEKDQIRAATLLSLGNHHGMDLGFGRDKDDVAAEVLARKYWEYNVLDYEERVVDGFYDVYGLSPDSKLQEKMPSLVDLEKNLGNSGFEVVIVNRTIDPALEELLQIAHCITLDCPATNIDVLVQRLAELVTGHMGGPVKDANIVLARWMERSTKLRTSLHTSVFPIGSINIGLSRHRALLFKVLADSIRLPCILVKGSHYTGVEDDAVNIIKLEDQREFLVDLMAAPGTLIPADILSAKDATFKPYNPIISNIPTLQSSDNGYSRAKPSSIEGSSQHPVVNGSLPINWGSSTG…	ATGAAGCACATTTTTAAGAAGTTACACATAGGAAGCAATCACGAATATAATCGAGCTTCGACAGCCGACACGTCTCCGTCGCCATCGCCGTCATGCGCCACCGATCATCAACACTCGATGTCCGGAAATGCTCTGATGAGTACTTCTACAACCACTACGTCATCATCTCCGGTGAACACGACGCCGATGCCGGTACTGTCGAGCATTGGTTTGAGTACGCCATCAGCTCCGAACAATCGAGCGTCGGACTATATGTTGTCAGAGGAAGAGTTTCAGGTACAGTTAGCATTGGCGATCAGTGCTTCTAATTCCGAGGATCCGGAGAAAGATCAGATCCGAGCGGCGACGCTTTTGAGCTTAGGGAATCATCATGGAATGGATTTAGGGTTCGGGAGGGAT…	Gossypium arboreum	CRI	Chr08	124658274	124664763	-	PF14381 (1); PF07714 (1);		3039	3039	43.2	13	233.8	287.6	1012	111.961	0.5	6.549	-0.449	Chloroplast
19	Ga09G0686	Ga09G0686.1	GaRAF19	EDR1	Serine/threonine-protein kinase EDR1	MKNFLKKLHMMSNQSEDVQGSTSSKSNKSSDVSSSSDRPLQSRPHHSPDNNKPLSGLSNWLNSVANRKSPSPPSSSNVKREETMDPADLATTSALEAALDAVRRDSGSSNSRDPDVEEEYQIQLALELSAREDPEAAQIEAVKQISLGSCAPENTPAEVIAYRYWNYNSLDYDDKILDGFYDLYGILTESTSERMPSLLILQGTSVLDNVSQEAVLVNRAFDANLLKLERKALVMTAKLRSEPLAFVSSNLVQKLAVLVSDYMGGPVADPDNMSRAWRSLSYSLKATLGSMVLPLGSLTIGLARHRALLFKVLADSAGIPCRLVKGQRYTGSDDVAINFVKIDDGREYIVDLMADPGTLIPSDVAGSHVEYDDSFFSSPLSRDIDSSHMASSSSGVGSS…	ATGAAGAACTTCCTCAAGAAACTGCATATGATGTCTAATCAATCGGAAGATGTACAAGGGTCAACTTCATCGAAGAGTAACAAGTCCAGTGATGTATCATCATCTAGTGATAGGCCTTTACAGTCAAGGCCTCATCATAGTCCTGACAACAATAAACCATTATCTGGTCTTTCCAATTGGTTAAATTCAGTTGCTAATAGAAAAAGTCCCAGTCCACCATCTTCTTCAAATGTGAAGAGGGAGGAAACTATGGACCCTGCTGATTTAGCTACTACTAGTGCTTTAGAGGCTGCTTTGGATGCAGTAAGGCGTGATTCAGGGTCTAGTAACTCAAGGGATCCTGATGTAGAAGAGGAATATCAAATACAACTGGCTTTGGAGTTGAGTGCCAGAGAGGAT…	Gossypium arboreum	CRI	Chr09	48702094	48717680	+	PF14381 (1); PF07714 (1);		3117	3117	43.1	13	239.8	1039.2	1038	113.633	-12	5.657	-0.399	Endomembrane System
20	Ga09G1198	Ga09G1198.1	GaRAF20	CTR1	Serine/threonine-protein kinase CTR1	MGQRQNHDYDVSSGFDMQLIGNFLSFASRGDRVGLNQMLRDGISPDVQDYDRRTALHLAASEGHAPIVELLLLYKANVNLIDRWNRTPLTDARLYGHRDICRILEVNGGKDMDDKEFINDQPTLNDQAPMTVRHEPDSNEVIDISELNTDKSSVINPQGVYGESEKVKWRGTWVVKTVIKSQIQHPVKMILSSKDNTLLQELRHPNILQFLGSIVQGEEMILITEYLPKDNLDLILKKKGRLDFPTALRYALDLARGMNYLHKHKPKPIVHNNLDPRNLLQDESGHLKIGEYWVQMLYEQIQPNQVASQINEICDTKKDVRAFGFILYQMLEGRQDVNFDYINLNFVDFEIKFPISRCPKGIQELIQKCTSNDPPPFFAVIRTLEDVSINMRKTCIRQY…	ATGGGTCAACGGCAAAACCATGATTACGATGTTTCAAGTGGATTTGATATGCAATTGATCGGAAATTTTTTGAGCTTTGCATCTAGGGGAGATAGGGTTGGCCTGAACCAGATGCTAAGGGATGGAATTTCACCTGACGTCCAAGATTATGATCGGAGAACTGCCTTGCATCTCGCCGCCAGTGAAGGTCATGCCCCTATTGTTGAGCTACTTCTCCTTTATAAGGCCAATGTTAACCTCATTGACCGATGGAATCGTACTCCATTAACAGATGCAAGACTTTATGGACATCGAGATATATGCAGAATCCTAGAAGTAAATGGAGGCAAAGACATGGATGATAAAGAATTCATCAATGATCAGCCAACATTGAATGATCAAGCTCCCATGACAGTTCGA…	Gossypium arboreum	CRI	Chr09	66650184	66653709	+	PF13857 (1); PF07714 (1);		1206	1206	38.1	11	109.6	232	401	46.194	-0.5	6.441	-0.448	Nucleus
21	Ga09G1563	Ga09G1563.1	GaRAF21	CTR1	Serine/threonine-protein kinase CTR1	MEMPGRRSYYSPLTQYPDDQYSVSISGAPLPYYDSLSREVSSNKNSKVKPGLIDWDQNQSQNQQQTSRIGGGGGGGVGNTYASSIVTQRQSSGSSFGESSLSGDYYAPTISTTAVNEISAFMYGYDECFRHVDMRAKVGGSSGKSWAQQTEESYRLQLALALRLSSEATCADDPNFLDPVPDDSAIRAGSSGSAETVSHRFWVNGCLSYFDKVPDGFYLIHGVHPYVWKVCTDLHEHGRIPLIESLRSIDPTVDLPLEVISVDRRSDPGLKDLQNRVHNISCICITTKEVVDQLAMLVCSRMGGSSTTGEDDFFFYWRECSDNLKDCLGSVVVPIGSLSLGLCRHRALLFKVLADMIDLPCRIAKGCKHCRRDDASSCLVRFGLDREYFVDLIENPGYL…	ATGGAAATGCCCGGTCGAAGATCCTACTACTCTCCCCTTACCCAGTATCCAGACGACCAGTACTCCGTGTCCATATCAGGAGCTCCACTGCCATATTACGACTCGCTTTCGCGCGAGGTCTCAAGTAATAAGAATAGCAAAGTGAAACCGGGTTTAATCGATTGGGATCAGAATCAGAGCCAGAACCAGCAGCAAACGAGTCGAATTGGCGGCGGCGGTGGGGGAGGAGTTGGGAATACTTATGCTTCGTCGATTGTGACGCAACGTCAATCGAGCGGGAGCAGCTTCGGCGAGAGCTCGTTATCGGGAGATTATTATGCGCCGACCATTTCTACGACAGCTGTGAACGAGATCAGTGCATTCATGTACGGTTATGATGAGTGCTTTAGGCATGTGGAT…	Gossypium arboreum	CRI	Chr09	72838713	72845223	+	PF14381 (1); PF07714 (1);		2541	2541	44	15	169.4	283.6	846	94.087	-0.5	6.468	-0.365	Nucleus
22	Ga09G2670	Ga09G2670.1	GaRAF22	EDR1	Serine/threonine-protein kinase EDR1	METPPAEELLRKIQELEVGHANLKQEMSKLKQSGGESRLDSTRQRSHSISPQRPRFPGNAAAASAGGTTTAAAYWKKTSGPFRHSSPLQRESRSNDTLNGGSGGCGGGGSGRKSGNTGPAAVNFTNSQYLKILQSMGQSVHIYDLSGRIIYWQVKEKGNRTAEKLYGYLAAEALGQDAIELLVDHRDFSVAHDIVHRVMMGESWTGQFPVKNKMGERFSAVATNTPFYDDDGSLVGIICVSTDTRPFQDMKVALSAEKQADGDSAFSWSKNAVSAKLGLDPQQPLQAAIASKITNLASKVSNKVKSKIRTGENCSDREGGSGDSHYSDHGLSDAVLSDHKEDANSSGASTPRGDIHPSAFGVFSPFDEKSPARTSRDFGITWPWKGNDREGPETRTTRF…	ATGGAAACGCCGCCGGCGGAGGAACTATTGAGAAAGATTCAAGAACTAGAAGTGGGACATGCGAATCTCAAGCAAGAAATGTCGAAGTTAAAGCAATCCGGCGGTGAGTCAAGGCTCGATTCGACTCGTCAAAGATCCCACTCTATTTCCCCTCAGCGCCCTCGATTCCCCGGGAACGCCGCGGCTGCTTCGGCGGGAGGGACAACGACGGCTGCTGCTTATTGGAAGAAAACTTCGGGTCCATTTCGACATTCCTCGCCGTTGCAAAGAGAGAGCAGAAGCAATGACACCTTAAATGGCGGCAGCGGCGGCTGCGGCGGCGGAGGTAGTGGAAGAAAAAGTGGGAATACCGGACCAGCTGCCGTTAATTTCACTAACAGCCAGTATTTAAAGATATTA…	Gossypium arboreum	CRI	Chr09	83671760	83676333	-	PF00989 (1); PF07714 (1);		2322	2322	44.2	15	154.8	160.9	773	85.839	10.5	7.626	-0.585	Nucleus
23	Ga10G1015	Ga10G1015.1	GaRAF23	EDR1	Serine/threonine-protein kinase EDR1	METPSAEELLKKIQILEAGHADLKQEISILKQSGGDSKANSTHQRSHSTSPRRPRFPGNAAKLAAWKKDSASFRHSSPLRRESRNNDTVNGDSGTGGDLGVGGRGGAIERTGNVGPAAVNFTNSQYLNIFQSMGQSVHIFDLSGRIIYWNKTAEKLYGYSAAEALEQNAIQLLVDHRDFAVALNIVHCVMTGDSWTGQFPFKNKMGERFLAVATYTPFYDEDDDDDSSLVGIICVSSDTQPLQERRAAVLAGKQPEGDSTFSRSKNAVSAKLGLDPQQPMQTAIASELTNLALKVSNKMKSRIKMGEYCVGREGESGDGHYLDHGCAIAAHSDLKEDAVSNGACTPRGSIYPSAFDVFSPLDEKSPMNTSHDSGDESEGKPAIQKIMTLVGKKGISWPW…	ATGGAAACCCCTTCAGCAGAGGAGCTTTTGAAGAAGATCCAAATACTTGAAGCGGGACATGCCGATCTCAAGCAAGAAATTTCTATTTTAAAACAATCCGGTGGCGATTCCAAGGCCAATTCAACTCATCAAAGATCTCACTCTACTTCCCCTCGACGTCCGCGCTTCCCGGGGAACGCGGCGAAGCTTGCTGCTTGGAAGAAAGATTCAGCTTCGTTTCGGCACTCCTCGCCGTTGCGAAGAGAGAGCAGAAACAATGACACTGTCAATGGCGACAGCGGCACCGGAGGAGATTTAGGAGTAGGAGGAAGAGGAGGAGCTATCGAAAGAACCGGGAACGTCGGGCCAGCTGCCGTCAATTTCACTAACAGCCAGTATTTGAATATATTTCAGTCTATG…	Gossypium arboreum	CRI	Chr10	22800277	22805387	-	PF13426 (1); PF07714 (1);		2328	2328	44	13	179.1	231.9	775	85.832	0	6.518	-0.513	Nucleus
24	Ga11G0986	Ga11G0986.1	GaRAF24	EDR1	Serine/threonine-protein kinase EDR1	MRESEETEKVKKMKKREKMKHIFKKLHIGSSNDPADNQRAASENSPASPPTTTSASSSPVTAATVPVTSSTGLITPSSTVTATNRASDYMLSEEEFQVQLALAISASNSEDPKKDQIRETAILSLGSHHRMDLGVGRDKDDVAAEVLARQYWEYDVLDYEERVVDGFYDVYGLSSESGTQGKMPSLTDLEASLGNSSFEVVIVNRTIDPALEELFQIAHCIALDCPSTNVGILVQRLAELVTGHMGGPVKDANIILSKWMERSTELRTSLHTSVLPIGSLNTGLSRHRALLFKVLADSIKLPCKLVKGSHFTGVEDDAVNIVKLEEEREFLVDLMAAPGTLIPADILSAKDTTFKSYNPIINNIPTLQSSDDVYSREKPLKGEGSSQHPMTDSSMPVDW…	ATGCGAGAAAGCGAGGAAACTGAGAAAGTGAAGAAGATGAAGAAACGAGAAAAAATGAAGCACATTTTTAAGAAGCTGCACATAGGAAGCAGTAACGATCCCGCTGATAATCAACGCGCAGCGTCCGAGAACTCTCCGGCGAGTCCTCCTACTACAACTAGTGCGTCATCGTCCCCGGTGACCGCGGCGACTGTGCCTGTAACCTCGAGCACGGGTTTGATTACGCCGTCATCGACGGTGACTGCGACGAATCGAGCGTCTGATTATATGTTATCGGAGGAAGAGTTTCAGGTTCAGTTAGCCCTAGCTATAAGCGCTTCGAATTCGGAGGATCCGAAGAAGGATCAGATCCGAGAAACGGCTATTTTGAGTTTAGGGAGTCATCATCGGATGGATTTG…	Gossypium arboreum	CRI	Chr11	16932103	16938418	-	PF14381 (1); PF07714 (1);		3003	3003	43.3	13	231	276.1	1000	110.698	-5	6.182	-0.507	Nucleus
25	Ga12G0091	Ga12G0091.1	GaRAF25	EDR1	Serine/threonine-protein kinase EDR1	MKNILKKLHVSNQSEDIEGSSSSRSNKKSSDDVSSSPHSPENNNNSNNNKSLSALSSWLNSVANRKSPSPPSSSNLKKGETMEPSDSVSTSGSKAALDTGKGNSGSSNTRDPDVEEEYYQIQLAMELSAREDPEAAQIEAVKQISLSSCGPENTPAEVVAYRYWNYNSLNYDDKILDGFYDLYGILTGSASEGMPSLLDLQGTSVADNVSWEAVLVNRDSDANLLKLERKALEMTAKLRSESLAFVSSNLVQKLAVLVSEYMGGPVVDPDCMSRAWRSLSYSLKSTLDCMVLPLGSLTIGLARHRALLFKVLADSVGIPCRLVKGQQYTGSDDVAMNFVKIDDGREYIVDLMADPGTLIPSDADGSHVEYDDSFFSSGPLSRDIDSSHMASSTSGVGSS…	ATGAAGAACATTCTCAAGAAGCTGCATGTATCTAATCAATCTGAAGATATTGAAGGGTCGTCTTCATCAAGAAGCAACAAGAAGTCCAGTGATGATGTATCATCGTCTCCTCATAGCCCTGAGAATAATAATAATAGTAATAATAACAAATCATTATCTGCTCTTTCTAGTTGGTTGAACTCAGTAGCTAATAGGAAAAGTCCAAGTCCACCATCTTCTTCAAATTTGAAGAAAGGGGAAACTATGGAACCTAGTGATTCAGTTAGTACTAGTGGTTCAAAGGCTGCTTTGGATACAGGAAAGGGCAATTCTGGGTCTAGCAACACTAGGGATCCTGATGTAGAAGAGGAGTATTATCAGATACAATTGGCTATGGAGTTGAGTGCTAGGGAGGATCCT…	Gossypium arboreum	CRI	Chr12	737587	746129	-	PF14381 (1); PF07714 (1);		3018	3018	42.6	13	232.2	460.4	1005	109.587	-14	5.494	-0.427	Nucleus
26	Ga12G2628	Ga12G2628.1	GaRAF26	EDR1	Serine/threonine-protein kinase EDR1	MERNLGKGLMDQQKNHEQIRYNNNMEAGNETLESANQRFFHDPSSNINTNIRPPDYSMTAGARPVLNYSIQTGEEFALEFMRERVNPRQNFVQNAYGDPNSEPLYMDLKGILGISHTGSESGYDISMLNTVEKPCPQVFERKAPSVHEEKSYYDSMRSVSQSSSRNDISQGHQGFVSRNASLSSSTKVKFLCSFGGKILPRPRDRKLRYVGGETRMIRLSRHISFQELVQKMLAIYDQAHTIKYQLPGEDLDALVSVSCDEDLQNMMEECNVLEEGGPQKPRIFLFSSSDLEDAQYGLGSVETDSEMQYVVAVNGMDLGSRKNSIAASASENNLDELLGLNIVREAGRTVSEAAATGSASLTAHAPSSTVQSSHAPSSTLQSSQPVLVSSSNTYESSSQ…	ATGGAGAGAAATCTAGGAAAAGGCTTAATGGATCAACAGAAGAACCATGAACAAATTCGATACAATAATAATATGGAAGCTGGAAATGAGACTCTTGAGTCTGCAAACCAAAGATTTTTCCATGATCCATCTAGTAATATTAATACTAACATCCGGCCTCCTGATTATAGTATGACGGCTGGAGCTAGACCAGTTTTGAATTACTCCATTCAGACAGGTGAGGAGTTTGCTCTGGAATTTATGCGGGAAAGGGTAAATCCCCGGCAGAATTTTGTTCAGAATGCTTATGGTGATCCTAACAGTGAACCTCTTTATATGGATCTAAAAGGCATTCTGGGAATTTCTCATACAGGTTCTGAAAGTGGCTATGATATCTCTATGCTGAATACGGTAGAAAAA…	Gossypium arboreum	CRI	Chr12	97386890	97392787	-	PF00564 (1); PF07714 (1);		3939	3939	43.1	8	492.4	279.9	1312	144.784	-21.5	5.426	-0.548	Nucleus
27	Ga14G0399	Ga14G0399.1	GaRAF27	CTR1	Serine/threonine-protein kinase CTR1	MVDECNNWKWKIFDSYFSWTTNLRIAGTCPPNGDGPDLIGFGGRATPEWMAPEFLRGEQKSDVYSFGVILWELITMQQPWNGLSPAQVVGAVAFQNRKLAIPPNTSPKLVSLMESCWAE	ATGGTGGATGAATGCAACAACTGGAAATGGAAGATTTTCGACAGCTATTTTAGCTGGACTACCAACCTACGGATCGCAGGTACCTGCCCGCCAAATGGAGATGGTCCAGACTTGATTGGCTTTGGTGGTCGAGCAACGCCTGAGTGGATGGCTCCAGAATTCCTTCGCGGAGAGCAAAAATCTGATGTTTACAGTTTCGGAGTAATCCTATGGGAACTTATTACCATGCAACAACCATGGAATGGACTCAGTCCTGCCCAGGTGGTTGGTGCTGTAGCTTTCCAGAATAGGAAGCTTGCCATTCCTCCTAACACCTCCCCAAAGTTGGTTTCCCTCATGGAATCTTGTTGGGCCGAGTAA	Gossypium arboreum	CRI	tig00004569	111418	112314	+	PF07714 (1);		360	360	48.6	3	120	268.5	119	13.354	-3	4.521	-0.203	Nucleus
28	Ga14G0424	Ga14G0424.1	GaRAF28	CTR1	Serine/threonine-protein kinase CTR1	MPHRTTYFFPRQFPDRGVETSTKQLLDHEKKVDKETSAVAATTAVSENDRSKSISRAAAQKEFAVEAVKPDYSPLSDLFTDEKLQAKKQQLAAFRDLLFKKKTTTERSRYVKPSITDYHHEDRELLLPPEPAPTPPPPVPETTVVVDDLSVDRNFDGQVSLPRFSSGSSYEGSLFSGTTLDGNLSSEVKDTWTKDSSPAAVPATGEVQEPGSEEKKDSLALKSKESYYLQIMLARRLTSQASLLSEPLLLQEFRGPGATDAETVSYRLWVSGCLSYSDKISDGFYSILGMNPYLWVMCNEFEEGRRLPPLMSLKAIEPNETSMEVVLVDKRGDNRLKELEDKAQELYCASENTLVLVEKLGKLVAIYMGGTFPVEQGDLHNRWKLVSTRLKDFHKCIVL…	ATGCCTCATCGAACGACTTACTTCTTCCCTAGGCAATTTCCCGATCGTGGGGTCGAAACATCTACGAAACAGCTATTGGATCACGAGAAAAAGGTCGATAAAGAAACATCAGCCGTAGCTGCTACAACAGCGGTTAGTGAAAATGACCGGAGCAAGTCGATCTCAAGGGCGGCTGCTCAGAAAGAGTTTGCGGTGGAAGCTGTTAAGCCTGATTACTCGCCGTTGTCGGATCTTTTCACCGACGAGAAGCTTCAAGCTAAGAAACAACAGCTCGCTGCTTTCCGCGATTTGTTATTCAAGAAAAAAACTACTACTGAGAGATCACGTTACGTGAAACCATCGATTACTGATTATCATCATGAAGATCGCGAGTTGTTGTTACCTCCAGAGCCAGCTCCG…	Gossypium arboreum	CRI	tig00004569	415693	422319	-	PF14381 (1); PF07714 (1);		2748	2748	44.1	15	183.2	277.1	915	102.202	10.5	7.459	-0.415	Nucleus
29	Ga14G0576	Ga14G0576.1	GaRAF29	EDR1	Serine/threonine-protein kinase EDR1	METPTADELLRKIQELEAGHEHLQQEMSRLKQSGAGQSKPDHISQRSHSTSPQRRRCPGNSAAAAATSAAALKKSSCSFRHSSPLQRESRRCDTGNGGGGGDGESRNTGPAAVNFTNSQYLNILQSMGQSVHIFDLNGRIIYWNRTAENLYGYSAAEALGQDAFELLVDPRDFAVANNIVHRVMMGESWTGQFPVKNKMGERLSALVADTPFYDDDGSLVGIICVSSDSRPFQVAFSAEKQPEGDSTFSRSKNAVSAKLGLDPQQPLQAAIALKITNLASKVSNKVKSRIRTGENCIDPEGGSGDSHHSDHVLSDAVHFDHKEDATSSAASTPRGDVHPSAFGVFSPFEEKPAVKTSRDSGDESEGKPAIQKIMTLMNRKGLSWPWKGNDREGLEARTA…	ATGGAAACACCTACAGCGGATGAGCTTTTGAGGAAGATCCAAGAACTGGAGGCAGGACATGAGCATCTCCAGCAAGAAATGTCTAGATTAAAACAATCCGGCGCCGGTCAGTCAAAGCCCGACCACATTAGTCAAAGATCCCACTCTACTTCCCCTCAACGCCGCCGCTGCCCGGGGAATTCGGCTGCGGCGGCGGCTACGTCGGCTGCTGCTTTGAAGAAAAGTTCTTGCTCGTTTCGGCATTCGTCGCCGTTGCAAAGAGAGAGCAGAAGGTGTGATACCGGAAATGGCGGCGGCGGAGGTGATGGAGAAAGCCGGAATACTGGTCCGGCTGCCGTTAATTTCACCAACAGTCAGTATTTAAATATTTTGCAGTCTATGGGACAATCTGTTCATATA…	Gossypium arboreum	CRI	tig00006685	475822	486670	-	PF13426 (1); PF07714 (1);		2391	2391	44	15	159.4	604.1	796	88.375	-11.5	5.673	-0.569	Nucleus

## Sheet: Gr
	Gene ID	Principle Transcript ID	Gene ID	name	name	Protein	CDS	Gr	Gr	Chr	Start	End	Strand	Associated Domain List		Transcript Length (bp)	CDS Length (bp)	CDS GC Content (%)	Exon Number	Mean Exon Length (bp)	Mean Intron Length (bp)	Protein Length (aa)	Molecular Weight (kDa)	Charge	Isoelectric Point	Grand Average of Hydropathy	Predicted Localization
1	Gorai.001G022800	Gorai.001G022800.1	GrRAF01	EDR1	Serine/threonine-protein kinase EDR1	MSKMKHLLRKLHIGGGLNEHQRLAEARPVISPSPSPTPDSNSMNVTGPATVTSSSSSTVTSSTMGRIGAVESVGADRTAGDAVDFNLLEEEFQMQLALAISASDPETAQIDAAKRISLAGTDNNVFVELLSLRYWNYNVVNYDEKIVDGFYDVYGIASTLGAQGKMPSLVDLQAVSVLDNVDYEVILVNRLLDPELQALEKRVYNIYVQSRAFGSGPVLSGMIQQIAEIVVNRMGGPVADAEEMLRTWNSRSYELRSSLNTIILPLGQLDVGLSRHRALLFKVLADRINLPCMLVKGSYYTGTDDGAVNLVRINNGSEYIIDLMGAPGTLIPAEVPSCHLLNSALDVRGFADRTEASQSSCFQLDKGIGNVAVSSAPDTSPKVGAMRSTESVSSLANEE…	ATGTCGAAAATGAAGCATCTCTTAAGAAAACTCCACATCGGCGGTGGTTTAAATGAGCACCAACGATTGGCGGAGGCGCGGCCCGTGATCAGCCCTAGTCCGAGCCCGACTCCGGACTCGAACTCGATGAACGTGACGGGACCGGCAACGGTGACTTCTTCTTCATCGTCTACGGTTACTTCAAGTACAATGGGGAGAATCGGGGCAGTTGAATCGGTCGGGGCAGATCGGACGGCTGGAGATGCGGTGGATTTTAATTTATTGGAAGAAGAGTTTCAGATGCAATTGGCTTTGGCGATCAGTGCCTCCGATCCAGAGACGGCTCAGATCGACGCCGCTAAAAGGATTAGCCTCGCCGGCACCGACAACAACGTGTTCGTTGAGTTGCTTTCGCTCCGT…	Gossypium raimondii	JGI	Chr01	2150897	2158250	+	PF14381 (1); PF07714 (1);		3416	2814	43.3	13	262.8	328.2	937	104.274	-8.5	5.84	-0.284	Chloroplast
2	Gorai.001G185100	Gorai.001G185100.1	GrRAF02	EDR1	Serine/threonine-protein kinase EDR1	MLLNSRQRQLLHARNCNLLQPSGAQTTDFTKEVDYQTGEEFSMEFVQECVGTRAIARPDAALTHEKRVWFNQNREMGYQDLARIQLKRMDSKCASDISDFASLNGSSRGSEHGSCVEKIGRYQKKDGEIGQVTGKAYGELNCDRSHPNGFGPPTTAIYACDSSSSNNFSGQGATDGSQSGKMKLLCSFGGKILPRPSDGKLRYVGGETHIISIQDCLSWEELLRRTSNFCNQPHSIKYQLPGEDLDALISVSSDEDLKNMIEEYHGLEKLKGSKKLRIFLIPYDESGNASSLEAMTMHQSYPDYQYVAAVNGTVDPSPRKISGELCLPNEGCQLGPNLNPNPSFPKWCPTSVISLDTMGGFNALHPSQVFLDIQNTTRSPSTPISPLPFQHEECNVCAQ…	ATGCTGCTTAATTCTCGGCAACGTCAGCTCTTGCATGCCCGAAATTGTAACTTGCTACAGCCCTCAGGAGCTCAAACCACTGATTTCACAAAGGAGGTTGATTACCAGACAGGTGAGGAATTCTCCATGGAGTTTGTTCAGGAGTGTGTTGGCACAAGAGCCATTGCTAGACCAGATGCAGCACTGACACATGAGAAGAGAGTTTGGTTCAATCAGAACCGCGAGATGGGGTATCAGGATCTTGCCCGAATTCAGTTGAAAAGAATGGATTCGAAGTGTGCTTCTGACATTTCTGATTTTGCATCTCTGAATGGTTCTTCTAGAGGGAGTGAACATGGGTCTTGTGTTGAAAAGATAGGTAGATACCAGAAGAAAGATGGTGAAATTGGACAAGTGACA…	Gossypium raimondii	JGI	Chr01	29557800	29565550	+	PF00564 (1); PF07714 (1);		4257	3963	41.6	11	387	325.3	1320	145.54	-15	5.771	-0.493	Plasma Membrane
3	Gorai.002G110000	Gorai.002G110000.1	GrRAF03	EDR1	Serine/threonine-protein kinase EDR1	MEKNQNKIFMEHSRVSKQYNSVEHGNGEFPHATQAFMPDPMTSLNMSIRPPELKGSDVKPVLNYSIQTGEEFSFEFMRDRLNPRKHFIQNSLGEPSYATGYMDLKGLLGISRTESESGSDISMLNTVEKGPRGFERKDSVHENQSNYGSHQSMRQTTLGYENNRGLLYMSIGTSDGTSTQMKVLCSFGGKILPRPSDRKLRYVGGETRIIRIRKDISWQELKQKILAIYDQTEVIKYQLPGEDFDALVSVSSDEDLQNMMEECNELLDKEAFQKLRMFLFSLSDLEDTQFGLGNMDGDSEIQYVVAVNGMDFGTRTSTTLHGLTSFSANNLTEPVGSSINRETSRVAGDSVVISSSNIPGIMVSSSTFQSSQPVLPSSSGAYETRPEFYHGQRMGYPLQ…	ATGGAGAAAAATCAAAACAAGATTTTCATGGAACATTCTAGAGTTAGTAAACAATACAACTCTGTGGAGCATGGAAATGGGGAATTCCCCCATGCAACTCAAGCATTTATGCCAGATCCTATGACCAGCTTAAACATGAGTATAAGGCCTCCTGAGCTAAAAGGATCAGATGTCAAACCTGTACTTAATTATTCCATACAGACTGGTGAGGAGTTTTCTTTTGAATTTATGCGGGATCGGTTAAATCCTAGGAAGCATTTCATCCAAAATTCTCTGGGTGAACCCAGTTATGCAACAGGATATATGGATCTAAAAGGTCTTTTAGGCATTAGTCGTACAGAATCTGAAAGTGGGTCTGATATTTCAATGCTTAACACGGTAGAGAAAGGTCCGAGGGGG…	Gossypium raimondii	JGI	Chr02	15142629	15153444	+	PF00564 (1); PF07714 (1);		4510	3753	41.5	8	563.8	900.1	1250	139.608	-19.5	5.553	-0.578	Nucleus
4	Gorai.002G159900	Gorai.002G159900.1	GrRAF04	CTR1	Serine/threonine-protein kinase CTR1	MEMPGRRSNYSLLSQYPDDQYTVSISGAPPPYCDSLSSEATSNKNKVKSERGLTDWDQSLSQNQNQNQLQVNRICGGGGGGNTFASSISLQRQSSGSSFGESSLSGDYYVPTFSTTAANESDGFVYGHGGSCEHVDLRTKIGGSSSGKSWAQQTEESYQLQLALALRLSSEATCADDPNFLGPDSDDSAIRGTSSSSASAEIVSHRFWVNGCLSYFEKVPDGFYLIHGVNPYVWTMCTDLHEHGRIPTIDSLRSVDHVVGSPIEAISVDRRSDLGLKELQNRVHNISCSCITTKEVVDELAKLVCSRMGGSSATGEDDLLLYWRDCSDDLKDCLGSVVVPIGSLSAGLCRHRALLFKVLADTIDLPCRIAKGCKYCKRDDASSCLVRFGHDREYLVDLI…	ATGGAAATGCCCGGACGAAGATCTAATTACTCTCTCCTTAGCCAGTATCCCGACGACCAGTACACCGTGTCCATATCAGGAGCTCCGCCTCCCTATTGCGATTCACTTTCAAGCGAAGCCACCAGTAATAAGAACAAAGTGAAATCAGAGAGAGGTTTAACTGATTGGGATCAGAGTCTCAGTCAGAACCAAAACCAGAACCAGCTACAAGTTAATCGAATCTGTGGCGGCGGCGGGGGAGGGAATACTTTTGCTTCGTCGATCAGTCTTCAACGGCAATCGAGTGGAAGTAGCTTTGGTGAGAGCTCTTTATCGGGAGATTATTATGTGCCGACCTTTTCTACGACGGCCGCCAACGAGAGTGATGGGTTCGTTTATGGTCACGGCGGGAGCTGTGAG…	Gossypium raimondii	JGI	Chr02	35598253	35607037	-	PF14381 (1); PF07714 (1);		3240	2580	44.1	16	202.5	369.7	859	94.92	0.5	6.542	-0.38	Nucleus
5	Gorai.003G162100	Gorai.003G162100.1	GrRAF05	EDR1	Serine/threonine-protein kinase EDR1	MAGDDSVASLYRVLVDRCLSLEASHVKLREEFDELVQQDKRNDEEEVMVASDSGDSTSYPVVVTFPGYFSTGTPFKNVLDSIGHAIHVSSTTSGRITFWNRSAENLFGWKSNEVLGQRERALLIAEEYHSPLKKIMEKLISGQSWSGQFPFKRRSGEIFMALVSKSPLYEDGQLTGVVTVSSDAAIYNGLNSENTGPYQDHSRPRRSKMKGMQWHPPRPQIASSVSNLLDIVHCQNTQASKFLLKKQDGVSNSCTKSMEEQDAATSTVDKLETPNIAEGELNSSFLDWRNTAVGISSQKDETAFDLAQPKKIAAKVLAKLHIGGPSNHSNEDDECPQRKDATSRSATNDVKNEHNVSRGLKTSIQNHLNSSSMAENAILSVEKRTSPTLVEERSVVDSS…	ATGGCTGGGGATGACTCAGTAGCGAGTCTCTATCGAGTTTTAGTGGATCGGTGTTTGAGTTTGGAAGCGAGTCATGTTAAGTTAAGAGAAGAGTTTGATGAGCTTGTGCAGCAAGATAAAAGAAATGATGAAGAAGAAGTTATGGTAGCGTCAGATTCAGGCGATTCCACGTCATATCCCGTCGTCGTAACTTTTCCCGGTTACTTCTCGACGGGAACACCTTTTAAGAACGTGTTGGATTCCATTGGACATGCTATCCATGTCTCCTCGACTACTTCGGGAAGGATTACATTTTGGAATCGCTCAGCTGAAAATCTTTTCGGATGGAAGTCCAATGAAGTCTTGGGACAAAGAGAGAGAGCACTTCTAATAGCTGAAGAATACCATTCTCCCCTTAAG…	Gossypium raimondii	JGI	Chr03	43080028	43086917	-	PF13426 (1); PF07714 (1);		2685	2274	42.3	15	179	300.4	757	84.641	-4	6.165	-0.556	Nucleus
6	Gorai.004G225000	Gorai.004G225000.1	GrRAF06	EDR1	Serine/threonine-protein kinase EDR1	MIREAPNTSDQLIEQEYTSAVPCVAKNVNNYNISVQTGEEFSVEFLKECVGTRGIPAIPDAAQIHEKRVGINQNQNQELMYQDLAQILGLKRMDSECVSDLSDFSSAQGSFRESENGSCVEKLSKYQKEDDDIGQVARKAFGELNCDWSHLNVSAPATTPSNVCDTTSSSNFGGQGASDRTPSGKMKLLCSFGGKILPRPSDGKLRYVGGETRIISIQKCLSWKELVRKTLDVFNQPHSIKYQLPGEDLDALISVSSDEDLQNMMEEFNGLEKLEGSQRLRIFLIPFGESENAPSLEASTIQQSNPDYHYMVAVNGMVDHSPKKTCGGQCLPSEGSQLGPALDHNPSFLKWCPTSLLPLETMSCFNALHPSQVFLDSQYTTRSLITSPPISPLAFQRGD…	ATGATCAGGGAGGCGCCTAACACATCTGATCAATTGATTGAGCAAGAATATACATCTGCTGTTCCCTGTGTAGCAAAGAATGTAAATAATTATAATATCTCTGTACAGACAGGTGAGGAATTCTCCGTGGAGTTTCTTAAGGAATGTGTTGGCACAAGAGGGATTCCTGCTATACCAGATGCAGCTCAGATACATGAGAAGAGAGTTGGGATAAACCAAAACCAGAACCAAGAGCTGATGTATCAGGATCTAGCCCAAATTCTTGGGTTGAAAAGAATGGATTCTGAGTGTGTTTCTGATCTTTCTGATTTTTCTTCTGCGCAAGGGTCTTTTAGAGAGAGTGAAAATGGGTCTTGTGTTGAAAAATTAAGTAAATACCAGAAGGAAGATGATGATATT…	Gossypium raimondii	JGI	Chr04	55961518	55968882	+	PF00564 (1); PF07714 (1);		4700	3834	41.5	10	470	296.1	1277	140.517	-38	4.732	-0.445	Nucleus
7	Gorai.004G245400	Gorai.004G245400.1	GrRAF07	EDR1	Serine/threonine-protein kinase EDR1	MKHIFKKLHIGSNHEHNRASTADTSPSPSPSCATDHQRSMSENALMSTSTTTTSSSPVNTTPMPLLSSIGLSTPSAANNRALDYMLSEEEFQVQLALAISASNSEDPEKDQIRAATLLSLGNHHGMDLGFGRDKDDVAAEVLARKYWEYNVLDYEERVGDGFYDVYGLSTDSKLQEKMPSLVDLEKSLGNSGFEVVIVNRTIDPALEELLQIAHCITLDCPATNIDVLVQRLAELVTGNMGGPVKDANIILARWMERSTEFRTSLHTSVFPIGSINIGLSRHRALLFKVLADSIRLPCILVKGSHYTGVEDDAVNIIKLEDQREFLVDLMAAPGTLIPADILSAKDATFKPYNPIISNIPTLQSSDNGYSRAKPSSIEGSSQHPVINGSLPINWGSSTG…	ATGAAGCACATTTTTAAGAAGTTACACATAGGAAGCAATCACGAACATAATCGAGCTTCGACAGCCGACACGTCTCCGTCGCCATCGCCGTCATGCGCCACCGATCATCAACGCTCGATGTCCGAAAATGCTCTGATGAGTACTTCTACAACCACTACGTCATCATCGCCGGTGAACACGACGCCGATGCCGTTACTGTCGAGCATTGGTTTGAGTACGCCATCAGCTGCGAACAATCGAGCGTTGGACTATATGTTGTCAGAGGAAGAGTTTCAGGTACAGTTAGCATTGGCGATCAGTGCTTCTAATTCCGAGGATCCGGAGAAAGATCAGATCCGAGCGGCGACGCTTTTGAGCTTAGGGAATCATCATGGAATGGATTTAGGGTTCGGGAGGGAT…	Gossypium raimondii	JGI	Chr04	58257529	58264335	-	PF14381 (1); PF07714 (1);		3367	3042	43.4	13	259	286.7	1013	111.917	-1	6.452	-0.459	Chloroplast
8	Gorai.005G035500	Gorai.005G035500.1	GrRAF08	EDR1	Serine/threonine-protein kinase EDR1	MASDSSLKSYHGKETVVSSGRSSTDGDTNNICVQTGEEFSTEFLRHTGALRRIAVTMDADHSQPRQAGFSNNQNCWQVYKDLKGSPESRRKESEYGSNVPNFVPGLGCIAEVDSYHDHFSRYNWQIGGFDGQKFVQHSDASYIDQLTPRLTVSPVCVVESPQSGRSNSAGVTEGTFASKMKFLCSFGGRILPRPNDGKLRYVGGETRIISIKKNLTWEELARKTTAICNQPHTIKYQLPGEDLDALISVCSDEDLHHMIEEYHELERNGGYQRLRLFLVPLKEHERHNSLEGRSTPRQHDIDYQYVFAVNGMLDTSGQHLASQTNQFGNASDYSHSFHIDSPTSAHAFDHKDYTPSSPNTARMFSHPTAKFLPNLHIPSKSFNHSPPLSPVQGNQGNPT…	ATGGCAAGCGATTCAAGCCTGAAGTCATACCATGGTAAAGAAACGGTTGTGTCAAGTGGCAGAAGCTCTACAGATGGGGATACAAATAATATTTGTGTGCAGACAGGTGAGGAGTTTTCAACGGAGTTTTTAAGGCATACTGGTGCTTTAAGAAGAATAGCAGTGACAATGGATGCAGACCATAGCCAACCAAGGCAAGCAGGTTTTAGTAACAATCAGAACTGTTGGCAGGTTTACAAGGATCTTAAAGGCAGTCCAGAGTCAAGAAGGAAGGAATCCGAATATGGTTCAAATGTTCCAAATTTTGTTCCGGGATTGGGATGTATAGCTGAAGTAGATAGTTACCATGATCATTTTAGCAGATATAACTGGCAAATTGGTGGTTTTGATGGACAAAAA…	Gossypium raimondii	JGI	Chr05	3370861	3375903	-	PF00564 (1); PF07714 (1);		3291	3291	41.4	9	365.7	219	1096	122.061	16.5	7.161	-0.624	Nucleus
9	Gorai.005G067300	Gorai.005G067300.1	GrRAF09	EDR1	Serine/threonine-protein kinase EDR1	METPQGEELLRKIQELQVGHAHLMREMSRLKQSGGESIHDSTRRGSRRTSPQWPLFLGDALAAAGSGSVRLPLRIESGSCGTTNGGGGDAGRTRTGNSWTAAANLTNSQYLNILQSMGQSVYIYDLGGRVFYWNRAAEKLFGYSEAEALGQDIIKLVCQPKYFRIAANIVHLVTAGESWAGLFPIKNRIGENISVVTTVTPFYDENGSVVGITCVTCDSRPFQETKFEFSAERQPKGNSSAFIRSKNAISVKLGLDPQQPLQAAIVSKISNLASKVSNKVKSRIRTGENRVDPYDHKEDATSSGVCTPKGDMRPPTHGVLYPFDNESTVMNSIDFGDENEGKPGIQKFTTFIALTGISLPWKGNSQEESEAKTTHSIRPCEGNDQENETFLLKGPYLGT…	ATGGAAACGCCGCAAGGGGAGGAGCTCTTGAGGAAGATCCAAGAACTGCAAGTAGGACATGCGCATCTCATGCGAGAAATGTCAAGGTTAAAACAATCCGGTGGTGAGTCAATTCACGACTCAACTCGTCGAGGATCCCGCCGTACTTCCCCTCAATGGCCTTTATTTCTCGGGGACGCGTTGGCTGCTGCCGGTTCTGGTTCTGTTCGACTTCCATTACGAATAGAGAGCGGGAGCTGCGGCACCACAAATGGAGGCGGTGGCGACGCAGGAAGAACAAGAACCGGGAATTCATGGACAGCGGCGGCTAATTTGACTAACAGTCAGTATTTAAATATTTTACAGTCTATGGGACAATCTGTTTATATATATGATCTTGGAGGCCGTGTATTCTATTGG…	Gossypium raimondii	JGI	Chr05	7181288	7186387	+	PF00989 (1); PF07714 (1);		2662	2223	44.2	14	190.1	187.5	740	81.976	9.5	7.706	-0.44	Nucleus
10	Gorai.005G067400	Gorai.005G067400.1	GrRAF10	EDR1	Serine/threonine-protein kinase EDR1	MKTPLGEELLRKIQELEVGHAYLMREMSSLRQSSGESIHDSSRRGSRRTSPQRPLFLGDAAAAAGSGSVRLPLRIESGSCGTTNGGGGDAGRTRTGNSRTAAANLTNSQYLNILQSMGQSVYIYDLRGRVFFWNRGAEKLYGYLEAEALGQNIIKLVCHPKDFGFAVNIVQRVIIGESWTGLFPIKNRLGENISVVATVTPFYDEDGSVVGITSVTCDSRPFQETKFEFSAERQPKGNSSAFTRSKNTISVKLGLDPQQPLQAAIVSKISNLASKVSNKVKSRIRTGENRVDPYDHKEDATYSGVCTPKGDMWPPSHDVLHPFDNVSTVMNSIDFGDENEGKPAIQNFTTFIAKTGISLPWKGNSQEESEAKTTHSIRPCEGNDQENETFLLKGPYLGK…	ATGAAAACGCCGCTAGGGGAGGAGCTCTTGAGGAAGATCCAAGAACTGGAAGTAGGACATGCGTATCTCATGCGAGAAATGTCAAGTTTAAGACAATCCAGCGGTGAGTCAATTCATGACTCAAGTCGTCGAGGATCCCGCCGTACTTCCCCTCAACGGCCGTTATTTCTCGGGGACGCGGCGGCTGCTGCCGGTTCTGGTTCTGTTCGACTTCCGTTACGAATAGAAAGCGGGAGCTGCGGCACCACAAATGGAGGCGGTGGCGACGCAGGAAGGACAAGAACCGGGAATTCACGGACAGCTGCCGCTAATTTGACTAACAGTCAGTATTTAAATATTTTACAGTCTATGGGACAATCTGTTTATATATATGATCTTAGAGGCCGTGTATTCTTTTGG…	Gossypium raimondii	JGI	Chr05	7201988	7207334	+	PF00989 (1); PF07714 (1);		2891	2220	43.6	13	222.4	204.7	739	81.935	11.5	7.934	-0.439	Nucleus
11	Gorai.006G056600	Gorai.006G056600.1	GrRAF11	EDR1	Serine/threonine-protein kinase EDR1	MKNFLKKLHMMSNQSEDVQGSTSSKSNKSSDVSSSSDRPLQSRPHHSPDNNKPLSVLSNWLNSVANRKSPSPPSSSNVKREETMEPADLATTSALEAALDAVRRDSGSSNSRDPDVEEEYQIQLALELSAREDPEATQIEAVKQISLGSCAPENTPAEVIAYRYWNYNSLDYDDKILDGFYDLYGILTESTSERMPSLLVLQGKLVSDNVSQEAVLVNRAFDANLLKLERKALAMTAKLRSEPLAFVSSNLVQKLAVLVSDYMGGPVADPDNMSRAWRSLSYSLKATLGSMVLPLGSLTIGLARHRALLFKVLADSAGIPCRLVKGQRYTGSDDVAINFVKIDDGREYIVDLMADPGTLIPSDVAGSHVEYDDSFFSSPLSRDIDSSHMASSSSGVGSS…	ATGAAGAACTTCCTCAAGAAACTGCATATGATGTCTAATCAATCGGAAGATGTACAAGGGTCAACTTCATCGAAGAGTAACAAGTCCAGTGATGTATCATCATCTAGTGATAGGCCTTTACAGTCAAGGCCTCATCATAGTCCTGACAACAATAAACCATTATCTGTTCTTTCCAATTGGTTAAATTCAGTTGCTAATAGAAAAAGTCCCAGTCCACCATCTTCTTCAAATGTGAAGAGGGAGGAAACTATGGAACCTGCTGATTTAGCTACTACTAGTGCTTTAGAGGCTGCTTTGGATGCAGTAAGGCGTGATTCAGGGTCTAGTAACTCAAGGGATCCTGATGTAGAAGAGGAATATCAGATACAATTGGCTTTGGAGTTGAGTGCCAGAGAGGAT…	Gossypium raimondii	JGI	Chr06	20681725	20698700	-	PF14381 (1); PF07714 (1);		4441	3117	43.1	13	341.6	1044.6	1038	113.71	-13.5	5.519	-0.405	Endomembrane System
12	Gorai.006G080100	Gorai.006G080100.1	GrRAF12	EDR1	Serine/threonine-protein kinase EDR1	METPTAEELLRKIQELEAGHEHLQQEMSRLKQSGAGQSKPDHIRQRSHSTSPQRRRFPGNSAAAAATTAAALKKSSCSFRHSSPLQRESRRCDTGNGGGGGDGESRNTGPAAVNFTNSQYLNILQSMGQSVHIFDLNGRIIYWNRTAEKLYGYSAAEALGQDAVELLVDPRDFAMANNIVHRVMMGESWTGQFPVKNKMGERFSALVTDTPFYDDDGSLVGIICVSSDSRPFQVAFSAEKQLEGDSTFSRSKNAVSAKLGLDPQQPLQAAIALKITNLASKVSNKVKSSIRTGENCIDSEGGSGDSHHSDHGFSDAVRFDHKEDATSSAASTLRGDVHPSAFGVFSPFEEKPAVKTSRDSGDESEGKPAIQKIMTLMNKKGLSWPWKGNDREGSEARTA…	ATGGAAACACCTACAGCGGAGGAGCTTTTGAGGAAGATCCAAGAACTGGAGGCAGGACATGAGCATCTCCAGCAAGAAATGTCTAGATTAAAACAATCCGGCGCCGGTCAGTCAAAGCCCGACCACATTCGTCAAAGATCCCACTCTACTTCCCCTCAACGCCGCCGCTTCCCGGGGAATTCGGCCGCGGCGGCGGCTACGACGGCTGCTGCTTTGAAGAAAAGTTCTTGCTCGTTTCGGCATTCGTCGCCGTTGCAAAGAGAGAGCAGAAGGTGTGATACCGGAAATGGCGGCGGCGGAGGTGATGGAGAAAGCCGGAATACCGGTCCGGCTGCCGTTAATTTCACTAACAGTCAGTATTTAAATATATTGCAGTCTATGGGACAATCTGTTCATATA…	Gossypium raimondii	JGI	Chr06	30697603	30702637	+	PF13426 (1); PF07714 (1);		3054	2304	44.3	12	254.5	154.5	767	85.43	7	7.041	-0.475	Nucleus
13	Gorai.006G158200	Gorai.006G158200.1	GrRAF13	CTR1	Serine/threonine-protein kinase CTR1	MEMPGRRSYYSPLTQYPDDQYSVSISGAPPPYYDSLSSEVSSNKNSKVKPGIIDWDQNQSQNQQQTSRIGGGGGGGVGNTYASSIVTQRQSSGSSFGESSLSGDYYAPTISTTAVNEISAFMYGYDECFSHVDMRAKVGGSSSAKSWAQQTEESYQLQLALALRLSSEATCADDPNFLDPVPDDSAIRAGSSSSAETISHRFWVNGCLSYFDKVPDGFYLIHGVHPYVWKVCTDLHEHGRIPLIESLRSIDPTVDLPLEVISVDRRSDPGLKDLQNRVHNISCICITTKEVVDQLAMLVCSRMGGSSTTGEDDFFFYWRKCSDNLKDCLGSVVVPIGSLSLGLCRHRALLFKVLADMIDLPCRIAKGCKHCKRDDASSCLVRFGLDREYFVDLIENPGY…	ATGGAAATGCCCGGTCGAAGATCCTACTACTCTCCCCTTACCCAGTATCCGGACGACCAGTACTCCGTATCCATATCAGGAGCTCCACCGCCATATTACGATTCGCTTTCGAGCGAGGTCTCAAGTAATAAGAACAGCAAAGTGAAACCCGGTATAATCGATTGGGATCAGAATCAGAGCCAGAACCAGCAGCAAACAAGTCGAATTGGCGGTGGCGGTGGGGGAGGAGTTGGGAATACTTATGCTTCGTCGATTGTGACGCAACGCCAATCGAGCGGGAGCAGCTTCGGCGAGAGCTCGTTATCGGGAGATTATTATGCGCCGACCATTTCTACGACGGCTGTGAACGAGATCAGTGCATTCATGTACGGTTATGATGAGTGCTTTAGTCATGTGGAT…	Gossypium raimondii	JGI	Chr06	41745813	41753632	-	PF14381 (1); PF07714 (1);		3441	2556	43.9	16	215.1	291.9	851	94.462	2	6.667	-0.329	Nucleus
14	Gorai.006G258400	Gorai.006G258400.1	GrRAF14	EDR1	Serine/threonine-protein kinase EDR1	METPPAEELLRKIQELEVGHANLKQEMSKLKQSGGESRLDSTRQRSHSISPQRPRLPGNAAAASAGGTATAVAYWKKTSGPFRHSSPLQRESRSNDTLNGGSGGGGGGGGRKSGNTGPAAVNFTNSQYLKILQSMGQSVHIYDLSGRIIYWNRTAEKLYGYSAAEALGQDAIELLVDHRDFSVAHGIVHRVMMGESWTGQFPVKNKMGERFSAVATNTPFYDDDGSLVGIICVSTDTRPFQDMKVALAAEKQADGDSAFSWSKNAVSAKLGLDPQQPLQAAIASKITNLASKVSNKVKSKIRTGENCSDPEGGSGDSHYSDHGLSDAVLSDHKEDANSSGASTPRGDLHPSAFGVFSPFDEKSPARTSRDFGDENEGKPAILKIMTLMGKKGITWPWKG…	ATGGAAACGCCGCCGGCGGAGGAACTATTGAGAAAGATTCAAGAACTAGAAGTGGGACATGCGAATCTCAAGCAAGAAATGTCGAAGTTAAAGCAATCCGGCGGTGAGTCAAGGCTTGATTCGACTCGTCAAAGATCCCACTCTATTTCCCCTCAGCGCCCTCGATTACCCGGGAACGCAGCGGCTGCTTCGGCGGGAGGGACAGCGACGGCTGTTGCTTATTGGAAGAAAACTTCGGGTCCATTTCGACATTCCTCGCCGTTGCAAAGAGAGAGCAGAAGCAATGACACCTTAAATGGCGGCAGCGGCGGCGGCGGCGGAGGTGGTGGAAGAAAAAGTGGGAATACCGGACCAGCTGCCGTTAATTTCACTAACAGCCAGTATTTAAAGATATTACAG…	Gossypium raimondii	JGI	Chr06	49979547	49983946	-	PF00989 (1); PF07714 (1);		2938	2415	44.8	12	244.8	129.5	804	88.979	11.5	7.843	-0.559	Nucleus
15	Gorai.007G286200	Gorai.007G286200.1	GrRAF15	EDR1	Serine/threonine-protein kinase EDR1	MRESEETEKVKKMKKREKMKHIFKKLHIGSSNDTADNQRAASENSPASPPTTTSASSSPVTATTVPVTSSTGLITSSSTVTATNRASDYMLSEEEFQVQLALAISASNSEDPKKDQIRETAILSLGSHHRMDLGVGRDKDDVAAEVLARQYWEYDVLDYEERVVDGFYDVYGLSSESGTQGKMPSLTDLEASLGNSSFEVVIVNRTIDPALEELFQIAHCIALDCPSTNVGILVQRLAELVTGHMGGPVKDANIILSKWMERSTELRTSLHTSVLPIGSLNTGLSRHRALLFKVLADSIKLPCKLVKGSHFTGVEDDAVNIVKLEEEREFLVDLMAAPGTLIPADILSAKDTTFKSYNPISNNIPTLQSSDDVYAREKPLKGEGSSQHPMIDSSMPVDW…	ATGCGAGAAAGCGAGGAAACTGAGAAAGTGAAGAAGATGAAGAAACGAGAAAAAATGAAGCACATTTTTAAGAAGCTGCACATAGGAAGCAGTAACGATACCGCTGATAATCAACGCGCCGCGTCCGAGAACTCTCCGGCGAGTCCTCCTACTACAACTAGTGCATCATCGTCCCCGGTGACCGCAACGACTGTGCCTGTAACATCGAGCACGGGTTTGATTACGTCGTCATCAACGGTGACTGCGACGAATCGAGCGTCTGATTATATGTTATCGGAGGAAGAGTTTCAGGTTCAGTTAGCCCTAGCTATAAGCGCTTCGAATTCGGAGGATCCGAAGAAGGATCAGATCCGAGAAACGGCTATTTTGAGTTTAGGGAGTCATCATCGGATGGATTTG…	Gossypium raimondii	JGI	Chr07	49131968	49138664	+	PF14381 (1); PF07714 (1);		3372	3003	43.1	13	259.4	277.1	1000	110.563	-5	6.182	-0.494	Nucleus
16	Gorai.008G049200	Gorai.008G049200.1	GrRAF16	EDR1	Serine/threonine-protein kinase EDR1	MERNLGKGLMDQQKNHEQIRYNNMEAGNETLESANQRFFHDPSSNINTNIRPPDYSMTVGARPVLNYSIQTGEEFALEFMRERVNPRQHFVQNAYGDPNSGPLYMDLKGILGISHTGSESGYDISMLNTVEKPCPQEFERKSPSVHEEKSYYDSMRSVSQSSSRNDISQGHQGFVSRNASLSSSTKVKFLCSFGGKILPRPRDRKLRYVGGETRMIRLSRDISFQELVQKMLAIYDQAHTIKYQLPGEDLDALVSVSCDEDLQNMMEECNVLEEGGPQKPRIFLFSSSDLDDAQYGLGSVETDSEMQYVVAVNGMDLGSRKNSIAASASENNLDELLGLNIVREAGRTVSEAAATGSASLTAHAPSSTVQSSHAPSSTLQSSQPVLVSSSNTYESSSQP…	ATGGAGAGAAATCTAGGAAAAGGCTTAATGGATCAACAGAAGAACCATGAACAAATTCGATACAATAATATGGAAGCTGGAAATGAGACTCTTGAGTCTGCAAACCAAAGATTTTTCCATGATCCATCTAGTAATATTAATACTAACATCCGACCTCCTGATTATAGTATGACGGTTGGAGCCAGACCGGTTTTGAATTACTCCATTCAGACAGGTGAGGAGTTTGCTCTGGAATTTATGCGGGAAAGGGTAAATCCCCGGCAGCATTTTGTTCAGAATGCTTATGGTGATCCTAACAGTGGACCTCTTTATATGGATCTAAAAGGCATTCTGGGAATTTCTCATACAGGTTCTGAAAGTGGCTATGATATCTCTATGCTGAATACGGTAGAAAAACCC…	Gossypium raimondii	JGI	Chr08	6849418	6857973	-	PF00564 (1); PF07714 (1);		4442	3948	43.1	11	403.8	397.7	1315	145.076	-24.5	5.291	-0.547	Nucleus
17	Gorai.008G289300	Gorai.008G289300.1	GrRAF17	EDR1	Serine/threonine-protein kinase EDR1	MKNILKKLHVSNQSEDIEGSSSSRSNKKSSDDVSSSQHSPENNNNNNSNNNKSLSALSSWLNSVANRKSPSPPSSSNLKKRETMEPSDSVSTSGSKAALDTGKGNSGSSNTRDSDVEEEYYQIQLAMELSAREDPEAAQIEAVKQISLSSCGPENTPAEVVAYRYWNYNSLNYDDKILDGFYDLYGILTGSAAEGMPSLLDLQGTSVADNVSWEAVLVNRDSDANLLKLERKALEMTAKLKSESLAFVSSNLVQKLAVLVSEYMGGPVVDPDCMSRAWRSLSYSLKSTLDCMVLPLGSLTIGLARHRALLFKVLADSVGIPCRLVKGQQYTGSDDVAMNFVKIDDGREYIVDLMADPGTLIPSDTDGSHVEYDDSFFSSGPLSRDIDSTHIASSTSGVG…	ATGAAGAACATTCTCAAGAAGCTGCATGTATCTAATCAATCTGAAGATATTGAAGGGTCGTCTTCATCAAGAAGCAACAAGAAGTCCAGTGATGATGTATCATCGTCTCAACACAGCCCTGAGAATAATAATAATAATAATAGTAATAATAACAAATCATTATCTGCTCTTTCTAGTTGGTTGAACTCAGTAGCTAATAGGAAAAGTCCAAGTCCACCATCTTCTTCAAATTTGAAGAAAAGGGAAACTATGGAACCTAGTGATTCAGTTAGCACTAGTGGTTCAAAGGCTGCTTTGGATACAGGAAAGGGCAATTCAGGGTCTAGCAACACTAGGGATTCTGATGTAGAAGAGGAGTATTATCAGATACAATTGGCTATGGAGTTGAGTGCTAGGGAG…	Gossypium raimondii	JGI	Chr08	56413620	56422901	+	PF14381 (1); PF07714 (1);		3866	3024	42.3	13	297.4	451.3	1007	110.285	-13	5.511	-0.463	Endomembrane System
18	Gorai.009G012400	Gorai.009G012400.1	GrRAF18	CTR1	Serine/threonine-protein kinase CTR1	MAFDHSAIPKDLRPLNVARTVTEEPRIAATSNVSGRNIEGFFPNPSREPGSPGTMPGFYPATMANAGFVGLGYANAVPLAPGAPAWRPPMPMPMHVPVPVGRPSINPVVGFSYNPNLSNMVVGNAVDQVSNDVVAGQGFSPSLGNRNCGNGSDQASNDIASTGFGQSSNIGNRGSGNEIDQLNNELSGGFTYKPNLGLRSNGSGADQVSDEGGGDSVSGKKVKILCSFGGKILPRPSDGVLRYVGGQTRIISLRRDVSFNEFVQKMVDAYGQPVVIKYQLPDEDLDALVSISSLDDLDNMMDEYDKVVERSSDGSAKLRVFLFSASELDPSGLVQFGDLNDNGQKYVEAVNGIVEGASCGFTRKESMASLASTRNSDVSGTEAVDSIGAGQVDVGGPPP…	ATGGCATTTGATCACAGCGCAATTCCAAAAGATCTAAGACCATTGAATGTAGCTAGAACTGTAACTGAAGAGCCCCGCATTGCAGCTACTAGTAATGTCAGTGGTAGAAATATTGAAGGGTTCTTTCCCAACCCATCTCGGGAGCCTGGAAGTCCTGGTACCATGCCTGGCTTTTATCCAGCAACTATGGCTAATGCTGGTTTTGTAGGTTTAGGGTATGCAAATGCAGTGCCCCTGGCACCGGGTGCCCCTGCATGGAGGCCTCCCATGCCCATGCCTATGCATGTGCCTGTGCCAGTGGGGCGTCCAAGTATAAACCCGGTTGTTGGGTTTAGTTATAATCCCAATTTGAGCAATATGGTAGTTGGTAATGCTGTGGATCAGGTCAGTAATGATGTG…	Gossypium raimondii	JGI	Chr09	1023422	1029976	-	PF00564 (1); PF07714 (1);		5275	4212	44.2	9	586.1	160	1403	151.514	-25.5	5.201	-0.417	Nucleus
19	Gorai.009G045200	Gorai.009G045200.1	GrRAF19	EDR1	Serine/threonine-protein kinase EDR1	MPKMKHLLRKLHIGSGLNEQQRLAEAQPVISSIPSPSPSPNSNSTSVTGMETTTSSSSSWGSSGTMGRVGAVEPVGGDRTAGDEVDFSLLEEEFQMQLALAISASDPETVQIDAAKRISLAGTDTNTFVEFLSIRYWNYNVVNYNEKIVDGFYDVYGIASTLGAQGKMPSLVDLRAVSVLDNVDYQVILVNRLLDPELQELEKRVYNIYVQSRSFGRSPVVSGMIQKIAEMVVNRMGGPVADAEEMLRMWTSRIYELQNSLKTIILPLGRLDVGLSRHRALLFKVLADRINLPCMLVKGSYYTGTDDGAVNLVRINNGSEYIIDLMGAPGTLIPAEVPSCHLLNSALGVRGFTDLTEASRGSRLLLDQGIENMAVSATLDTSSKAGALRSVELVSSQTN…	ATGCCGAAAATGAAGCATCTGTTGAGGAAACTCCACATCGGCAGTGGATTAAATGAGCAGCAACGATTGGCGGAGGCACAGCCCGTGATCAGCTCGATTCCGAGCCCGAGTCCGAGTCCTAACTCGAACTCGACGAGCGTAACGGGAATGGAAACGACGACTTCTTCTTCATCGTCTTGGGGTAGTTCGGGGACAATGGGGAGAGTTGGGGCCGTTGAACCGGTCGGGGGAGATAGGACAGCTGGGGATGAGGTGGATTTTAGTTTATTAGAGGAAGAATTTCAGATGCAGTTGGCTTTGGCGATCAGTGCCTCGGATCCCGAGACGGTTCAGATCGACGCTGCTAAAAGGATTAGCCTCGCCGGAACCGATACCAATACCTTCGTTGAGTTCCTCTCG…	Gossypium raimondii	JGI	Chr09	3265769	3273188	+	PF14381 (1); PF07714 (1);		3754	2772	43.2	13	288.8	305.5	923	102.478	-7.5	5.868	-0.278	Chloroplast
20	Gorai.009G228800	Gorai.009G228800.1	GrRAF20	CTR1	Serine/threonine-protein kinase CTR1	MPHRATYFFPRQFPDRGFDASTKQLLDHEKKLAKETSATTTAAVTSNFAENDRNNTISRTAPKDFKPPAVAKTNGKDDYYSPLSDLFTDEKLHAQKQQLAAFRDWFVEKKTSTDRPRHVKRSSRRVPSSTTDHDEDEDRRLLLAPEPAPPSTPSPPSPLPAPATEITAVVDDRSVDQNFDRQVSLPRFSSGSSYAGSLFSATTLDGNLSSDVKDTWTKETSSTTVPATGEVEAQEEAKDNLALKSKESYYLQVMLARRLTSQASLLGEPLLLQCSGPGVVDAETVSYRLWVSGCLSYNDKISDGFYNILGMNPYLWVMCNELDEGRRLPPLMSLKEIEPSETSMEVVLVDRRGDSRLKELEDKAQELYCASENTLVLVEKLGKLVAIYMGGSFPGEQGD…	ATGCCTCATCGAGCGACTTACTTCTTCCCCAGGCAATTTCCCGATCGTGGGTTCGATGCGTCTACGAAGCAACTATTGGATCACGAGAAAAAGCTCGCTAAGGAAACATCAGCCACTACAACAGCAGCTGTAACGAGCAACTTTGCTGAAAATGACCGCAATAACACGATCTCAAGGACAGCTCCCAAAGACTTTAAGCCGCCAGCTGTTGCTAAGACCAACGGCAAGGACGACTATTACTCCCCGCTTTCTGATCTTTTCACGGACGAAAAGCTGCACGCACAAAAGCAGCAGCTCGCCGCTTTCCGCGATTGGTTCGTCGAGAAAAAAACGAGTACCGACCGACCACGTCACGTGAAACGGTCGTCTCGACGTGTCCCTTCGAGTACTACCGATCAC…	Gossypium raimondii	JGI	Chr09	17979012	17986151	+	PF14381 (1); PF07714 (1);		3825	2847	46.4	16	239.1	207.2	948	105.675	3	6.736	-0.399	Nucleus
21	Gorai.009G304300	Gorai.009G304300.1	GrRAF21	CTR1	Serine/threonine-protein kinase CTR1	MAVPYPLQSPYTKFPVSDLSFSYELPFPFLCEFSSENEKTMYGNQSDNTCRLQIQLNDLEPEMMASFNRSWAQQTEESYQLQLALALRVSSLAASAADSNFLDFNSDTNTNRVSSSSSSSSSSPQHVSHRFWVNGILSYFDRLPDGFYQVNGMDPYAWTISADQGEIGLMPSIESLRAIDPHADLSITVVLIDRLRDPSLKELQNWVLKISSSWISTKDAINQLACLVCNRMGGAASSEEDVYRQWKECTEVLKNCSGSIVFPIGSLSVGLCVHRVLLFKILADLVNLPCRITKGCKYCRREDASSCLVQLGPDREYLVDLFEEPGALSQPDSSLNGTSSILVSSPLCHPRFKPVEIATNIKTLAKLYFIDDQSHKHACLDASSDNASNQNEQTGPQPR…	ATGGCCGTCCCTTACCCTCTCCAATCACCGTACACCAAATTCCCTGTTTCAGACTTGTCCTTTTCTTACGAACTTCCATTTCCATTCCTTTGTGAATTCTCTTCAGAGAATGAAAAAACAATGTATGGGAATCAATCTGACAACACTTGCAGATTACAAATCCAACTGAATGATCTGGAGCCGGAAATGATGGCCTCCTTCAATAGAAGCTGGGCTCAGCAGACCGAAGAGAGTTACCAATTGCAGTTGGCGCTGGCTTTGCGGGTTTCTTCGCTGGCTGCTTCTGCTGCTGATTCCAACTTCTTGGATTTCAATTCTGATACTAACACCAACAGAGTTTCCTCCTCCTCTTCCTCTTCTTCTTCTTCACCTCAGCATGTGTCTCATCGATTCTGGGTA…	Gossypium raimondii	JGI	Chr09	27411760	27418422	+	PF14381 (1); PF07714 (1);		2847	2361	42.3	15	189.8	272.6	786	88.467	-1.5	6.38	-0.269	Nucleus
22	Gorai.009G408200	Gorai.009G408200.1	GrRAF22	CTR1	Serine/threonine-protein kinase CTR1	MEMPSRRSNYSLLSQYPDDQYSVYSLSSEATSNKISKVKSERGLFDWDQNQSQNQQQASRIGGVGGTNTYASSVGHQRQSSGSSFGESSLSGDYYVPNLSTTAANEIDSFVYGHDGSFRHGDLRTKIGGSSSGKSWAQQTEESYQLQLALALRLSSEATCADDPNFLDPVPDDSAIRSASSSSAETVSHRFWVNGCLSYFDKVPDGFYLIHGVNSYAWTVCTDLHEHGRIPSIESLRSVDPNVDSPLEVILVDRRSDPSLKELQNRVHNISCSCITTKEVVDQLAELVCSRMGGSFTTGEDDLVSFWRQCSDDLKDCLGSVVVPIGSLSVGLCRHRALLFKVLADTIDLPCRIAKGCKYCKRDDASSCLVRFGLDREYLVDLIGNPGYLCEPDSLLNGP…	ATGGAAATGCCCAGTCGAAGATCCAACTATTCTCTACTTAGTCAGTATCCTGACGACCAGTACTCCGTGTATTCGCTTTCGAGCGAAGCTACGAGTAATAAAATCAGTAAAGTGAAATCAGAGAGAGGTTTATTCGATTGGGATCAGAATCAGAGTCAGAACCAGCAGCAAGCGAGTCGTATCGGCGGCGTAGGAGGAACGAATACTTATGCTTCATCAGTCGGTCATCAACGGCAATCGAGCGGGAGTAGCTTCGGTGAGAGCTCGTTATCGGGAGATTATTATGTGCCGAACCTTTCTACGACGGCGGCGAACGAGATTGATTCATTCGTGTACGGTCACGATGGGAGCTTTAGGCATGGGGATTTGAGAACGAAAATTGGCGGTTCCTCGTCGGGG…	Gossypium raimondii	JGI	Chr09	60727937	60742574	-	PF14381 (1); PF07714 (1);		3505	2556	44.5	16	219.1	738.9	851	94.479	-0.5	6.474	-0.373	Nucleus
23	Gorai.010G033900	Gorai.010G033900.1	GrRAF23	CTR1	Serine/threonine-protein kinase CTR1	MPHRTTYFFPRQFPDRGVETSTKQLLDHEKKVDKETSAVAATTAASENDRSKSISRAAAQKEFAVEAVKPDYSPLSDLFTDEKLQAKKQQLAAFRDLLFKKKTTTDRSRYVKPSITDHHHEDRELLLPPEPAPTPPPPVPETAVVVNDLSVDRNFDRQVSLPRFSSGSSYEGSLFSGTTLDCNLSSEVKDTWTKDSSPAAVPATGEVQEPGSEEKKDSLALKSKESYYLQIMLARRLTSHASLLSEPLLLQEFCGPGATDAETVSYRLWVSGCLSYSDKISDGFYSILGMNPYLWVMCNEFEEGRRLPPLMSLKEIEPNETSMEVVLVDKRGDNRLKELEDKAQELYCASENTLVLVEKLGKLVAIYMGGTFPVEQGDLHKRWKLVSARLQDFHKCIVL…	ATGCCTCATCGAACGACTTACTTCTTCCCTAGGCAATTTCCCGATCGTGGGGTCGAAACATCTACGAAACAACTATTGGATCACGAGAAAAAGGTCGATAAAGAAACATCAGCCGTAGCTGCTACAACAGCGGCTAGTGAAAATGACCGGAGCAAGTCGATCTCAAGGGCGGCTGCTCAGAAAGAGTTTGCGGTGGAAGCTGTTAAGCCTGATTACTCGCCGTTGTCGGATCTTTTCACCGACGAGAAGCTTCAAGCTAAGAAACAACAGCTCGCTGCTTTCCGCGATTTGTTATTCAAGAAAAAAACTACTACTGACAGATCACGTTACGTGAAACCGTCGATTACTGATCATCATCATGAAGATCGCGAGTTGTTGTTACCTCCAGAGCCAGCTCCG…	Gossypium raimondii	JGI	Chr10	3093477	3101547	+	PF14381 (1); PF07714 (1);		3611	2748	44.1	16	225.7	295.8	915	102.024	10.5	7.347	-0.404	Nucleus
24	Gorai.010G036200	Gorai.010G036200.1	GrRAF24	CTR1	Serine/threonine-protein kinase CTR1	MAPEFLRGEPSNEKSDVYSFGVILWELITVQQPWNGISPAQVVGAVAFQNRKLAIPPNTSPKLVSLMESCWADDPAQRPSFGNIVITLKKLLKSPL	ATGGCTCCAGAATTCCTTCGCGGAGAGCCTTCAAACGAAAAATCTGATGTTTACAGTTTCGGAGTAATCCTATGGGAACTTATTACCGTGCAACAACCATGGAATGGAATCAGTCCTGCCCAGGTGGTTGGTGCTGTAGCTTTCCAGAATAGGAAGCTTGCCATTCCTCCTAACACCTCCCCAAAGTTGGTTTCCCTCATGGAATCTTGTTGGGCCGATGATCCCGCTCAGCGGCCGTCTTTCGGGAATATAGTAATAACATTAAAGAAGTTGCTCAAATCTCCATTGTAG	Gossypium raimondii	JGI	Chr10	3351545	3353156	-	PF07714 (1);		942	291	46.4	3	314	335	96	10.578	1	8.502	-0.026	Nucleus
25	Gorai.010G056300	Gorai.010G056300.1	GrRAF25	CTR1	Serine/threonine-protein kinase CTR1	MAFDQNSIQEDLRPLNVARIVTEEPQIADAVAATNNTRGTTIDGFLPNSPRELETYGGAMPVLYPATVTDAGFASLGYGNVVPLTPGVPAWRPHMPLPGPVGNSSMNLVGGFGYSPNLGNMVAANAVHQVSNDVVAGHGYSPSLGNRISGNRSDQLSNDRVTVGLAHSCNMGNRGSRNGNELIGGVGYKSNSGVGSNGNGADQVNDEGGDDSVSGKKVKFLCSFGGKILPRPSDGVLRYVGGQTRIVSVRRDVSFNEFVQKMVDTYEQPVVIKYQLPDEDLDALVSVSCSDDLVNMMDEYEKVIERSSDGAAKLRVFLISASELDPSGTVQFGDLHDNGQKYVEAVNGIVKGAAGGIARKQSIASATSTPNSDISGSEAVDSSGAVQGDVGGPPSTNLL…	ATGGCATTTGATCAAAATTCAATACAAGAAGATCTTAGACCATTGAATGTAGCTAGAATTGTAACTGAAGAGCCCCAAATTGCGGATGCGGTGGCTGCCACTAATAATACCCGCGGTACAACCATTGACGGGTTTCTTCCCAACTCGCCTCGGGAGCTTGAGACTTATGGTGGTGCCATGCCTGTTCTTTATCCAGCAACGGTGACTGATGCCGGTTTTGCAAGTTTAGGATATGGGAATGTAGTGCCCTTGACACCAGGTGTCCCTGCATGGAGGCCTCACATGCCTTTGCCTGGGCCGGTTGGGAATTCAAGTATGAACCTGGTTGGCGGGTTCGGTTATAGTCCGAATTTGGGCAATATGGTGGCTGCTAATGCCGTGCATCAGGTTAGTAATGAT…	Gossypium raimondii	JGI	Chr10	6416782	6422116	-	PF00564 (1); PF07714 (1);		4495	4083	44.1	9	499.4	105	1360	147.724	-35.5	5.05	-0.419	Nucleus
26	Gorai.010G101300	Gorai.010G101300.1	GrRAF26	EDR1	Serine/threonine-protein kinase EDR1	MPKMKHLLRKLHIGGGFNEHQRLTETQPVISSCPSPNSTGQETASSFSSSSASSVGSGTLGRIGDVESAGGDRTAGDEVDFNLLEEEFQMQLALAISASDPETAQIDAAKRFSLAGSDAGAFVELLSLRYWNYNVVNYDEKILDGFYDVYGIASTLGLEGKMPSLVDLQAVSVLENVDYEVILVNRLLDPELQELEKRVYNIYVQSQALGHGLVLSDLIQKITEIVVNRMGGLVADADEMLRMWTLRSYELRSSLNAIILPLGRLDVGLSRHRALLFKVLADRINLPCMLVKGSYYTGTDDGAVNLVRINNGSEYIIDLMGAPGTLIPAEVPSCQLLKSALDVLSDASQGSCLVLDKEIGNLAVSAALEMGIQIGAKRAAEFASSQTNEDEKNLAGRAV…	ATGCCGAAAATGAAGCATTTATTAAGGAAACTCCATATCGGCGGCGGTTTCAATGAGCACCAACGGTTGACGGAGACGCAGCCCGTGATCAGCTCATGTCCGAGTCCGAACTCCACGGGACAAGAAACGGCGTCTTCCTTTTCTTCTTCTTCGGCGTCTTCTGTTGGTTCAGGTACATTGGGGAGAATCGGGGACGTTGAATCGGCCGGGGGAGATCGGACGGCTGGTGATGAGGTGGATTTTAATTTATTGGAAGAAGAGTTTCAGATGCAGTTGGCTTTGGCGATCAGTGCCTCGGATCCCGAGACGGCTCAGATCGACGCTGCTAAAAGATTTAGCCTCGCCGGTTCCGACGCCGGCGCTTTCGTGGAGTTACTCTCGCTTCGTTATTGGAACTAT…	Gossypium raimondii	JGI	Chr10	18292327	18299397	+	PF14381 (1); PF07714 (1);		3495	2760	42.7	13	268.8	298	919	101.966	-13.5	5.292	-0.237	Chloroplast
27	Gorai.011G200300	Gorai.011G200300.1	GrRAF27	EDR1	Serine/threonine-protein kinase EDR1	METPSAEELLKKIQILEAGHADLKQEISILKQSGGDSKANSTHQRSHSTSPRRPRFPGNAAKLAAWKKDSASFRHSSPLRRESRNNDTVNGDSGTGGDLGVGGRGGAIERTGNVGPAAVNFTNSQYLNIFQSMGQSVHIFDLSGRIIYWNKAAEKLYGYSAAEALEQDAIQLLVDHRDFAVALNIVHCVMTGDSWTGQFPFKNKMGERFLAVATYTPFYDEDDDDDSSLVGIICVSSDTQPLQERRAAVLAGKQPEGDSTFSRSKNAVSAKLGLDPQQPMQTAIASELTNLALKVSNKMKSKFKMGEYCVDREGESGDGHYLEHGCSIAAHSDLKEDAVSSGACTPRGSIYPSAFSVFYPLDEKSPMNTSHNSGDESEGKPAIQKIMTLVGKKGISWPW…	ATGGAAACCCCTTCAGCAGAGGAGCTTTTGAAGAAGATCCAAATACTTGAAGCGGGACATGCCGATCTCAAGCAAGAAATTTCTATTTTAAAACAATCCGGTGGCGATTCCAAGGCCAATTCAACTCATCAAAGATCTCACTCTACTTCCCCTCGACGTCCGCGCTTCCCGGGGAACGCGGCGAAGCTTGCTGCTTGGAAGAAAGATTCAGCTTCGTTTCGGCACTCCTCGCCGTTGCGAAGAGAGAGCAGAAACAATGACACTGTCAATGGCGACAGCGGCACCGGAGGAGATTTAGGAGTAGGAGGAAGAGGAGGAGCTATCGAAAGAACCGGGAACGTCGGGCCAGCAGCCGTCAATTTCACTAACAGCCAGTATTTGAATATATTTCAGTCTATG…	Gossypium raimondii	JGI	Chr11	48497401	48503294	+	PF13426 (1); PF07714 (1);		3091	2328	43.8	13	237.8	233.6	775	86.025	3	6.794	-0.513	Nucleus
28	Gorai.012G046800	Gorai.012G046800.1	GrRAF28	CTR1	Serine/threonine-protein kinase CTR1	MEETRDDAGPEEQGHSNATWWSSDFIEKFGSVSLGSHEESSSNRESPRTFEQDGLSSQTASQILWSSGVLSEPIPNGFYSVIPDKRLKEHFDTIPTLEELQALGGEGYRADIILVDTEKDKKLSMLKQLIVALVKGLNSNPAAMIKKIAGLVSDFYKRTTVESPAKAVLDETSHMLENQGVQLLGQIKHGLCRPRAILFKVLADTVGLESKLMMGLPNDGVIECADSYKHMSVIVVLNSVELLVDLMRFPGQLIPRSTKAIFMTHISAAGESDSAENDSCDSPLEPNSPLYGLSEKVEPDSLSHSEPNIATTFWRRSRRKVIAEQRTASSSPEHPSFRARARSKLSGDRNSHRDFGDDIAASRSSYRSDGASTSEARRIRRRSISMTPEISDDIVRAVR…	ATGGAAGAGACACGAGATGATGCTGGTCCCGAAGAGCAAGGGCATTCTAATGCAACATGGTGGTCTTCAGATTTTATTGAAAAATTTGGTTCTGTTTCTTTAGGTTCTCATGAAGAGAGTTCAAGTAATAGGGAATCGCCTAGAACTTTTGAGCAAGATGGATTGTCATCTCAGACAGCATCACAGATTTTGTGGAGCTCTGGAGTGCTTTCTGAACCAATTCCAAACGGCTTCTATTCTGTCATTCCGGATAAAAGACTTAAGGAGCATTTTGACACTATTCCTACATTGGAAGAGCTTCAGGCATTGGGTGGAGAAGGTTATAGAGCTGATATTATTCTTGTGGATACTGAGAAAGATAAAAAGCTATCCATGCTGAAGCAGTTGATTGTGGCACTG…	Gossypium raimondii	JGI	Chr12	5857111	5871617	+	PF14381 (1); PF07714 (1);		3160	2349	42.6	16	197.5	756.5	782	87.743	-3.5	6.225	-0.407	Nucleus

## Sheet: Ath
AT1G04700.1	MRMEFPGSSNQHLGRDRFNGEVGCGNNCSQTGEEFSNEFLRDFGAQRRLQHGGVNRNVEGNYNNRHLVYEDFNRILGLQRVDSNMSEGINSSNGYFAESNVADSPRKMFQTAISDVYLPEVLKLLCSFGGRILQRPGDGKLRYIGGETRIISIRKHVGLNELMHKTYALCNHPHTIKYQLPGEDLDALISVCSDEDLLHMIEEYQEAETKAGSQRIRVFLVPSTESSESPKIFHERNMNINRNTNQQTDIDHYQYVSALNGIVDVSPQKSSSGQSGTSQTTQFGNASEFSPTFHLRDSPTSVHTWEHKDSNSPTFMKPYGNTNAVHFMPKMQIPRNSFGQQSPPTSPFSVHKRANTDVPYFADQNGFFDPYLAAPNFPQQNRFFFETTTQKQKHPEVNL…
AT1G08720.1	MKHIFKKLHRGGNQEQQNRTNDAAPPSDQNRIHVSANPPQATPSSVTETLPVAGATSSMASPAPTAASNRADYMSSEEEYQVQLALAISASNSQSSEDPEKHQIRAATLLSLGSHQRMDSRRDSSEVVAQRLSRQYWEYGVLDYEEKVVDSFYDVYSLSTDSAKQGEMPSLEDLESNHGTPGFEAVVVNRPIDSSLHELLEIAECIALGCSTTSVSVLVQRLAELVTEHMGGSAEDSSIVLARWTEKSSEFKAALNTCVFPIGFVKIGISRHRALLFKVLADSVRLPCRLVKGSHYTGNEDDAVNTIRLEDEREYLVDLMTDPGTLIPADFASASNNTVEPCNSNGNKFPTAQFSNDVPKLSEGEGSSHSSMANYSSSLDRRTEAERTDSSYPKVGPLR…
AT1G16270.1	MDRNRPPHPFQQHAMEPGYVNDSVPQGFTPDQTGLSNANVRPNPADVKPGLHYSIQTGEEFSLEFLRDRVISQRSANPIAAGDINYPTGYNGHAGSEFGSDVSRMSMVGNGIRQYERTNPPVHEFGNKLGHIHSAPEASLCQDRSLGNFHGYASSSASGSLTAKVKVLCSFGGKILPRPGDSKLRYVGGETHIISIRKDISWQELRQKVLEIYYRTHVVKYQLPGEDLDALVSVSCDEDLLNMMEEYNEMENRGGSQKLRMFLFSVSDLDGALLGVNKSDVDSEFQYVVAVNDMDLGSRSNSTLNGLDSSSANNLAELDVRNTEGINGVGPSQLTGIDFQQSSMQYSESAPPTSFAQYPQSIPHNGAFQFQQAVPPNATLQYAPSNPPSSSVHYPQSIL…
AT1G18160.1	MKMNMKKFLKKLRITPNQRDDGEGSVSNRSNKSSDAEPSPSDSLRSQDNSEFKPFLGLSNWLSSVTHRKSPSSSNATNSKEDDTTMEHGGPVGSESGMQGLGSSSNSKDPEVEEEYQIQLALELSAREDPEAAQIEAMKQFSLGSRPSAPENTPAELMAYRYWNYNCLGYDDKIVDGFYDLCGVMNESSLKRIPPLVDLQGTLVSDGVTWDAVLVNSSKDSNLLRLEQMALDIAAKSKSASSSGFVNSELVRQLAVLVADYMGGPVLDPDSTLRAWWSLSYSLKATLRSMVLPLGSLTIGLARHRALLFKVLCDSVGVPCRIVKGQQYTGSDDVAMNSIKTDDGREYIVDLMGDPGTLIPADAAGLQMDFDDSVYSASPRDVDSSHVASSSSGVESSIE…
AT1G67890.1	MENPNPPAEKLLKKIRELEESQEDLKREMSKLKVSAEIKRRSHSSSPKRPSRRNSGEGTPLWRKTGAASFRHASPLRKESHSKDGVAGGGDGPSAGKFTDKQYLNILQSMAQAVHVFDLNGQIIFWNSMAEKLYGFSAAEALGKDSINILVDGQDAAVAKNIFQRCSSGESWTGEFPVKNKMGERFSVVTTISPFYDDDGLLIGIICITNDSALFQRPRVPPAKNRWQEGDSSFCRGTNGVASRLGFDSKEAVVSKLGLDSQQPIQAAIASKISDLASKVGNKVRSKMRAGDNNASHPEGGNGGSHQSDQGFFDAAFSDQREDAETNDASTPRGNLIQSPFGVFLCNDDKSSSKASGESNDENDRNSVVPKKLTSKTEEWMVKKGLSWPWKGNEREGLE…
AT1G73660.1	MKVKEETLKNLGDGVVLRPVDHCSSIWSMKMNMKNFLKKLHISPNQSDEAEGSISTTKSNHHKSIDVSSSSSPRSHHSNSPEIKPFSGLSNWLSSVGHRKIPSPPNSFNAKNRAATVDDTVVVNGSEHVDLGSKDPAVEEENQIQLALELSAREDPEATQIEAIKQFSLGSCAPENSPAELIAYRYWNYNCLGYDDKILDGFYDLYGVLNASSAERIPPLLDLQGTPVSDGVTWEAVLVNRSGDSNLLRLEQMALDIAAKSRSVSSSGFVNSELVRKLAILVGDYMGGPVVHPESMLRAWRSLSYSLKATLGSMVLPLGSLTIGLARHRALLFKVLCDSVGVPCRIVKGQQYTGSEDVAMNFIKADDGREYIVDLMGDPGTLIPADAAGLQIDYDESAY…
AT1G79570.1	MDKARHQQLFQHSMEPGYRNETVPQPFMPDQTGSASANMRPPNSNGSDVKAVHNFSIQTGEEFSLEFMRDRVIPQRSSNPNGAGDMNYNTGYMELRGLIGISHTGSECASDVSRFSTVENGTSDIERTNSSLHEFGNKLNHVQSAPQALLSKDSSVGNLHGYKNTSSSASGSVTAKVKILCSFGGKILPRPGDSKLRYVGGETHIISIRKDISWQELRQKILEIYYQTRVVKYQLPGEDLDALVSVSSEEDLQNMLEEYNEMENRGGSQKLRMFLFSISDMDDALLGVNKNDGDSEFQYVVAVNGMDIGSGKNSTLLGLDSSSANNLAELDVRNTEGINTIAGDVVGVGASQLMVNGFQQTSAQQSESIPPSSSLHYSQSIPLNAAYQLQQSVPPSSAL…
AT2G31010.1	MEERRDDESSPTHQGSELAERVKLLSFESQGEALSKDSPRSVEQDCSPGQRASQHLWDTGILSEPIPNGFYSVVPDKRVKELYNRLPTPSELHALGEEGVRIEVILVDFQKDKKLAMLKQLITTLVSGSGTNPALVIKKIAGTVSDFYKRPTLESPSKLALEENAFLFENHGAQLLGQIKRGCCRARAILFKVLADTVGLESRLVVGLPSDGTVNCMDSNKHMSVIVVLNSVELLVDLIRFPGQLVPRSAKAIFMSHISPAGESDSAENDSCDSPLEPNSPLYERRDPESTEKDENLQFYRKLEGYPNASGSSLRSLMLRPSTAIERKLSNTSHSEPNVATVFWRRSRRKVIAEQRTASSSPEHPSMRRGRSMLSTGRNSFRDYTGEASSPSSSSTSEI…
AT2G35050.1	MDQAKGYEHVRYTAPDPRDEGLGSINQRFSHDSSTNVNTYVRPPDYGVSTPARPVLNYSIQTGEEFAFEFMRDRVIMKPQFIPNVYGEHSGMPVSVNLSALGMVHPMSESGPNATVLNIEEKRQSFEHERKPPSRIEDKTYHELVQSAPVISSKNDTGQRRHSLVSSRASDSSLNRAKFLCSFGGKVIPRPRDQKLRYVGGETRIIRISKTISFQELMHKMKEIFPEARTIKYQLPGEDLDALVSVSSDEDLQNMMEECIVFGNGGSEKPRMFLFSSSDIEEAQFVMEHAEGDSEVQYVVAVNGMDLSSRRSSLGLSPPGNNLDELLHGNFDRKIDRAATEPAVASLTPLAGNESLPASQTSQPVTGFSTGNEPFSQPYLGQQLQFPGLGNHQIYTSGH…
AT2G42640.1	MGAKCCRGHRGSVVESNGSVILSLADLEVQATDLREMTVVEARDAAGPSEPRPPSPTLRPSEVEETSEPVCQGSLVETSNTDDAGPSEPNPPSPTLRPSEVEKIYVPVCQGSLAETSNLDQDGVSSYEASNIFWSTGSLSDPIPSGFYTVIPVERLMHFKSIPTLEEINALGEDRLKADAIFVDLKNDIQLVLIKEFVIKLVTGLDSDKVIKKIAGLVANIYKRKTLQSPARTLQYFDVQGFTLLGQIKHGSCRARAILFKVLADAVGLDSKLVMGFPTDLRFSASIDSYNHISAVVELNNVEMLVDLKRCPGQLKPFSPKAVYMAHISMAWQPDFVDNNPCASPLEPNSPMERSGPPSALQSGLSRSLGEPNIATEVLRRKVIKEPPPADFSGNSGAA…
AT3G06620.1	MENPPAEELLKKILELEESQEHLKQEMSRLKVSTELRQRSHSVSPHRPARRNIGEGAPSWRKSGAASFRNASPLRKESRIQNSMRLRSEVGGGGPSAGKFTDKQYLNILQSMAQAVHAFDLNMRIIFWNAMAEKVYGYSAAEALGENPINVIADDRDAAFAMNIARRCVRGESWTGEFPVKSKSGDRFSAVTTCSPFYDDDGALMGIICITSNTAPYLNPRISLAKLKAQEEGETSSIPARNSFASKLGLDSRGAVISKLGLDSDQPIQVAIASKISDLASKVSNKVRSKMRAGDNSATLSEGGSGDSHQKDHNVFGATLVDHRDDAASSGASTPRGDFIQSPFGVFTCNDEKFVSKPFKDSSDESDGKPAIHKVLTSKAEEWMVKKGLSWPWKGNEQE…
AT3G06630.1	MEEELLKKMLELEQSQELLKQEMSRLKLSTELRQPSHPVLPRRPLRRIQGSMNSNPSPGKFTDKQYLNILQSLAQSVHVLDLNTRIIFWNAMSEKLYGYSAAEVVGRNPVHVIVDDQNAAFALNVARRCANGESWTGEFPVKTKSGKIFSAVTTCSPFYDDNGTVVGIISITSDIAPYLNPRLSLPRLKPQEPERKLGLDSKGAVISKPGLDSDQPIQVSIASKISSLASKLSNKVRSKMRAGDNSACGDSHHSDHDVFGDTLSDHRDDAASSGASTPRGDFIQSPFGVFTCYDDKFPSKPSKDSSDRKPAIHKVPTSKAEEWMVKKGLSRPWKGNEQEGSRVRPTHSVWSWVENEQEKDKYHQIYPSAGVKSESHGSESNKPTDDEASNMWSSSINAN…
AT3G06640.1	MVKLLQDPITPNKELLKKMIELEKSQEHLMQEMSRLKVSTELRKESRIQCSMNLRPSPWKFTHKQYLNILQSMAQSVHAFDLNMRIIFWNAMAEKVYGYSAAEAVGQNPIDVMVDDRDAPFAMTIAQLCSNGESWTGKFPVKRRTGEKFSAVTTCSPFYADDGSLIGIVSITSDVAPYLNPTISLAKLKASEVETSSTPARNSFAFKLGLDTKGAVVSKLGLDSDQPIQVAIASKISDLASKVRNKVRSKMPAGDSSVTVFEGETGDSHHSDHGVFGATLSDHMDDAASSGASTPRGDFIQSPFGVFTCNDDKFSSEPFIDSSDGYPITLFTSKAEEWMVKKGLSWPWKGNEQEGSRVKPTYSVWPCVQNEQKKDKSHQINRYSGVKSKSHASESNKPT…
AT3G24715.1	MSDRWARQNAERPATTLAERRNVNKNVSLQTGEEFSMEFLKDHTPVQSPIVAGRTHNDVHRFGDLYYQNQPQGYDSAARFHELRRIESECPSDAYDFGRDPRSTIRLENGGYMPHFNAYHNVGCDKEVITRKAFGEINSNRGDVTGMSAPCVFLPERTQSNNFTGGGGDFDRFGKVKFLCSFGGRIMPRSTDEKLKYVGGETHIISIRKNLSWEELKKKTSAICQQLHSIKYQLPGDELDSLISVSSDEDLQNMIEEYNGLERLEGSQRPRLFLIPIGEPERKAQQNIPDCQYAAALNCNADPNPRNISDGQTLAGDSRYHINNLDRNPSFCKRTPGQMLRLDATAMRPNPLFNGVQYNMASYPSPPVSPSPFQQRDSNGAYSQFHGNNSSSESNNSFT…
AT3G46920.1	MDDEELEKVKFLCSYNGKIIPRPSDGMLRYVGGQTRIVSVKKNVRFDEFEQKMIQVYGHPVVVKYQLPDEDLDALVSVSSSEDIDNMMEEFEKLVERSSDGSGKLRVFLFDASSSEVDDSFGILEYGDGVDIGQRYVEAVNGVVVSKESVASGSSNPNSDFSGVDVVDSLGVGQSDFVATTWTSSNFSPQTYHSNVSRLVPPDPRSSAYVVPMTVHADPPHSFQLETVSEKPIVGKMQQQQQGYTTPSEHHPPAYVESRQEALRQPDIVHSPIQLLPSSTSLFSQQPFQDSPLSVSSHQFLPAAHMSMAPLNSQISSTPVLINPVMQTQENLLGNYHAAQKLVPLPTEPRNTAYQGTISPGIPFDGYGGSQVPPSNHVVLPDGSFYQQVTMAESFQRVN…
AT3G58640.1	MGETGDDAGPSEQGPSNQTWWPSEFVEKFGSVYLGSQEETSSTKDSPRNLGQDGLPSSTASNILWSTGSLSEPIPNGFYSVIPDNRLKQLFNNIPTLEDLHALGDEGLKADVILVDFQKDKKLFRQKQLITKLVSGLNSKPATIIKKIAGLVADVYKQSTLQSPAKSTQSFENCGIQLLGQIKHGSCRPRAILFKVLADTVGLQSRLVVGLPSDGAAESVDSYSHISVTVLLNSVEMLVDLMRFPGQLIPLSTKAIFMSHISAAGESDSAENDSCDSPLEPNSPMFGYPEKFDHENAEKDENLSLHRKLDGSPNTSGPPSRNMLLRSASALERKLSFSQSESNMANEFWRQSRRKVIADQRTASSSPEHLSFRARTKSMLSGDKNLARDFTGDVATSSC…
AT4G23050.2	MAGNNSESSLYQVLVEWCQRMETSQARLREDVDDLLLQEESRTGKESATGLETDTEKEAEVEVEAEAADSWDNPTATWERAVSGFYFADSAYRTLMDSMGHAIHVTSAASGEITFWSRSAENLYHWYAEEVVGYRTIDVLVTEEYRNSLTGIRNRVCRGETWTGQFPFQKKTGELFMALVTKSPVYENGELVGVVTVSSDATLFNRMHPLSNEHQQQARSNNRHESNLRKHQWHLPRPQIAAASQVPVVPQYSSAVASNLKASKLLPQRNGDDSFNGNHNSRSRDENVPVVASTTFEKYGSLADKFLGKLQRKITGSQGTEDNEPILRNGINKSACGSGGSSKASNAVTCTAFRDNGNGKPKRAEVRISDVYGNGAEGLIHNGDRFQYIGNLGQSKPPR…
AT4G24480.1	MPHRTTYFFPRQFPDRGFDSFSLKNDHDKKKSSSNVGESFGFQRDNKSNGVGEDSNKEKESTVFSSNPLLSKSSAVSDLFSDDRKSEKKHQQQLAAFYEWLAEKKANLSRSSSTTTTHGRGVKPTRFSMSSDADEERELLLSSPADPAPLPATSSPDSIIDSARTVNIHERNIDRSFDREVSLPRMSSESSFAGSFFSGTTVDGNFSNFSSHTDARETSTTTLVSVNKEEEEVEVREQGKEQSLAQKSREGYYLQVTLAKWLSSQANLACESVHIQSTESISYRFWVSGCLSYSDKISDGFYSILGMDPYLWLMCNNSEDGKRIPSLLLLKETEPNDTSMEVVLIDRREDSRLKELEDKAHELYCSSDNMLVLVEKLGRLVAVYMGGNFQVEQGDLQKR…
AT5G03730.2	MEMPGRRSNYTLLSQFSDDQVSVSVTGAPPPHYDSLSSENRSNHNSGNTGKAKAERGGFDWDPSGGGGGDHRLNNQPNRVGNNMYASSLGLQRQSSGSSFGESSLSGDYYMPTLSAAANEIESVGFPQDDGFRLGFGGGGGDLRIQMAADSAGGSSSGKSWAQQTEESYQLQLALALRLSSEATCADDPNFLDPVPDESALRTSPSSAETVSHRFWVNGCLSYYDKVPDGFYMMNGLDPYIWTLCIDLHESGRIPSIESLRAVDSGVDSSLEAIIVDRRSDPAFKELHNRVHDISCSCITTKEVVDQLAKLICNRMGGPVIMGEDELVPMWKECIDGLKEIFKVVVPIGSLSVGLCRHRALLFKVLADIIDLPCRIAKGCKYCNRDDAASCLVRFGLDR…
AT5G11850.1	MSKMKHLLRKLHIGGSSGVGGGFADHHRLDDSTRPMIDPSPILSTSPSPASTSSVSSSGFGNASTTMPRLDTFEPVGRDLTAVDGVDFNLMEEEYQVQLAMAISVSDPDPRENADTAQLDAAKRISLGVSAPVTDADSAVDFLSLRYWGHKVINYDQKVRDGFYDVYGITSNSLSQGKMPLLVDLQAISISDNVDYEVILVNRLIDPELQELERRVFALASECPDFAPGQVSSDLTQKIANIVVEQMGGPVENADEALRRWMLRSYELRNSLNTTILPLGRVNVGLARHRALLFKVLADRINLPCMLVKGSYYTGTDDGAVNLIKLDDKSEYIIDLMGAPGALIPSEVPSSFLPVSCTDTRVFPENLDSLQHSSPVLEKEIETPAFSVSKEADSRSGMV…
AT5G49470.2	MEKTTPPAEELLKKIRELEESQEHLKREMSRLKVSAEMKQRSHSASPQRPVRRNSNDGTPMWRKTGAASFRHASPLRKESHAKVAGGGGEGQSAGKFTDKQYLNILQSMAQAVHVFDLNGQIIFWNSMAEKLYGFSASEALGKDPIDILVDVQDASVAQNITRRCSSGESWTGEFPVKNKAGERFSVVTTMSPSYDDDGCLIGIICITNDSALFQDPRGSPAKTRRGQEGETSFSRVTSSVASKLGLDSKEAVVSKLGLDSQQPIQVAIASKISDLVGNKVKSKMRAGDNNAANLEGGSGDSHQSDQGFFDAAFADRREDAATSGADTPRGDFIQSPFGVFLRSDEKASTKPFRDSSDESDGNSVVPKTLTSKAEEWMVKKGLSWPWKGNEREGLEGRR…
AT5G57610.1	MDSGSVNSSVTSLVSSLNDEPHRVKFLCSFLGSILPRPQDGKLRYVGGETRIVSVNRDIRYEELMSKMRELYDGAAVLKYQQPDEDLDALVSVVNDDDVTNMMEEYDKLGSGDGFTRLRIFLFSTPEQDGSLHYVERDDQRESERRYVDALNNLIEGTDFRKLQQYPDSPRFNLVDDFSMVEPMLNQLSIETGGGSQRGNEIPTAQYSNLHQLRIPRVGSGQMLAQRYGEVEGTWSPFYSPRHHGHHDPRTFQEFPSSPSSARYRMPYGEIPDKGLDRMPEEYVRPQASHHPFYEHQAHIPDSVVWVPAGAMPPESKGGFPGNVLHGGPGGYEGGNGCENCRVPYHRNHQLLEQSNIGNNGFPPVHCAHCPPNRESFLLNTDPKPTHHGAYPNETFGPD…
