# Supplementary material for: Identification of Raf-Like Kinases B Subfamily Genes in Gossypium Species Revealed GhRAF42 Enhanced Salt Tolerance in Cotton
Source: Int J Mol Sci. 2021 Nov 23;22(23):12649. doi: 10.3390/ijms222312649 (PMC8657469; doi:10.3390/ijms222312649)
Supplement: Supplementary file 1 [file ijms-22-12649-s001.zip › Table S3.xlsx]

## Sheet: G. raimondii
	Logo	E-value	Sites	Width	Name	Alt. Name	Width	Motif Similarity Matrix
								1	2	3	4	5	6	7	8	9	10	11	12
1		6.3e-669	28	39	NEKSDVYSFGVILWELATLQQPWAGLNPMQVVGAVGFQN	MEME-1	39	--	0.19	0.21	0.17	0.15	0.12	0.16	0.15	0.16	0.14	0.26	0.17
2		5.5e-406	27	24	IGSGSFGTVYHGEWNGTDVAVKVF	MEME-2	24	0.19	--	0.14	0.17	0.13	0.23	0.12	0.2	0.12	0.19	0.21	0.19
3		1.2e-417	27	24	PPIVHRDLKSPNLLVDKNWTVKVC	MEME-3	24	0.21	0.14	--	0.22	0.11	0.15	0.18	0.11	0.18	0.16	0.16	0.18
4		2.6e-599	27	41	DDLJKEFKREVSIMKRLRHPNVVLFMGAVTDPPNLSIVTEF	MEME-4	41	0.17	0.17	0.22	--	0.12	0.12	0.21	0.14	0.12	0.19	0.24	0.14
5		8.7e-502	27	41	RRLEIPEDLDPEWASJIEQCWQTDPSLRPSFAEJMNRLRSL	MEME-5	41	0.15	0.13	0.11	0.12	--	0.1	0.21	0.14	0.08	0.19	0.24	0.11
6		1.3e-349	14	50	VLPJGSLSVGLCRHRALLFKVLADSIGLPCRJVKGCKYTGRDDAASNLVK	MEME-6	50	0.12	0.23	0.15	0.12	0.1	--	0.21	0.19	0.17	0.16	0.27	0.13
7		2.5e-348	27	21	LDERRRLRMALDVARGMNYLH	MEME-7	21	0.16	0.12	0.18	0.21	0.21	0.21	--	0.15	0.23	0.26	0.15	0.22
8		2.9e-338	27	21	TFLSSKSVAGTPEWMAPEVLR	MEME-8	21	0.15	0.2	0.11	0.14	0.14	0.19	0.15	--	0.16	0.22	0.17	0.26
9		8.2e-179	13	32	TSAEVVSYRYWVYNVLSYDDKIPDGFYDVYGI	MEME-9	32	0.16	0.12	0.18	0.12	0.08	0.17	0.23	0.16	--	0.18	0.18	0.19
10		2.8e-162	12	50	KLRYVGGETRIINRRKDPSLZELVQKVYNIYNQPHSIKYQLPGEDLDALI	MEME-10	50	0.14	0.19	0.16	0.19	0.19	0.16	0.26	0.22	0.18	--	0.21	0.2
11		3.1e-125	27	15	LPRGSLYRLLHRPNA	MEME-11	15	0.26	0.21	0.16	0.24	0.24	0.27	0.15	0.17	0.18	0.21	--	0.34
12		3.4e-117	5	50	NFTNSQYLNILQSMGQSVHIYDLSGRIIYWNRAAEKLYGYSAAEALGQDA	MEME-12	50	0.17	0.19	0.18	0.14	0.11	0.13	0.22	0.26	0.19	0.2	0.34	--

## Sheet: G. barbadense
	Logo	E-value	Sites	Width	Name	Alt. Name	Width	Motif Similarity Matrix
								1	2	3	4	5	6	7	8	9	10	11	12
1		1.2e-1788	52	50	RNEPSNEKSDVYSFGVILWELATLQQPWAGLNPMQVVGAVGFQNRRLEIP	MEME-1	50	--	0.18	0.18	0.14	0.19	0.11	0.16	0.2	0.27	0.12	0.24	0.15
2		4.2e-944	51	28	LDERRRLRMALDVARGMNYLHSKNPPIV	MEME-2	28	0.18	--	0.11	0.15	0.2	0.16	0.14	0.14	0.24	0.15	0.19	0.11
3		5.2e-656	49	21	VYHAEWNGTDVAVKVFLDQDF	MEME-3	21	0.18	0.11	--	0.11	0.13	0.2	0.12	0.15	0.19	0.18	0.18	0.17
4		2.3e-620	36	21	HRDLKSPNLLVDKNWTVKVCD	MEME-4	21	0.14	0.15	0.11	--	0.22	0.17	0.11	0.1	0.11	0.18	0.14	0.18
5		3.2e-1020	51	29	IMKRLRHPNVVLFMGAVTDPPNLSIVTEF	MEME-5	29	0.19	0.2	0.13	0.22	--	0.17	0.13	0.13	0.15	0.15	0.22	0.14
6		9.7e-848	27	50	VLPJGSLSVGLCRHRALLFKVLADSIGLPCRJVKGCKYTGRDDAASNLVR	MEME-6	50	0.11	0.16	0.2	0.17	0.17	--	0.16	0.16	0.26	0.14	0.28	0.19
7		6.3e-701	52	21	NTFLSSKSVAGTPEWMAPEVL	MEME-7	21	0.16	0.14	0.12	0.11	0.13	0.16	--	0.13	0.16	0.14	0.16	0.18
8		5.5e-549	44	28	CWQTDPSLRPSFAEJMNRLRSLQRLYIP	MEME-8	28	0.2	0.14	0.15	0.1	0.13	0.16	0.13	--	0.18	0.12	0.22	0.22
9		4.6e-362	51	15	DLTIGERIGSGSFGT	MEME-9	15	0.27	0.24	0.19	0.11	0.15	0.26	0.16	0.18	--	0.29	0.15	0.2
10		7.2e-350	22	30	SAETVSHRYWVYGCLSYFEKIPDGFYDVYG	MEME-10	30	0.12	0.15	0.18	0.18	0.15	0.14	0.14	0.12	0.29	--	0.16	0.11
11		1.7e-297	52	15	LPRGSLYRLLHRPNR	MEME-11	15	0.24	0.19	0.18	0.14	0.22	0.28	0.16	0.22	0.15	0.16	--	0.18
12		1.9e-294	33	29	CLSIVTSELVQKLAELVSNRMGGPVATGE	MEME-12	29	0.15	0.11	0.17	0.18	0.14	0.19	0.18	0.22	0.2	0.11	0.18	--

## Sheet: G. hirsutum
	Logo	E-value	Sites	Width	Name	Alt. Name	Width	Motif Similarity Matrix
								1	2	3	4	5	6	7	8	9	10	11	12
1		2.4e-1401	55	35	NEKSDVYSFGVILWELATLQIPWANLNPMQVVGAV	MEME-1	35	--	0.16	0.16	0.11	0.19	0.19	0.13	0.13	0.18	0.13	0.32	0.18
2		8.1e-940	55	26	SFGTVYHAEWNGTDVAVKVFLDQDFS	MEME-2	26	0.16	--	0.11	0.23	0.18	0.2	0.23	0.2	0.17	0.14	0.16	0.14
3		1.8e-1054	54	28	LDERRRLRMALDVARGMNYLHHCNPPIV	MEME-3	28	0.16	0.11	--	0.17	0.19	0.16	0.12	0.1	0.18	0.16	0.16	0.17
4		8.7e-907	28	50	CRHRALLFKVLADSINLPCRJVKGCKYTGRDDAASNLVKJEBDREYJVDL	MEME-4	50	0.11	0.23	0.17	--	0.18	0.17	0.17	0.18	0.22	0.15	0.24	0.22
5		9.1e-802	54	21	IMKRLRHPNVVLFMGAVTSPP	MEME-5	21	0.19	0.18	0.19	0.18	--	0.14	0.16	0.08	0.14	0.25	0.07	0.18
6		1.0e-808	54	21	DKNWTVKVGDFGLSRLKHNTF	MEME-6	21	0.19	0.2	0.16	0.17	0.14	--	0.16	0.14	0.16	0.15	0.09	0.16
7		3.2e-907	54	29	GFQNRRLEIPEDLDPLWASJIEQCWQSDP	MEME-7	29	0.13	0.23	0.12	0.17	0.16	0.16	--	0.14	0.11	0.11	0.1	0.23
8		8.7e-788	55	21	SKSVAGTPEWMAPEVLRNEPS	MEME-8	21	0.13	0.2	0.1	0.18	0.08	0.14	0.14	--	0.13	0.22	0.11	0.09
9		3.1e-686	55	21	NLSIVTEFLPRGSLYRLLHRP	MEME-9	21	0.18	0.17	0.18	0.22	0.14	0.16	0.11	0.13	--	0.12	0.13	0.14
10		8.3e-547	28	37	SSTSAEVVSHRYWVYGVLSYDDKIPDGFYDVYGINPY	MEME-10	37	0.13	0.14	0.16	0.15	0.25	0.15	0.11	0.22	0.12	--	0.18	0.15
11		2.2e-488	41	21	DVDDLEIPWEDLTJGERIGQG	MEME-11	21	0.32	0.16	0.16	0.24	0.07	0.09	0.1	0.11	0.13	0.18	--	0.2
12		8.2e-391	56	21	SLRPSFAEJMBRLRSLQRLYT	MEME-12	21	0.18	0.14	0.17	0.22	0.18	0.16	0.23	0.09	0.14	0.15	0.2	--

## Sheet: G.arboreum
Logo	E-value	Sites	Width	More	Name	Alt. Name	Width	Motif Similarity Matrix
								1	2	3	4	5	6	7	8	9	10	11	12
1		3.3e-606	28	34	EKSDVYSFGVILWELATLQQPWAGLNPMQVVGAV	MEME-1	34	--	0.17	0.23	0.17	0.15	0.15	0.14	0.13	0.12	0.34	0.23	0.18
2		1.2e-397	26	28	SFGTVYRAEWNGTDVAVKVFLDQDFSGD	MEME-2	28	0.17	--	0.13	0.12	0.22	0.1	0.21	0.25	0.14	0.16	0.13	0.16
3		6.4e-363	28	21	IVHRDLKSPNLLVDKNWTVKV	MEME-3	21	0.23	0.13	--	0.28	0.18	0.17	0.1	0.1	0.2	0.23	0.13	0.16
4		1.3e-475	28	29	IMKRLRHPNVVLFMGAVTRPPNLSIVTEF	MEME-4	29	0.17	0.12	0.28	--	0.16	0.12	0.13	0.13	0.17	0.09	0.16	0.22
5		5.4e-350	14	50	VLPJGSLSVGLCRHRALLFKVLADSIGLPCRJVKGCKYTGRDDAASNLVK	MEME-5	50	0.15	0.22	0.18	0.16	--	0.18	0.18	0.16	0.17	0.25	0.16	0.15
6		7.4e-386	28	29	HRNNEQLDERRRLRMALDVARGMNYLHHK	MEME-6	29	0.15	0.1	0.17	0.12	0.18	--	0.13	0.22	0.21	0.19	0.23	0.22
7		2.3e-347	28	21	TFLSSKSVAGTPEWMAPEVLR	MEME-7	21	0.14	0.21	0.1	0.13	0.18	0.13	--	0.14	0.14	0.13	0.14	0.26
8		3.8e-271	27	21	RRLEIPEDLDPEWASJIEQCW	MEME-8	21	0.13	0.25	0.1	0.13	0.16	0.22	0.14	--	0.11	0.14	0.23	0.22
9		1.1e-180	13	32	AEVVSYRYWVYNVLSYDDKIVDGFYDVYGINP	MEME-9	32	0.12	0.14	0.2	0.17	0.17	0.21	0.14	0.11	--	0.17	0.15	0.18
10		1.2e-177	20	21	DVDDLEIPWEDLTJGERIGAG	MEME-10	21	0.34	0.16	0.23	0.09	0.25	0.19	0.13	0.14	0.17	--	0.18	0.26
11		1.9e-175	26	21	SDPELRPSFAEJMBRLRSLQR	MEME-11	21	0.23	0.13	0.13	0.16	0.16	0.23	0.14	0.23	0.15	0.18	--	0.34
12		1e-132	7	50	SWEELVQKTLDIYNQPHTIKYQLPGEDLDALVSVSSDEDLQNMMEEYNEL	MEME-12	50	0.18	0.16	0.16	0.22	0.15	0.22	0.26	0.22	0.18	0.26	0.34	--
