# Supplementary material for: Identification of Raf-Like Kinases B Subfamily Genes in Gossypium Species Revealed GhRAF42 Enhanced Salt Tolerance in Cotton
Source: Int J Mol Sci. 2021 Nov 23;22(23):12649. doi: 10.3390/ijms222312649 (PMC8657469; doi:10.3390/ijms222312649)
Supplement: Supplementary file 1 [file ijms-22-12649-s001.zip › Table S4.xlsx]

## Sheet: G. Arboreum
############### Parameters ###############
# MATCH_SCORE: 50
# MATCH_SIZE: 5
# GAP_PENALTY: -1
# OVERLAP_WINDOW: 5
# E_VALUE: 1e-05
# MAX GAPS: 25
############### Statistics ###############
# Number of collinear genes: 15891, Percentage: 38.80
# Number of all genes: 40960
##########################################
## Alignment 0: score=486.0 e_value=9.8e-27 N=12 Chr01&Chr02 plus
0- 0:	Ga01G1089.1	Ga02G0007.1	4e-133
0- 1:	Ga01G1104.1	Ga02G0010.1	0
0- 2:	Ga01G1106.1	Ga02G0012.1	0
0- 3:	Ga01G1112.1	Ga02G0014.1	3e-16
0- 4:	Ga01G1126.1	Ga02G0026.1	0
0- 5:	Ga01G1129.1	Ga02G0028.1	0
0- 6:	Ga01G1152.1	Ga02G0041.1	8e-50
0- 7:	Ga01G1169.1	Ga02G0046.1	1e-90
0- 8:	Ga01G1172.1	Ga02G0053.1	0
0- 9:	Ga01G1181.1	Ga02G0065.1	4e-68
0- 10:	Ga01G1185.1	Ga02G0076.1	1e-22
0- 11:	Ga01G1196.1	Ga02G0091.1	2e-37
## Alignment 1: score=321.0 e_value=1.7e-15 N=7 Chr01&Chr02 plus
1- 0:	Ga01G1562.1	Ga02G1570.1	2e-88
1- 1:	Ga01G1563.1	Ga02G1571.1	3e-29
1- 2:	Ga01G1566.1	Ga02G1578.1	4e-151
1- 3:	Ga01G1569.1	Ga02G1591.1	5e-135
1- 4:	Ga01G1570.1	Ga02G1594.1	7e-20
1- 5:	Ga01G1572.1	Ga02G1596.1	0
1- 6:	Ga01G1577.1	Ga02G1605.1	2e-56
## Alignment 2: score=523.0 e_value=2.8e-29 N=13 Chr01&Chr02 minus
2- 0:	Ga01G0008.1	Ga02G1226.1	3e-102
2- 1:	Ga01G0012.1	Ga02G1201.1	0
2- 2:	Ga01G0014.1	Ga02G1191.1	1e-14
2- 3:	Ga01G0015.1	Ga02G1185.1	0
2- 4:	Ga01G0018.1	Ga02G1168.1	4e-90
2- 5:	Ga01G0019.1	Ga02G1149.1	0
2- 6:	Ga01G0020.1	Ga02G1142.1	0
2- 7:	Ga01G0023.1	Ga02G1129.1	0
2- 8:	Ga01G0024.1	Ga02G1124.1	9e-65
2- 9:	Ga01G0025.1	Ga02G1119.1	4e-71
2- 10:	Ga01G0027.1	Ga02G1117.1	7e-159
2- 11:	Ga01G0028.1	Ga02G1105.1	0
2- 12:	Ga01G0031.1	Ga02G1087.1	5e-46
## Alignment 3: score=394.0 e_value=3.6e-19 N=9 Chr01&Chr02 minus
3- 0:	Ga01G1124.1	Ga02G1195.1	0
3- 1:	Ga01G1125.1	Ga02G1194.1	0
3- 2:	Ga01G1128.1	Ga02G1189.1	0
3- 3:	Ga01G1129.1	Ga02G1188.1	2e-178
3- 4:	Ga01G1144.1	Ga02G1179.1	0
3- 5:	Ga01G1149.1	Ga02G1178.1	3e-120
3- 6:	Ga01G1153.1	Ga02G1168.1	1e-83
3- 7:	Ga01G1164.1	Ga02G1162.1	0
3- 8:	Ga01G1173.1	Ga02G1146.1	0
## Alignment 4: score=259.0 e_value=1.4e-08 N=6 Chr01&Chr02 minus
4- 0:	Ga01G0883.1	Ga02G1787.1	0
4- 1:	Ga01G0896.1	Ga02G1783.1	3e-85
4- 2:	Ga01G0903.1	Ga02G1782.1	0
4- 3:	Ga01G0909.1	Ga02G1779.1	2e-149
4- 4:	Ga01G0918.1	Ga02G1778.1	6e-151
4- 5:	Ga01G0929.1	Ga02G1777.1	0
## Alignment 5: score=391.0 e_value=3.6e-20 N=9 Chr01&Chr03 plus
5- 0:	Ga01G0716.1	Ga03G2116.1	1e-31
5- 1:	Ga01G0735.1	Ga03G2126.1	6e-26
5- 2:	Ga01G0736.1	Ga03G2127.1	4e-30
5- 3:	Ga01G0740.1	Ga03G2133.1	3e-92
5- 4:	Ga01G0741.1	Ga03G2140.1	1e-06
5- 5:	Ga01G0744.1	Ga03G2146.1	5e-89
5- 6:	Ga01G0745.1	Ga03G2149.1	1e-29
5- 7:	Ga01G0763.1	Ga03G2151.1	7e-139
5- 8:	Ga01G0770.1	Ga03G2153.1	0
## Alignment 6: score=308.0 e_value=4e-17 N=7 Chr01&Chr03 plus
6- 0:	Ga01G1639.1	Ga03G1540.1	9e-139
6- 1:	Ga01G1642.1	Ga03G1542.1	3e-144
6- 2:	Ga01G1643.1	Ga03G1543.1	7e-158
6- 3:	Ga01G1651.1	Ga03G1547.1	0
6- 4:	Ga01G1660.1	Ga03G1551.1	4e-33
6- 5:	Ga01G1673.1	Ga03G1570.1	0
6- 6:	Ga01G1681.1	Ga03G1571.1	0
## Alignment 7: score=294.0 e_value=1e-08 N=6 Chr01&Chr03 plus
7- 0:	Ga01G0072.1	Ga03G2457.1	1e-56
7- 1:	Ga01G0073.1	Ga03G2459.1	0
7- 2:	Ga01G0074.1	Ga03G2460.1	3e-33
7- 3:	Ga01G0077.1	Ga03G2464.1	0
7- 4:	Ga01G0079.1	Ga03G2465.1	4e-19
7- 5:	Ga01G0080.1	Ga03G2467.1	0
## Alignment 8: score=258.0 e_value=2.5e-10 N=6 Chr01&Chr03 plus
8- 0:	Ga01G1213.1	Ga03G1107.1	0
8- 1:	Ga01G1227.1	Ga03G1129.1	4e-101
8- 2:	Ga01G1233.1	Ga03G1132.1	1e-53
8- 3:	Ga01G1239.1	Ga03G1135.1	2e-76
8- 4:	Ga01G1245.1	Ga03G1139.1	1e-52
8- 5:	Ga01G1248.1	Ga03G1146.1	3e-155
## Alignment 9: score=827.0 e_value=5.2e-52 N=19 Chr01&Chr03 minus
9- 0:	Ga01G0180.1	Ga03G2140.1	6e-50
9- 1:	Ga01G0181.1	Ga03G2139.1	5e-97
9- 2:	Ga01G0188.1	Ga03G2116.1	5e-37
9- 3:	Ga01G0192.1	Ga03G2108.1	0
9- 4:	Ga01G0196.1	Ga03G2104.1	3e-111
9- 5:	Ga01G0197.1	Ga03G2095.1	0
9- 6:	Ga01G0198.1	Ga03G2091.1	2e-53
9- 7:	Ga01G0207.1	Ga03G2086.1	3e-14
9- 8:	Ga01G0209.1	Ga03G2083.1	0
9- 9:	Ga01G0217.1	Ga03G2061.1	0
9- 10:	Ga01G0219.1	Ga03G2057.1	0
9- 11:	Ga01G0228.1	Ga03G2046.1	0
9- 12:	Ga01G0229.1	Ga03G2040.1	2e-88
9- 13:	Ga01G0230.1	Ga03G2038.1	4e-137
9- 14:	Ga01G0232.1	Ga03G2037.1	5e-73
9- 15:	Ga01G0233.1	Ga03G2035.1	3e-155
9- 16:	Ga01G0235.1	Ga03G2033.1	0
9- 17:	Ga01G0236.1	Ga03G2027.1	6e-143
9- 18:	Ga01G0242.1	Ga03G2004.1	0
## Alignment 10: score=420.0 e_value=7.9e-22 N=10 Chr01&Chr03 minus
10- 0:	Ga01G0157.1	Ga03G2257.1	0
10- 1:	Ga01G0160.1	Ga03G2241.1	0
10- 2:	Ga01G0161.1	Ga03G2237.1	0
10- 3:	Ga01G0162.1	Ga03G2231.1	0
10- 4:	Ga01G0164.1	Ga03G2224.1	0
10- 5:	Ga01G0165.1	Ga03G2220.1	0
10- 6:	Ga01G0169.1	Ga03G2200.1	2e-139
10- 7:	Ga01G0171.1	Ga03G2192.1	3e-162
10- 8:	Ga01G0174.1	Ga03G2189.1	0
10- 9:	Ga01G0195.1	Ga03G2174.1	7e-130
## Alignment 11: score=404.0 e_value=1.7e-17 N=9 Chr01&Chr03 minus
11- 0:	Ga01G0083.1	Ga03G2451.1	6e-99
11- 1:	Ga01G0085.1	Ga03G2443.1	0
11- 2:	Ga01G0086.1	Ga03G2441.1	0
11- 3:	Ga01G0087.1	Ga03G2440.1	1e-77
11- 4:	Ga01G0092.1	Ga03G2432.1	8e-92
11- 5:	Ga01G0096.1	Ga03G2420.1	0
11- 6:	Ga01G0100.1	Ga03G2406.1	8e-35
11- 7:	Ga01G0101.1	Ga03G2399.1	0
11- 8:	Ga01G0102.1	Ga03G2397.1	0
## Alignment 12: score=400.0 e_value=7.8e-20 N=9 Chr01&Chr03 minus
12- 0:	Ga01G1099.1	Ga03G1074.1	0
12- 1:	Ga01G1102.1	Ga03G1072.1	8e-87
12- 2:	Ga01G1106.1	Ga03G1070.1	0
12- 3:	Ga01G1117.1	Ga03G1069.1	2e-66
12- 4:	Ga01G1128.1	Ga03G1064.1	0
12- 5:	Ga01G1130.1	Ga03G1062.1	5e-92
12- 6:	Ga01G1131.1	Ga03G1060.1	7e-156
12- 7:	Ga01G1144.1	Ga03G1054.1	0
12- 8:	Ga01G1156.1	Ga03G1049.1	0
## Alignment 13: score=334.0 e_value=5.7e-12 N=7 Chr01&Chr03 minus
13- 0:	Ga01G0020.1	Ga03G2651.1	0
13- 1:	Ga01G0021.1	Ga03G2648.1	0
13- 2:	Ga01G0022.1	Ga03G2646.1	4e-72
13- 3:	Ga01G0023.1	Ga03G2644.1	0
13- 4:	Ga01G0025.1	Ga03G2643.1	5e-68
13- 5:	Ga01G0027.1	Ga03G2642.1	1e-158
13- 6:	Ga01G0031.1	Ga03G2631.1	8e-39
## Alignment 14: score=314.0 e_value=3e-12 N=7 Chr01&Chr03 minus
14- 0:	Ga01G0037.1	Ga03G2567.1	0
14- 1:	Ga01G0038.1	Ga03G2565.1	6e-08
14- 2:	Ga01G0044.1	Ga03G2555.1	1e-133
14- 3:	Ga01G0046.1	Ga03G2538.1	9e-67
14- 4:	Ga01G0047.1	Ga03G2535.1	5e-129
14- 5:	Ga01G0048.1	Ga03G2528.1	0
14- 6:	Ga01G0051.1	Ga03G2527.1	2e-39
## Alignment 15: score=266.0 e_value=2.3e-09 N=6 Chr01&Chr03 minus
15- 0:	Ga01G0007.1	Ga03G2719.1	3e-58
15- 1:	Ga01G0011.1	Ga03G2706.1	1e-120
15- 2:	Ga01G0012.1	Ga03G2698.1	0
15- 3:	Ga01G0014.1	Ga03G2694.1	7e-13
15- 4:	Ga01G0015.1	Ga03G2692.1	0
15- 5:	Ga01G0017.1	Ga03G2680.1	5e-139
## Alignment 16: score=526.0 e_value=4e-32 N=13 Chr01&Chr04 plus
16- 0:	Ga01G0007.1	Ga04G0207.1	9e-21
16- 1:	Ga01G0014.1	Ga04G0226.1	1e-14
16- 2:	Ga01G0016.1	Ga04G0233.1	2e-39
16- 3:	Ga01G0019.1	Ga04G0244.1	0
16- 4:	Ga01G0041.1	Ga04G0269.1	1e-66
16- 5:	Ga01G0053.1	Ga04G0291.1	0
16- 6:	Ga01G0055.1	Ga04G0294.1	0
16- 7:	Ga01G0057.1	Ga04G0297.1	5e-29
16- 8:	Ga01G0059.1	Ga04G0299.1	6e-86
16- 9:	Ga01G0083.1	Ga04G0314.1	3e-96
16- 10:	Ga01G0085.1	Ga04G0316.1	3e-173
16- 11:	Ga01G0092.1	Ga04G0322.1	1e-87
16- 12:	Ga01G0100.1	Ga04G0333.1	4e-36
## Alignment 17: score=441.0 e_value=2e-24 N=11 Chr01&Chr04 plus
17- 0:	Ga01G0164.1	Ga04G0391.1	0
17- 1:	Ga01G0165.1	Ga04G0398.1	0
17- 2:	Ga01G0170.1	Ga04G0413.1	2e-101
17- 3:	Ga01G0173.1	Ga04G0421.1	0
17- 4:	Ga01G0181.1	Ga04G0432.1	6e-87
17- 5:	Ga01G0189.1	Ga04G0451.1	3e-149
17- 6:	Ga01G0192.1	Ga04G0454.1	7e-174
17- 7:	Ga01G0195.1	Ga04G0455.1	4e-96
17- 8:	Ga01G0196.1	Ga04G0465.1	2e-98
17- 9:	Ga01G0215.1	Ga04G0487.1	0
17- 10:	Ga01G0236.1	Ga04G0508.1	3e-147
## Alignment 18: score=292.0 e_value=7.3e-12 N=7 Chr01&Chr04 minus
18- 0:	Ga01G1551.1	Ga04G0985.1	3e-69
18- 1:	Ga01G1553.1	Ga04G0982.1	3e-07
18- 2:	Ga01G1556.1	Ga04G0978.1	5e-104
18- 3:	Ga01G1570.1	Ga04G0959.1	4e-80
18- 4:	Ga01G1577.1	Ga04G0944.1	5e-53
18- 5:	Ga01G1578.1	Ga04G0938.1	5e-127
18- 6:	Ga01G1583.1	Ga04G0921.1	0
## Alignment 19: score=284.0 e_value=8.4e-09 N=6 Chr01&Chr04 minus
19- 0:	Ga01G0034.1	Ga04G0281.1	4e-114
19- 1:	Ga01G0035.1	Ga04G0274.1	0
19- 2:	Ga01G0040.1	Ga04G0270.1	0
19- 3:	Ga01G0041.1	Ga04G0269.1	1e-66
19- 4:	Ga01G0043.1	Ga04G0266.1	0
19- 5:	Ga01G0046.1	Ga04G0261.1	9e-67
## Alignment 20: score=2348.0 e_value=5e-189 N=50 Chr01&Chr05 plus
20- 0:	Ga01G1096.1	Ga05G1893.1	0
20- 1:	Ga01G1103.1	Ga05G1897.1	0
20- 2:	Ga01G1117.1	Ga05G1901.1	1e-62
20- 3:	Ga01G1125.1	Ga05G1907.1	0
20- 4:	Ga01G1126.1	Ga05G1908.1	0
20- 5:	Ga01G1130.1	Ga05G1910.1	7e-62
20- 6:	Ga01G1138.1	Ga05G1912.1	2e-115
20- 7:	Ga01G1145.1	Ga05G1914.1	0
20- 8:	Ga01G1146.1	Ga05G1916.1	0
20- 9:	Ga01G1148.1	Ga05G1917.1	1e-167
20- 10:	Ga01G1149.1	Ga05G1918.1	0
20- 11:	Ga01G1150.1	Ga05G1920.1	0
20- 12:	Ga01G1153.1	Ga05G1922.1	7e-152
20- 13:	Ga01G1155.1	Ga05G1924.1	2e-38
20- 14:	Ga01G1158.1	Ga05G1927.1	4e-46
20- 15:	Ga01G1164.1	Ga05G1930.1	0
20- 16:	Ga01G1173.1	Ga05G1939.1	0
20- 17:	Ga01G1175.1	Ga05G1947.1	0
20- 18:	Ga01G1177.1	Ga05G1949.1	2e-109
20- 19:	Ga01G1179.1	Ga05G1952.1	0
20- 20:	Ga01G1185.1	Ga05G1959.1	7e-60
20- 21:	Ga01G1187.1	Ga05G1960.1	0
20- 22:	Ga01G1188.1	Ga05G1962.1	4e-76
20- 23:	Ga01G1189.1	Ga05G1968.1	7e-23
20- 24:	Ga01G1191.1	Ga05G1969.1	7e-169
20- 25:	Ga01G1194.1	Ga05G1970.1	1e-150
20- 26:	Ga01G1198.1	Ga05G1974.1	0
20- 27:	Ga01G1201.1	Ga05G1978.1	0
20- 28:	Ga01G1202.1	Ga05G1982.1	2e-85
20- 29:	Ga01G1203.1	Ga05G1983.1	5e-148
20- 30:	Ga01G1205.1	Ga05G1986.1	1e-66
20- 31:	Ga01G1206.1	Ga05G1987.1	0
20- 32:	Ga01G1209.1	Ga05G1988.1	7e-89
20- 33:	Ga01G1210.1	Ga05G1989.1	0
20- 34:	Ga01G1214.1	Ga05G1990.1	0
20- 35:	Ga01G1216.1	Ga05G1991.1	0
20- 36:	Ga01G1217.1	Ga05G1996.1	0
20- 37:	Ga01G1224.1	Ga05G1999.1	3e-152
20- 38:	Ga01G1227.1	Ga05G2001.1	9e-172
20- 39:	Ga01G1230.1	Ga05G2003.1	0
20- 40:	Ga01G1232.1	Ga05G2008.1	5e-79
20- 41:	Ga01G1233.1	Ga05G2009.1	4e-37
20- 42:	Ga01G1234.1	Ga05G2010.1	9e-38
20- 43:	Ga01G1236.1	Ga05G2014.1	0
20- 44:	Ga01G1237.1	Ga05G2015.1	4e-115
20- 45:	Ga01G1239.1	Ga05G2024.1	1e-86
20- 46:	Ga01G1245.1	Ga05G2033.1	3e-65
20- 47:	Ga01G1249.1	Ga05G2040.1	6e-67
20- 48:	Ga01G1251.1	Ga05G2043.1	6e-33
20- 49:	Ga01G1253.1	Ga05G2044.1	1e-142
## Alignment 21: score=1266.0 e_value=1.9e-96 N=28 Chr01&Chr05 plus
21- 0:	Ga01G0611.1	Ga05G3877.1	1e-127
21- 1:	Ga01G0617.1	Ga05G3879.1	5e-82
21- 2:	Ga01G0642.1	Ga05G3887.1	2e-24
21- 3:	Ga01G0643.1	Ga05G3892.1	0
21- 4:	Ga01G0645.1	Ga05G3893.1	0
21- 5:	Ga01G0653.1	Ga05G3899.1	5e-104
21- 6:	Ga01G0654.1	Ga05G3900.1	0
21- 7:	Ga01G0656.1	Ga05G3910.1	0
21- 8:	Ga01G0658.1	Ga05G3911.1	0
21- 9:	Ga01G0659.1	Ga05G3912.1	5e-86
21- 10:	Ga01G0660.1	Ga05G3914.1	2e-15
21- 11:	Ga01G0662.1	Ga05G3916.1	0
21- 12:	Ga01G0663.1	Ga05G3917.1	0
21- 13:	Ga01G0666.1	Ga05G3925.1	5e-48
21- 14:	Ga01G0680.1	Ga05G3944.1	3e-120
21- 15:	Ga01G0692.1	Ga05G3954.1	0
21- 16:	Ga01G0695.1	Ga05G3957.1	2e-75
21- 17:	Ga01G0704.1	Ga05G3963.1	2e-120
21- 18:	Ga01G0706.1	Ga05G3964.1	4e-115
21- 19:	Ga01G0707.1	Ga05G3966.1	0
21- 20:	Ga01G0708.1	Ga05G3967.1	0
21- 21:	Ga01G0709.1	Ga05G3968.1	0
21- 22:	Ga01G0710.1	Ga05G3970.1	3e-52
21- 23:	Ga01G0714.1	Ga05G3975.1	0
21- 24:	Ga01G0716.1	Ga05G3976.1	9e-23
21- 25:	Ga01G0719.1	Ga05G3977.1	0
21- 26:	Ga01G0720.1	Ga05G3978.1	2e-161
21- 27:	Ga01G0746.1	Ga05G4004.1	1e-63
## Alignment 22: score=834.0 e_value=5.1e-60 N=19 Chr01&Chr05 plus
22- 0:	Ga01G0692.1	Ga05G1731.1	3e-74
22- 1:	Ga01G0704.1	Ga05G1734.1	4e-83
22- 2:	Ga01G0705.1	Ga05G1735.1	2e-171
22- 3:	Ga01G0706.1	Ga05G1736.1	2e-79
22- 4:	Ga01G0708.1	Ga05G1738.1	4e-76
22- 5:	Ga01G0726.1	Ga05G1762.1	9e-47
22- 6:	Ga01G0727.1	Ga05G1765.1	2e-33
22- 7:	Ga01G0734.1	Ga05G1776.1	4e-122
22- 8:	Ga01G0740.1	Ga05G1778.1	2e-103
22- 9:	Ga01G0746.1	Ga05G1785.1	1e-42
22- 10:	Ga01G0763.1	Ga05G1786.1	0
22- 11:	Ga01G0767.1	Ga05G1787.1	7e-109
22- 12:	Ga01G0787.1	Ga05G1789.1	5e-78
22- 13:	Ga01G0788.1	Ga05G1790.1	1e-142
22- 14:	Ga01G0792.1	Ga05G1792.1	0
22- 15:	Ga01G0793.1	Ga05G1793.1	2e-56
22- 16:	Ga01G0794.1	Ga05G1794.1	4e-96
22- 17:	Ga01G0804.1	Ga05G1796.1	1e-130
22- 18:	Ga01G0813.1	Ga05G1797.1	0
## Alignment 23: score=535.0 e_value=4.4e-30 N=12 Chr01&Chr05 plus
23- 0:	Ga01G0936.1	Ga05G4223.1	3e-122
23- 1:	Ga01G0955.1	Ga05G4232.1	4e-25
23- 2:	Ga01G0958.1	Ga05G4233.1	2e-151
23- 3:	Ga01G0965.1	Ga05G4239.1	2e-71
23- 4:	Ga01G0967.1	Ga05G4240.1	3e-28
23- 5:	Ga01G0987.1	Ga05G4252.1	0
23- 6:	Ga01G0988.1	Ga05G4253.1	0
23- 7:	Ga01G1001.1	Ga05G4257.1	4e-137
23- 8:	Ga01G1002.1	Ga05G4258.1	0
23- 9:	Ga01G1003.1	Ga05G4261.1	0
23- 10:	Ga01G1005.1	Ga05G4262.1	0
23- 11:	Ga01G1006.1	Ga05G4267.1	0
## Alignment 24: score=525.0 e_value=7.6e-24 N=11 Chr01&Chr05 plus
24- 0:	Ga01G1409.1	Ga05G2171.1	0
24- 1:	Ga01G1410.1	Ga05G2173.1	5e-115
24- 2:	Ga01G1412.1	Ga05G2174.1	7e-37
24- 3:	Ga01G1413.1	Ga05G2177.1	0
24- 4:	Ga01G1414.1	Ga05G2179.1	0
24- 5:	Ga01G1417.1	Ga05G2181.1	0
24- 6:	Ga01G1418.1	Ga05G2186.1	0
24- 7:	Ga01G1419.1	Ga05G2188.1	9e-165
24- 8:	Ga01G1420.1	Ga05G2195.1	3e-11
24- 9:	Ga01G1422.1	Ga05G2196.1	3e-65
24- 10:	Ga01G1426.1	Ga05G2203.1	0
## Alignment 25: score=517.0 e_value=2e-26 N=12 Chr01&Chr05 plus
25- 0:	Ga01G1164.1	Ga05G2706.1	0
25- 1:	Ga01G1172.1	Ga05G2709.1	0
25- 2:	Ga01G1174.1	Ga05G2715.1	0
25- 3:	Ga01G1184.1	Ga05G2718.1	7e-103
25- 4:	Ga01G1205.1	Ga05G2726.1	3e-62
25- 5:	Ga01G1209.1	Ga05G2728.1	3e-84
25- 6:	Ga01G1216.1	Ga05G2730.1	0
25- 7:	Ga01G1229.1	Ga05G2734.1	1e-164
25- 8:	Ga01G1245.1	Ga05G2741.1	1e-55
25- 9:	Ga01G1246.1	Ga05G2743.1	0
25- 10:	Ga01G1249.1	Ga05G2746.1	3e-56
25- 11:	Ga01G1251.1	Ga05G2750.1	2e-24
## Alignment 26: score=514.0 e_value=2.1e-27 N=11 Chr01&Chr05 plus
26- 0:	Ga01G0547.1	Ga05G3752.1	0
26- 1:	Ga01G0561.1	Ga05G3766.1	0
26- 2:	Ga01G0562.1	Ga05G3767.1	0
26- 3:	Ga01G0565.1	Ga05G3772.1	0
26- 4:	Ga01G0566.1	Ga05G3773.1	6e-104
26- 5:	Ga01G0575.1	Ga05G3782.1	1e-96
26- 6:	Ga01G0578.1	Ga05G3783.1	2e-31
26- 7:	Ga01G0581.1	Ga05G3785.1	0
26- 8:	Ga01G0586.1	Ga05G3789.1	1e-150
26- 9:	Ga01G0589.1	Ga05G3790.1	3e-81
26- 10:	Ga01G0590.1	Ga05G3792.1	1e-55
## Alignment 27: score=377.0 e_value=2e-18 N=9 Chr01&Chr05 plus
27- 0:	Ga01G0856.1	Ga05G1815.1	5e-12
27- 1:	Ga01G0867.1	Ga05G1821.1	6e-36
27- 2:	Ga01G0869.1	Ga05G1822.1	0
27- 3:	Ga01G0882.1	Ga05G1835.1	5e-109
27- 4:	Ga01G0884.1	Ga05G1836.1	3e-140
27- 5:	Ga01G0888.1	Ga05G1837.1	1e-31
27- 6:	Ga01G0893.1	Ga05G1838.1	5e-15
27- 7:	Ga01G0903.1	Ga05G1859.1	0
27- 8:	Ga01G0926.1	Ga05G1871.1	0
## Alignment 28: score=295.0 e_value=4.3e-13 N=8 Chr01&Chr05 plus
28- 0:	Ga01G2356.1	Ga05G1027.1	9e-35
28- 1:	Ga01G2366.1	Ga05G1051.1	0
28- 2:	Ga01G2388.1	Ga05G1076.1	0
28- 3:	Ga01G2413.1	Ga05G1102.1	0
28- 4:	Ga01G2425.1	Ga05G1115.1	0
28- 5:	Ga01G2434.1	Ga05G1125.1	0
28- 6:	Ga01G2438.1	Ga05G1131.1	2e-111
28- 7:	Ga01G2446.1	Ga05G1138.1	5e-106
## Alignment 29: score=284.0 e_value=5.6e-08 N=6 Chr01&Chr05 plus
29- 0:	Ga01G1377.1	Ga05G2220.1	1e-114
29- 1:	Ga01G1382.1	Ga05G2223.1	0
29- 2:	Ga01G1389.1	Ga05G2227.1	0
29- 3:	Ga01G1393.1	Ga05G2230.1	2e-27
29- 4:	Ga01G1395.1	Ga05G2233.1	2e-52
29- 5:	Ga01G1397.1	Ga05G2234.1	1e-62
## Alignment 30: score=273.0 e_value=2.8e-12 N=6 Chr01&Chr05 plus
30- 0:	Ga01G0362.1	Ga05G3676.1	9e-25
30- 1:	Ga01G0380.1	Ga05G3686.1	2e-51
30- 2:	Ga01G0382.1	Ga05G3687.1	0
30- 3:	Ga01G0385.1	Ga05G3689.1	2e-32
30- 4:	Ga01G0386.1	Ga05G3697.1	0
30- 5:	Ga01G0387.1	Ga05G3698.1	2e-145
## Alignment 31: score=262.0 e_value=2.5e-10 N=6 Chr01&Chr05 plus
31- 0:	Ga01G1639.1	Ga05G3380.1	5e-147
31- 1:	Ga01G1642.1	Ga05G3384.1	8e-49
31- 2:	Ga01G1651.1	Ga05G3385.1	0
31- 3:	Ga01G1656.1	Ga05G3387.1	1e-93
31- 4:	Ga01G1674.1	Ga05G3392.1	0
31- 5:	Ga01G1681.1	Ga05G3393.1	9e-177
## Alignment 32: score=1123.0 e_value=1.4e-73 N=24 Chr01&Chr05 minus
32- 0:	Ga01G0854.1	Ga05G4206.1	2e-28
32- 1:	Ga01G0868.1	Ga05G4193.1	3e-113
32- 2:	Ga01G0869.1	Ga05G4192.1	0
32- 3:	Ga01G0874.1	Ga05G4189.1	0
32- 4:	Ga01G0875.1	Ga05G4186.1	0
32- 5:	Ga01G0886.1	Ga05G4182.1	1e-49
32- 6:	Ga01G0891.1	Ga05G4173.1	0
32- 7:	Ga01G0894.1	Ga05G4167.1	0
32- 8:	Ga01G0896.1	Ga05G4160.1	1e-61
32- 9:	Ga01G0897.1	Ga05G4159.1	0
32- 10:	Ga01G0904.1	Ga05G4158.1	0
32- 11:	Ga01G0905.1	Ga05G4157.1	0
32- 12:	Ga01G0909.1	Ga05G4153.1	2e-128
32- 13:	Ga01G0910.1	Ga05G4148.1	2e-96
32- 14:	Ga01G0913.1	Ga05G4145.1	1e-44
32- 15:	Ga01G0915.1	Ga05G4143.1	0
32- 16:	Ga01G0916.1	Ga05G4141.1	0
32- 17:	Ga01G0917.1	Ga05G4140.1	0
32- 18:	Ga01G0918.1	Ga05G4138.1	3e-141
32- 19:	Ga01G0924.1	Ga05G4137.1	0
32- 20:	Ga01G0926.1	Ga05G4136.1	0
32- 21:	Ga01G0930.1	Ga05G4135.1	0
32- 22:	Ga01G0933.1	Ga05G4134.1	0
32- 23:	Ga01G0934.1	Ga05G4133.1	0
## Alignment 33: score=908.0 e_value=5.1e-59 N=20 Chr01&Chr05 minus
33- 0:	Ga01G1430.1	Ga05G2151.1	5e-37
33- 1:	Ga01G1431.1	Ga05G2146.1	1e-67
33- 2:	Ga01G1432.1	Ga05G2145.1	0
33- 3:	Ga01G1438.1	Ga05G2144.1	0
33- 4:	Ga01G1444.1	Ga05G2141.1	2e-92
33- 5:	Ga01G1446.1	Ga05G2139.1	1e-56
33- 6:	Ga01G1452.1	Ga05G2122.1	5e-103
33- 7:	Ga01G1454.1	Ga05G2121.1	2e-156
33- 8:	Ga01G1455.1	Ga05G2117.1	0
33- 9:	Ga01G1458.1	Ga05G2106.1	6e-179
33- 10:	Ga01G1461.1	Ga05G2088.1	0
33- 11:	Ga01G1462.1	Ga05G2085.1	1e-119
33- 12:	Ga01G1465.1	Ga05G2075.1	3e-133
33- 13:	Ga01G1467.1	Ga05G2074.1	0
33- 14:	Ga01G1468.1	Ga05G2073.1	0
33- 15:	Ga01G1471.1	Ga05G2071.1	0
33- 16:	Ga01G1476.1	Ga05G2064.1	0
33- 17:	Ga01G1481.1	Ga05G2061.1	1e-31
33- 18:	Ga01G1482.1	Ga05G2057.1	0
33- 19:	Ga01G1483.1	Ga05G2053.1	4e-60
## Alignment 34: score=867.0 e_value=1.2e-49 N=18 Chr01&Chr05 minus
34- 0:	Ga01G2372.1	Ga05G1094.1	0
34- 1:	Ga01G2376.1	Ga05G1093.1	0
34- 2:	Ga01G2378.1	Ga05G1092.1	2e-113
34- 3:	Ga01G2379.1	Ga05G1091.1	0
34- 4:	Ga01G2381.1	Ga05G1090.1	8e-54
34- 5:	Ga01G2382.1	Ga05G1087.1	2e-115
34- 6:	Ga01G2383.1	Ga05G1084.1	0
34- 7:	Ga01G2384.1	Ga05G1083.1	2e-58
34- 8:	Ga01G2385.1	Ga05G1081.1	0
34- 9:	Ga01G2387.1	Ga05G1077.1	0
34- 10:	Ga01G2389.1	Ga05G1073.1	3e-146
34- 11:	Ga01G2390.1	Ga05G1071.1	0
34- 12:	Ga01G2392.1	Ga05G1070.1	3e-140
34- 13:	Ga01G2394.1	Ga05G1067.1	1e-77
34- 14:	Ga01G2397.1	Ga05G1064.1	0
34- 15:	Ga01G2398.1	Ga05G1061.1	0
34- 16:	Ga01G2404.1	Ga05G1055.1	0
34- 17:	Ga01G2409.1	Ga05G1053.1	1e-81
## Alignment 35: score=769.0 e_value=6.3e-39 N=16 Chr01&Chr05 minus
35- 0:	Ga01G2257.1	Ga05G1022.1	0
35- 1:	Ga01G2259.1	Ga05G1019.1	5e-109
35- 2:	Ga01G2260.1	Ga05G1018.1	0
35- 3:	Ga01G2263.1	Ga05G1016.1	0
35- 4:	Ga01G2267.1	Ga05G1013.1	1e-145
35- 5:	Ga01G2268.1	Ga05G1012.1	0
35- 6:	Ga01G2270.1	Ga05G1011.1	2e-63
35- 7:	Ga01G2280.1	Ga05G1009.1	1e-175
35- 8:	Ga01G2288.1	Ga05G1006.1	5e-180
35- 9:	Ga01G2289.1	Ga05G1005.1	0
35- 10:	Ga01G2290.1	Ga05G1003.1	2e-84
35- 11:	Ga01G2291.1	Ga05G1002.1	7e-91
35- 12:	Ga01G2292.1	Ga05G1001.1	0
35- 13:	Ga01G2295.1	Ga05G0999.1	0
35- 14:	Ga01G2296.1	Ga05G0998.1	2e-74
35- 15:	Ga01G2301.1	Ga05G0996.1	3e-110
## Alignment 36: score=662.0 e_value=1.4e-36 N=14 Chr01&Chr05 minus
36- 0:	Ga01G2309.1	Ga05G1049.1	2e-99
36- 1:	Ga01G2314.1	Ga05G1047.1	2e-48
36- 2:	Ga01G2315.1	Ga05G1046.1	8e-19
36- 3:	Ga01G2322.1	Ga05G1039.1	0
36- 4:	Ga01G2325.1	Ga05G1038.1	8e-91
36- 5:	Ga01G2328.1	Ga05G1036.1	0
36- 6:	Ga01G2331.1	Ga05G1035.1	8e-100
36- 7:	Ga01G2333.1	Ga05G1034.1	3e-163
36- 8:	Ga01G2336.1	Ga05G1033.1	8e-116
36- 9:	Ga01G2337.1	Ga05G1032.1	0
36- 10:	Ga01G2339.1	Ga05G1030.1	1e-61
36- 11:	Ga01G2357.1	Ga05G1026.1	0
36- 12:	Ga01G2359.1	Ga05G1024.1	1e-104
36- 13:	Ga01G2360.1	Ga05G1023.1	8e-152
## Alignment 37: score=629.0 e_value=4.6e-33 N=13 Chr01&Chr05 minus
37- 0:	Ga01G2176.1	Ga05G0967.1	0
37- 1:	Ga01G2177.1	Ga05G0966.1	0
37- 2:	Ga01G2178.1	Ga05G0965.1	1e-56
37- 3:	Ga01G2180.1	Ga05G0964.1	0
37- 4:	Ga01G2189.1	Ga05G0962.1	0
37- 5:	Ga01G2195.1	Ga05G0958.1	2e-83
37- 6:	Ga01G2196.1	Ga05G0957.1	0
37- 7:	Ga01G2197.1	Ga05G0956.1	0
37- 8:	Ga01G2198.1	Ga05G0952.1	0
37- 9:	Ga01G2199.1	Ga05G0951.1	0
37- 10:	Ga01G2202.1	Ga05G0949.1	2e-37
37- 11:	Ga01G2204.1	Ga05G0948.1	7e-18
37- 12:	Ga01G2205.1	Ga05G0946.1	0
## Alignment 38: score=587.0 e_value=5.7e-39 N=14 Chr01&Chr05 minus
38- 0:	Ga01G1320.1	Ga05G2384.1	0
38- 1:	Ga01G1325.1	Ga05G2381.1	3e-171
38- 2:	Ga01G1330.1	Ga05G2356.1	0
38- 3:	Ga01G1335.1	Ga05G2340.1	0
38- 4:	Ga01G1336.1	Ga05G2331.1	0
38- 5:	Ga01G1358.1	Ga05G2328.1	0
38- 6:	Ga01G1364.1	Ga05G2314.1	0
38- 7:	Ga01G1365.1	Ga05G2313.1	6e-122
38- 8:	Ga01G1366.1	Ga05G2301.1	0
38- 9:	Ga01G1369.1	Ga05G2300.1	3e-121
38- 10:	Ga01G1370.1	Ga05G2295.1	0
38- 11:	Ga01G1371.1	Ga05G2291.1	0
38- 12:	Ga01G1373.1	Ga05G2282.1	0
38- 13:	Ga01G1374.1	Ga05G2281.1	0
## Alignment 39: score=508.0 e_value=9.9e-27 N=11 Chr01&Chr05 minus
39- 0:	Ga01G0730.1	Ga05G4016.1	0
39- 1:	Ga01G0731.1	Ga05G4015.1	3e-144
39- 2:	Ga01G0733.1	Ga05G4014.1	1e-50
39- 3:	Ga01G0744.1	Ga05G4006.1	2e-126
39- 4:	Ga01G0745.1	Ga05G4005.1	6e-87
39- 5:	Ga01G0747.1	Ga05G3999.1	0
39- 6:	Ga01G0750.1	Ga05G3998.1	0
39- 7:	Ga01G0766.1	Ga05G3997.1	1e-138
39- 8:	Ga01G0767.1	Ga05G3995.1	1e-146
39- 9:	Ga01G0774.1	Ga05G3993.1	6e-69
39- 10:	Ga01G0777.1	Ga05G3991.1	2e-32
## Alignment 40: score=481.0 e_value=4.6e-23 N=10 Chr01&Chr05 minus
40- 0:	Ga01G2410.1	Ga05G1107.1	0
40- 1:	Ga01G2411.1	Ga05G1104.1	0
40- 2:	Ga01G2412.1	Ga05G1103.1	1e-148
40- 3:	Ga01G2414.1	Ga05G1101.1	0
40- 4:	Ga01G2415.1	Ga05G1100.1	0
40- 5:	Ga01G2416.1	Ga05G1099.1	0
40- 6:	Ga01G2418.1	Ga05G1098.1	6e-134
40- 7:	Ga01G2419.1	Ga05G1097.1	0
40- 8:	Ga01G2420.1	Ga05G1096.1	0
40- 9:	Ga01G2433.1	Ga05G1080.1	5e-27
## Alignment 41: score=315.0 e_value=1.9e-12 N=7 Chr01&Chr05 minus
41- 0:	Ga01G2487.1	Ga05G1156.1	5e-44
41- 1:	Ga01G2495.1	Ga05G1152.1	0
41- 2:	Ga01G2496.1	Ga05G1149.1	1e-72
41- 3:	Ga01G2498.1	Ga05G1147.1	3e-98
41- 4:	Ga01G2503.1	Ga05G1146.1	6e-108
41- 5:	Ga01G2525.1	Ga05G1140.1	0
41- 6:	Ga01G2526.1	Ga05G1139.1	0
## Alignment 42: score=314.0 e_value=6.9e-13 N=7 Chr01&Chr05 minus
42- 0:	Ga01G0982.1	Ga05G4256.1	1e-26
42- 1:	Ga01G0985.1	Ga05G4254.1	0
42- 2:	Ga01G0991.1	Ga05G4248.1	0
42- 3:	Ga01G0992.1	Ga05G4247.1	0
42- 4:	Ga01G0998.1	Ga05G4242.1	3e-162
42- 5:	Ga01G1016.1	Ga05G4230.1	3e-166
42- 6:	Ga01G1019.1	Ga05G4222.1	1e-166
## Alignment 43: score=290.0 e_value=2.6e-09 N=6 Chr01&Chr05 minus
43- 0:	Ga01G0854.1	Ga05G4122.1	8e-62
43- 1:	Ga01G0856.1	Ga05G4120.1	4e-42
43- 2:	Ga01G0857.1	Ga05G4119.1	0
43- 3:	Ga01G0860.1	Ga05G4118.1	7e-88
43- 4:	Ga01G0861.1	Ga05G4117.1	0
43- 5:	Ga01G0863.1	Ga05G4109.1	1e-136
## Alignment 44: score=272.0 e_value=1.3e-08 N=6 Chr01&Chr05 minus
44- 0:	Ga01G1455.1	Ga05G2771.1	2e-73
44- 1:	Ga01G1459.1	Ga05G2770.1	0
44- 2:	Ga01G1462.1	Ga05G2763.1	2e-117
44- 3:	Ga01G1464.1	Ga05G2759.1	0
44- 4:	Ga01G1474.1	Ga05G2758.1	0
44- 5:	Ga01G1482.1	Ga05G2754.1	0
## Alignment 45: score=924.0 e_value=7.6e-58 N=20 Chr01&Chr06 plus
45- 0:	Ga01G1184.1	Ga06G0024.1	3e-98
45- 1:	Ga01G1189.1	Ga06G0030.1	0
45- 2:	Ga01G1191.1	Ga06G0032.1	2e-158
45- 3:	Ga01G1194.1	Ga06G0033.1	6e-160
45- 4:	Ga01G1198.1	Ga06G0039.1	0
45- 5:	Ga01G1202.1	Ga06G0054.1	4e-73
45- 6:	Ga01G1205.1	Ga06G0055.1	3e-64
45- 7:	Ga01G1206.1	Ga06G0056.1	0
45- 8:	Ga01G1209.1	Ga06G0057.1	7e-88
45- 9:	Ga01G1211.1	Ga06G0058.1	0
45- 10:	Ga01G1213.1	Ga06G0059.1	1e-172
45- 11:	Ga01G1214.1	Ga06G0060.1	0
45- 12:	Ga01G1219.1	Ga06G0069.1	6e-40
45- 13:	Ga01G1227.1	Ga06G0070.1	1e-141
45- 14:	Ga01G1230.1	Ga06G0071.1	0
45- 15:	Ga01G1232.1	Ga06G0074.1	1e-77
45- 16:	Ga01G1234.1	Ga06G0075.1	1e-30
45- 17:	Ga01G1236.1	Ga06G0077.1	0
45- 18:	Ga01G1239.1	Ga06G0082.1	4e-81
45- 19:	Ga01G1246.1	Ga06G0101.1	0
## Alignment 46: score=317.0 e_value=2.7e-13 N=7 Chr01&Chr06 plus
46- 0:	Ga01G1409.1	Ga06G0212.1	0
46- 1:	Ga01G1412.1	Ga06G0213.1	2e-38
46- 2:	Ga01G1413.1	Ga06G0218.1	0
46- 3:	Ga01G1417.1	Ga06G0221.1	0
46- 4:	Ga01G1418.1	Ga06G0223.1	0
46- 5:	Ga01G1427.1	Ga06G0238.1	0
46- 6:	Ga01G1429.1	Ga06G0248.1	1e-106
## Alignment 47: score=505.0 e_value=5.4e-27 N=11 Chr01&Chr06 minus
47- 0:	Ga01G1363.1	Ga06G0310.1	0
47- 1:	Ga01G1364.1	Ga06G0305.1	0
47- 2:	Ga01G1365.1	Ga06G0304.1	8e-120
47- 3:	Ga01G1366.1	Ga06G0297.1	3e-83
47- 4:	Ga01G1369.1	Ga06G0295.1	8e-135
47- 5:	Ga01G1382.1	Ga06G0283.1	0
47- 6:	Ga01G1389.1	Ga06G0281.1	0
47- 7:	Ga01G1392.1	Ga06G0272.1	0
47- 8:	Ga01G1393.1	Ga06G0269.1	2e-23
47- 9:	Ga01G1395.1	Ga06G0267.1	4e-36
47- 10:	Ga01G1399.1	Ga06G0262.1	0
## Alignment 48: score=281.0 e_value=1.5e-12 N=7 Chr01&Chr06 minus
48- 0:	Ga01G0856.1	Ga06G2370.1	3e-13
48- 1:	Ga01G0861.1	Ga06G2368.1	0
48- 2:	Ga01G0878.1	Ga06G2357.1	2e-12
48- 3:	Ga01G0901.1	Ga06G2352.1	4e-20
48- 4:	Ga01G0903.1	Ga06G2349.1	0
48- 5:	Ga01G0906.1	Ga06G2348.1	3e-17
48- 6:	Ga01G0930.1	Ga06G2338.1	0
## Alignment 49: score=274.0 e_value=1.9e-11 N=6 Chr01&Chr06 minus
49- 0:	Ga01G1459.1	Ga06G0155.1	0
49- 1:	Ga01G1462.1	Ga06G0139.1	8e-119
49- 2:	Ga01G1463.1	Ga06G0137.1	4e-131
49- 3:	Ga01G1464.1	Ga06G0127.1	0
49- 4:	Ga01G1465.1	Ga06G0126.1	1e-135
49- 5:	Ga01G1467.1	Ga06G0125.1	1e-153
## Alignment 50: score=861.0 e_value=2.6e-50 N=18 Chr01&Chr07 plus
50- 0:	Ga01G2309.1	Ga07G1021.1	1e-88
50- 1:	Ga01G2312.1	Ga07G1023.1	8e-69
50- 2:	Ga01G2315.1	Ga07G1024.1	0
50- 3:	Ga01G2318.1	Ga07G1025.1	7e-63
50- 4:	Ga01G2319.1	Ga07G1026.1	0
50- 5:	Ga01G2320.1	Ga07G1027.1	0
50- 6:	Ga01G2322.1	Ga07G1030.1	0
50- 7:	Ga01G2325.1	Ga07G1031.1	7e-45
50- 8:	Ga01G2331.1	Ga07G1032.1	7e-100
50- 9:	Ga01G2332.1	Ga07G1034.1	2e-86
50- 10:	Ga01G2335.1	Ga07G1035.1	1e-119
50- 11:	Ga01G2336.1	Ga07G1038.1	2e-150
50- 12:	Ga01G2337.1	Ga07G1040.1	0
50- 13:	Ga01G2339.1	Ga07G1041.1	1e-90
50- 14:	Ga01G2349.1	Ga07G1042.1	4e-93
50- 15:	Ga01G2352.1	Ga07G1043.1	1e-50
50- 16:	Ga01G2353.1	Ga07G1045.1	9e-124
50- 17:	Ga01G2359.1	Ga07G1048.1	3e-119
## Alignment 51: score=460.0 e_value=6e-21 N=10 Chr01&Chr07 plus
51- 0:	Ga01G1912.1	Ga07G0784.1	7e-106
51- 1:	Ga01G1917.1	Ga07G0786.1	4e-169
51- 2:	Ga01G1923.1	Ga07G0793.1	2e-11
51- 3:	Ga01G1927.1	Ga07G0794.1	7e-74
51- 4:	Ga01G1928.1	Ga07G0799.1	0
51- 5:	Ga01G1932.1	Ga07G0802.1	0
51- 6:	Ga01G1946.1	Ga07G0812.1	5e-105
51- 7:	Ga01G1949.1	Ga07G0813.1	1e-08
51- 8:	Ga01G1951.1	Ga07G0814.1	0
51- 9:	Ga01G1956.1	Ga07G0816.1	6e-111
## Alignment 52: score=455.0 e_value=3e-21 N=10 Chr01&Chr07 plus
52- 0:	Ga01G2255.1	Ga07G1050.1	1e-133
52- 1:	Ga01G2259.1	Ga07G1051.1	2e-109
52- 2:	Ga01G2260.1	Ga07G1054.1	0
52- 3:	Ga01G2263.1	Ga07G1061.1	0
52- 4:	Ga01G2265.1	Ga07G1063.1	3e-43
52- 5:	Ga01G2266.1	Ga07G1065.1	0
52- 6:	Ga01G2269.1	Ga07G1066.1	1e-171
52- 7:	Ga01G2288.1	Ga07G1073.1	3e-176
52- 8:	Ga01G2293.1	Ga07G1076.1	0
52- 9:	Ga01G2302.1	Ga07G1078.1	0
## Alignment 53: score=402.0 e_value=1.2e-22 N=9 Chr01&Chr07 plus
53- 0:	Ga01G1862.1	Ga07G0651.1	4e-148
53- 1:	Ga01G1863.1	Ga07G0652.1	5e-145
53- 2:	Ga01G1864.1	Ga07G0656.1	2e-156
53- 3:	Ga01G1867.1	Ga07G0659.1	0
53- 4:	Ga01G1871.1	Ga07G0663.1	2e-135
53- 5:	Ga01G1872.1	Ga07G0667.1	0
53- 6:	Ga01G1894.1	Ga07G0681.1	2e-99
53- 7:	Ga01G1895.1	Ga07G0683.1	0
53- 8:	Ga01G1911.1	Ga07G0695.1	4e-140
## Alignment 54: score=395.0 e_value=5.4e-22 N=9 Chr01&Chr07 plus
54- 0:	Ga01G2097.1	Ga07G0546.1	0
54- 1:	Ga01G2109.1	Ga07G0550.1	0
54- 2:	Ga01G2113.1	Ga07G0552.1	0
54- 3:	Ga01G2129.1	Ga07G0574.1	2e-155
54- 4:	Ga01G2132.1	Ga07G0576.1	0
54- 5:	Ga01G2133.1	Ga07G0579.1	0
54- 6:	Ga01G2134.1	Ga07G0581.1	0
54- 7:	Ga01G2135.1	Ga07G0585.1	8e-101
54- 8:	Ga01G2146.1	Ga07G0598.1	0
## Alignment 55: score=452.0 e_value=4e-20 N=10 Chr01&Chr07 minus
55- 0:	Ga01G2038.1	Ga07G0541.1	3e-142
55- 1:	Ga01G2041.1	Ga07G0538.1	0
55- 2:	Ga01G2044.1	Ga07G0532.1	0
55- 3:	Ga01G2053.1	Ga07G0529.1	0
55- 4:	Ga01G2056.1	Ga07G0525.1	2e-43
55- 5:	Ga01G2061.1	Ga07G0515.1	7e-16
55- 6:	Ga01G2067.1	Ga07G0506.1	0
55- 7:	Ga01G2069.1	Ga07G0500.1	0
55- 8:	Ga01G2075.1	Ga07G0495.1	3e-153
55- 9:	Ga01G2079.1	Ga07G0494.1	2e-79
## Alignment 56: score=298.0 e_value=2.9e-13 N=7 Chr01&Chr07 minus
56- 0:	Ga01G2120.1	Ga07G0603.1	7e-105
56- 1:	Ga01G2121.1	Ga07G0597.1	0
56- 2:	Ga01G2122.1	Ga07G0596.1	1e-34
56- 3:	Ga01G2134.1	Ga07G0581.1	0
56- 4:	Ga01G2140.1	Ga07G0571.1	0
56- 5:	Ga01G2142.1	Ga07G0568.1	9e-108
56- 6:	Ga01G2144.1	Ga07G0545.1	2e-164
## Alignment 57: score=276.0 e_value=1e-11 N=6 Chr01&Chr07 minus
57- 0:	Ga01G2569.1	Ga07G1575.1	0
57- 1:	Ga01G2570.1	Ga07G1574.1	2e-20
57- 2:	Ga01G2581.1	Ga07G1568.1	2e-47
57- 3:	Ga01G2585.1	Ga07G1564.1	3e-72
57- 4:	Ga01G2597.1	Ga07G1558.1	0
57- 5:	Ga01G2598.1	Ga07G1557.1	0
## Alignment 58: score=893.0 e_value=6.6e-53 N=19 Chr01&Chr08 plus
58- 0:	Ga01G2532.1	Ga08G2108.1	0
58- 1:	Ga01G2539.1	Ga08G2109.1	0
58- 2:	Ga01G2541.1	Ga08G2110.1	0
58- 3:	Ga01G2545.1	Ga08G2112.1	2e-161
58- 4:	Ga01G2549.1	Ga08G2119.1	4e-27
58- 5:	Ga01G2550.1	Ga08G2121.1	4e-49
58- 6:	Ga01G2551.1	Ga08G2122.1	5e-12
58- 7:	Ga01G2552.1	Ga08G2124.1	0
58- 8:	Ga01G2553.1	Ga08G2130.1	2e-83
58- 9:	Ga01G2554.1	Ga08G2131.1	0
58- 10:	Ga01G2557.1	Ga08G2143.1	0
58- 11:	Ga01G2559.1	Ga08G2146.1	0
58- 12:	Ga01G2566.1	Ga08G2148.1	0
58- 13:	Ga01G2569.1	Ga08G2151.1	3e-71
58- 14:	Ga01G2570.1	Ga08G2153.1	0
58- 15:	Ga01G2571.1	Ga08G2154.1	1e-71
58- 16:	Ga01G2579.1	Ga08G2157.1	1e-117
58- 17:	Ga01G2581.1	Ga08G2162.1	4e-111
58- 18:	Ga01G2583.1	Ga08G2163.1	0
## Alignment 59: score=456.0 e_value=7.7e-24 N=10 Chr01&Chr08 plus
59- 0:	Ga01G2318.1	Ga08G0030.1	3e-58
59- 1:	Ga01G2319.1	Ga08G0031.1	0
59- 2:	Ga01G2320.1	Ga08G0035.1	0
59- 3:	Ga01G2324.1	Ga08G0036.1	7e-73
59- 4:	Ga01G2328.1	Ga08G0037.1	4e-28
59- 5:	Ga01G2331.1	Ga08G0038.1	2e-100
59- 6:	Ga01G2349.1	Ga08G0039.1	6e-94
59- 7:	Ga01G2353.1	Ga08G0043.1	1e-111
59- 8:	Ga01G2354.1	Ga08G0044.1	0
59- 9:	Ga01G2355.1	Ga08G0058.1	8e-67
## Alignment 60: score=414.0 e_value=1.9e-22 N=9 Chr01&Chr08 plus
60- 0:	Ga01G2796.1	Ga08G1975.1	6e-09
60- 1:	Ga01G2803.1	Ga08G1976.1	2e-174
60- 2:	Ga01G2804.1	Ga08G1977.1	0
60- 3:	Ga01G2805.1	Ga08G1979.1	5e-154
60- 4:	Ga01G2806.1	Ga08G1990.1	0
60- 5:	Ga01G2808.1	Ga08G1991.1	1e-94
60- 6:	Ga01G2810.1	Ga08G1993.1	6e-29
60- 7:	Ga01G2813.1	Ga08G1995.1	0
60- 8:	Ga01G2815.1	Ga08G2011.1	0
## Alignment 61: score=366.0 e_value=1.6e-15 N=8 Chr01&Chr08 plus
61- 0:	Ga01G2819.1	Ga08G1929.1	1e-89
61- 1:	Ga01G2820.1	Ga08G1944.1	1e-90
61- 2:	Ga01G2821.1	Ga08G1948.1	0
61- 3:	Ga01G2823.1	Ga08G1955.1	1e-133
61- 4:	Ga01G2824.1	Ga08G1956.1	3e-158
61- 5:	Ga01G2825.1	Ga08G1957.1	8e-131
61- 6:	Ga01G2832.1	Ga08G1967.1	0
61- 7:	Ga01G2834.1	Ga08G1970.1	2e-66
## Alignment 62: score=321.0 e_value=3.4e-12 N=7 Chr01&Chr08 plus
62- 0:	Ga01G2647.1	Ga08G2029.1	3e-155
62- 1:	Ga01G2652.1	Ga08G2046.1	0
62- 2:	Ga01G2656.1	Ga08G2050.1	5e-93
62- 3:	Ga01G2660.1	Ga08G2056.1	0
62- 4:	Ga01G2661.1	Ga08G2059.1	3e-62
62- 5:	Ga01G2662.1	Ga08G2062.1	4e-164
62- 6:	Ga01G2663.1	Ga08G2064.1	0
## Alignment 63: score=1470.0 e_value=7.3e-108 N=32 Chr01&Chr08 minus
63- 0:	Ga01G2706.1	Ga08G1901.1	2e-119
63- 1:	Ga01G2708.1	Ga08G1894.1	0
63- 2:	Ga01G2712.1	Ga08G1878.1	4e-80
63- 3:	Ga01G2714.1	Ga08G1877.1	0
63- 4:	Ga01G2716.1	Ga08G1871.1	0
63- 5:	Ga01G2718.1	Ga08G1870.1	1e-18
63- 6:	Ga01G2722.1	Ga08G1863.1	0
63- 7:	Ga01G2724.1	Ga08G1860.1	0
63- 8:	Ga01G2725.1	Ga08G1856.1	7e-46
63- 9:	Ga01G2727.1	Ga08G1854.1	2e-125
63- 10:	Ga01G2728.1	Ga08G1853.1	2e-68
63- 11:	Ga01G2734.1	Ga08G1848.1	1e-17
63- 12:	Ga01G2735.1	Ga08G1846.1	0
63- 13:	Ga01G2740.1	Ga08G1845.1	9e-80
63- 14:	Ga01G2741.1	Ga08G1843.1	4e-130
63- 15:	Ga01G2742.1	Ga08G1841.1	4e-175
63- 16:	Ga01G2747.1	Ga08G1836.1	3e-140
63- 17:	Ga01G2748.1	Ga08G1833.1	7e-109
63- 18:	Ga01G2752.1	Ga08G1829.1	5e-149
63- 19:	Ga01G2755.1	Ga08G1827.1	1e-55
63- 20:	Ga01G2756.1	Ga08G1826.1	3e-91
63- 21:	Ga01G2758.1	Ga08G1824.1	8e-83
63- 22:	Ga01G2762.1	Ga08G1823.1	0
63- 23:	Ga01G2765.1	Ga08G1819.1	0
63- 24:	Ga01G2767.1	Ga08G1815.1	0
63- 25:	Ga01G2771.1	Ga08G1813.1	4e-167
63- 26:	Ga01G2772.1	Ga08G1810.1	0
63- 27:	Ga01G2778.1	Ga08G1805.1	0
63- 28:	Ga01G2779.1	Ga08G1791.1	0
63- 29:	Ga01G2782.1	Ga08G1780.1	3e-170
63- 30:	Ga01G2783.1	Ga08G1777.1	3e-132
63- 31:	Ga01G2785.1	Ga08G1754.1	2e-67
## Alignment 64: score=804.0 e_value=1.6e-61 N=18 Chr01&Chr08 minus
64- 0:	Ga01G1691.1	Ga08G1346.1	0
64- 1:	Ga01G1692.1	Ga08G1345.1	2e-80
64- 2:	Ga01G1693.1	Ga08G1344.1	2e-51
64- 3:	Ga01G1698.1	Ga08G1341.1	3e-70
64- 4:	Ga01G1699.1	Ga08G1338.1	0
64- 5:	Ga01G1707.1	Ga08G1334.1	7e-131
64- 6:	Ga01G1709.1	Ga08G1333.1	0
64- 7:	Ga01G1717.1	Ga08G1330.1	5e-81
64- 8:	Ga01G1736.1	Ga08G1326.1	5e-107
64- 9:	Ga01G1740.1	Ga08G1324.1	2e-145
64- 10:	Ga01G1741.1	Ga08G1323.1	2e-12
64- 11:	Ga01G1743.1	Ga08G1319.1	2e-110
64- 12:	Ga01G1746.1	Ga08G1317.1	0
64- 13:	Ga01G1748.1	Ga08G1316.1	5e-45
64- 14:	Ga01G1752.1	Ga08G1294.1	0
64- 15:	Ga01G1757.1	Ga08G1292.1	1e-23
64- 16:	Ga01G1762.1	Ga08G1291.1	5e-83
64- 17:	Ga01G1782.1	Ga08G1271.1	1e-17
## Alignment 65: score=606.0 e_value=2.3e-29 N=13 Chr01&Chr08 minus
65- 0:	Ga01G2475.1	Ga08G2386.1	2e-133
65- 1:	Ga01G2482.1	Ga08G2384.1	1e-84
65- 2:	Ga01G2487.1	Ga08G2381.1	3e-53
65- 3:	Ga01G2491.1	Ga08G2378.1	0
65- 4:	Ga01G2496.1	Ga08G2377.1	8e-97
65- 5:	Ga01G2503.1	Ga08G2374.1	4e-102
65- 6:	Ga01G2507.1	Ga08G2373.1	0
65- 7:	Ga01G2510.1	Ga08G2372.1	1e-105
65- 8:	Ga01G2511.1	Ga08G2369.1	0
65- 9:	Ga01G2516.1	Ga08G2361.1	0
65- 10:	Ga01G2517.1	Ga08G2360.1	0
65- 11:	Ga01G2525.1	Ga08G2357.1	0
65- 12:	Ga01G2526.1	Ga08G2356.1	0
## Alignment 66: score=584.0 e_value=3.6e-28 N=12 Chr01&Chr08 minus
66- 0:	Ga01G2372.1	Ga08G2324.1	0
66- 1:	Ga01G2375.1	Ga08G2323.1	0
66- 2:	Ga01G2376.1	Ga08G2322.1	0
66- 3:	Ga01G2378.1	Ga08G2321.1	4e-115
66- 4:	Ga01G2379.1	Ga08G2320.1	0
66- 5:	Ga01G2381.1	Ga08G2319.1	3e-46
66- 6:	Ga01G2384.1	Ga08G2317.1	2e-24
66- 7:	Ga01G2385.1	Ga08G2315.1	0
66- 8:	Ga01G2387.1	Ga08G2312.1	4e-174
66- 9:	Ga01G2390.1	Ga08G2308.1	0
66- 10:	Ga01G2394.1	Ga08G2306.1	8e-77
66- 11:	Ga01G2395.1	Ga08G2304.1	0
## Alignment 67: score=535.0 e_value=1.7e-24 N=11 Chr01&Chr08 minus
67- 0:	Ga01G2585.1	Ga08G1370.1	4e-117
67- 1:	Ga01G2586.1	Ga08G1369.1	8e-56
67- 2:	Ga01G2591.1	Ga08G1366.1	0
67- 3:	Ga01G2593.1	Ga08G1364.1	0
67- 4:	Ga01G2594.1	Ga08G1363.1	0
67- 5:	Ga01G2595.1	Ga08G1362.1	3e-24
67- 6:	Ga01G2597.1	Ga08G1359.1	0
67- 7:	Ga01G2599.1	Ga08G1356.1	0
67- 8:	Ga01G2600.1	Ga08G1354.1	6e-92
67- 9:	Ga01G2601.1	Ga08G1352.1	4e-148
67- 10:	Ga01G2603.1	Ga08G1347.1	2e-55
## Alignment 68: score=409.0 e_value=8.8e-22 N=10 Chr01&Chr08 minus
68- 0:	Ga01G2621.1	Ga08G2095.1	2e-75
68- 1:	Ga01G2629.1	Ga08G2094.1	0
68- 2:	Ga01G2634.1	Ga08G2090.1	0
68- 3:	Ga01G2636.1	Ga08G2088.1	7e-154
68- 4:	Ga01G2641.1	Ga08G2071.1	0
68- 5:	Ga01G2643.1	Ga08G2065.1	0
68- 6:	Ga01G2656.1	Ga08G2050.1	5e-93
68- 7:	Ga01G2679.1	Ga08G2030.1	2e-144
68- 8:	Ga01G2702.1	Ga08G2024.1	2e-108
68- 9:	Ga01G2703.1	Ga08G2023.1	3e-64
## Alignment 69: score=283.0 e_value=1.1e-10 N=6 Chr01&Chr08 minus
69- 0:	Ga01G2413.1	Ga08G2335.1	0
69- 1:	Ga01G2415.1	Ga08G2334.1	0
69- 2:	Ga01G2416.1	Ga08G2333.1	0
69- 3:	Ga01G2418.1	Ga08G2331.1	4e-146
69- 4:	Ga01G2420.1	Ga08G2328.1	0
69- 5:	Ga01G2433.1	Ga08G2314.1	9e-25
## Alignment 70: score=377.0 e_value=1.3e-17 N=9 Chr01&Chr09 plus
70- 0:	Ga01G2674.1	Ga09G2178.1	8e-120
70- 1:	Ga01G2688.1	Ga09G2192.1	0
70- 2:	Ga01G2708.1	Ga09G2215.1	0
70- 3:	Ga01G2709.1	Ga09G2216.1	2e-21
70- 4:	Ga01G2718.1	Ga09G2222.1	9e-22
70- 5:	Ga01G2727.1	Ga09G2227.1	1e-114
70- 6:	Ga01G2741.1	Ga09G2229.1	9e-135
70- 7:	Ga01G2747.1	Ga09G2232.1	3e-139
70- 8:	Ga01G2752.1	Ga09G2234.1	1e-144
## Alignment 71: score=275.0 e_value=1.1e-09 N=6 Chr01&Chr09 plus
71- 0:	Ga01G2176.1	Ga09G1941.1	7e-112
71- 1:	Ga01G2177.1	Ga09G1944.1	0
71- 2:	Ga01G2180.1	Ga09G1948.1	0
71- 3:	Ga01G2194.1	Ga09G1954.1	6e-157
71- 4:	Ga01G2196.1	Ga09G1957.1	0
71- 5:	Ga01G2202.1	Ga09G1960.1	1e-09
## Alignment 72: score=272.0 e_value=1e-08 N=6 Chr01&Chr09 plus
72- 0:	Ga01G0279.1	Ga09G0811.1	0
72- 1:	Ga01G0287.1	Ga09G0813.1	0
72- 2:	Ga01G0293.1	Ga09G0816.1	0
72- 3:	Ga01G0298.1	Ga09G0823.1	0
72- 4:	Ga01G0299.1	Ga09G0824.1	1e-100
72- 5:	Ga01G0306.1	Ga09G0835.1	1e-22
## Alignment 73: score=448.0 e_value=2.1e-28 N=11 Chr01&Chr09 minus
73- 0:	Ga01G1707.1	Ga09G2141.1	5e-136
73- 1:	Ga01G1708.1	Ga09G2140.1	0
73- 2:	Ga01G1715.1	Ga09G2139.1	0
73- 3:	Ga01G1740.1	Ga09G2138.1	9e-149
73- 4:	Ga01G1743.1	Ga09G2134.1	2e-10
73- 5:	Ga01G1751.1	Ga09G2131.1	4e-107
73- 6:	Ga01G1773.1	Ga09G2128.1	0
73- 7:	Ga01G1778.1	Ga09G2124.1	3e-171
73- 8:	Ga01G1780.1	Ga09G2123.1	2e-63
73- 9:	Ga01G1785.1	Ga09G2104.1	3e-176
73- 10:	Ga01G1799.1	Ga09G2085.1	0
## Alignment 74: score=376.0 e_value=1.7e-13 N=8 Chr01&Chr09 minus
74- 0:	Ga01G2263.1	Ga09G1776.1	0
74- 1:	Ga01G2265.1	Ga09G1773.1	2e-11
74- 2:	Ga01G2266.1	Ga09G1771.1	0
74- 3:	Ga01G2268.1	Ga09G1769.1	7e-107
74- 4:	Ga01G2276.1	Ga09G1766.1	0
74- 5:	Ga01G2289.1	Ga09G1762.1	9e-146
74- 6:	Ga01G2291.1	Ga09G1761.1	4e-79
74- 7:	Ga01G2292.1	Ga09G1760.1	5e-136
## Alignment 75: score=374.0 e_value=2.5e-21 N=9 Chr01&Chr09 minus
75- 0:	Ga01G1500.1	Ga09G1522.1	1e-176
75- 1:	Ga01G1502.1	Ga09G1514.1	1e-34
75- 2:	Ga01G1503.1	Ga09G1513.1	0
75- 3:	Ga01G1505.1	Ga09G1510.1	5e-44
75- 4:	Ga01G1510.1	Ga09G1493.1	0
75- 5:	Ga01G1520.1	Ga09G1471.1	0
75- 6:	Ga01G1528.1	Ga09G1470.1	2e-125
75- 7:	Ga01G1531.1	Ga09G1469.1	8e-149
75- 8:	Ga01G1545.1	Ga09G1447.1	0
## Alignment 76: score=282.0 e_value=4.1e-08 N=6 Chr01&Chr09 minus
76- 0:	Ga01G2680.1	Ga09G2194.1	3e-81
76- 1:	Ga01G2688.1	Ga09G2192.1	0
76- 2:	Ga01G2693.1	Ga09G2191.1	7e-08
76- 3:	Ga01G2697.1	Ga09G2190.1	0
76- 4:	Ga01G2700.1	Ga09G2187.1	3e-65
76- 5:	Ga01G2702.1	Ga09G2184.1	6e-100
## Alignment 77: score=257.0 e_value=8.9e-09 N=6 Chr01&Chr09 minus
77- 0:	Ga01G1911.1	Ga09G2778.1	3e-100
77- 1:	Ga01G1921.1	Ga09G2771.1	5e-66
77- 2:	Ga01G1934.1	Ga09G2769.1	0
77- 3:	Ga01G1935.1	Ga09G2766.1	2e-97
77- 4:	Ga01G1956.1	Ga09G2763.1	1e-114
77- 5:	Ga01G1957.1	Ga09G2762.1	0
## Alignment 78: score=250.0 e_value=9.5e-12 N=6 Chr01&Chr09 minus
78- 0:	Ga01G1556.1	Ga09G1613.1	3e-105
78- 1:	Ga01G1563.1	Ga09G1589.1	1e-30
78- 2:	Ga01G1569.1	Ga09G1569.1	9e-150
78- 3:	Ga01G1576.1	Ga09G1563.1	0
78- 4:	Ga01G1577.1	Ga09G1561.1	1e-53
78- 5:	Ga01G1578.1	Ga09G1559.1	8e-134
## Alignment 79: score=1145.0 e_value=5.5e-89 N=27 Chr01&Chr10 plus
79- 0:	Ga01G0605.1	Ga10G2763.1	9e-84
79- 1:	Ga01G0606.1	Ga10G2765.1	8e-10
79- 2:	Ga01G0611.1	Ga10G2778.1	2e-144
79- 3:	Ga01G0617.1	Ga10G2779.1	8e-74
79- 4:	Ga01G0641.1	Ga10G2796.1	2e-45
79- 5:	Ga01G0659.1	Ga10G2812.1	3e-60
79- 6:	Ga01G0661.1	Ga10G2813.1	1e-97
79- 7:	Ga01G0662.1	Ga10G2814.1	0
79- 8:	Ga01G0680.1	Ga10G2817.1	3e-64
79- 9:	Ga01G0682.1	Ga10G2819.1	0
79- 10:	Ga01G0689.1	Ga10G2820.1	4e-70
79- 11:	Ga01G0693.1	Ga10G2828.1	3e-126
79- 12:	Ga01G0704.1	Ga10G2836.1	8e-86
79- 13:	Ga01G0706.1	Ga10G2838.1	2e-73
79- 14:	Ga01G0715.1	Ga10G2848.1	3e-178
79- 15:	Ga01G0727.1	Ga10G2865.1	6e-35
79- 16:	Ga01G0746.1	Ga10G2882.1	4e-43
79- 17:	Ga01G0763.1	Ga10G2904.1	0
79- 18:	Ga01G0766.1	Ga10G2906.1	9e-125
79- 19:	Ga01G0767.1	Ga10G2907.1	9e-68
79- 20:	Ga01G0774.1	Ga10G2908.1	1e-44
79- 21:	Ga01G0783.1	Ga10G2916.1	2e-175
79- 22:	Ga01G0790.1	Ga10G2918.1	8e-40
79- 23:	Ga01G0792.1	Ga10G2921.1	0
79- 24:	Ga01G0803.1	Ga10G2930.1	9e-13
79- 25:	Ga01G0804.1	Ga10G2934.1	2e-118
79- 26:	Ga01G0806.1	Ga10G2938.1	1e-72
## Alignment 80: score=748.0 e_value=5.7e-44 N=16 Chr01&Chr10 plus
80- 0:	Ga01G0845.1	Ga10G2948.1	2e-170
80- 1:	Ga01G0851.1	Ga10G2951.1	9e-151
80- 2:	Ga01G0853.1	Ga10G2952.1	2e-157
80- 3:	Ga01G0856.1	Ga10G2958.1	3e-13
80- 4:	Ga01G0857.1	Ga10G2959.1	2e-115
80- 5:	Ga01G0861.1	Ga10G2961.1	0
80- 6:	Ga01G0865.1	Ga10G2965.1	9e-08
80- 7:	Ga01G0867.1	Ga10G2967.1	1e-26
80- 8:	Ga01G0869.1	Ga10G2968.1	0
80- 9:	Ga01G0878.1	Ga10G2970.1	5e-15
80- 10:	Ga01G0882.1	Ga10G2971.1	8e-109
80- 11:	Ga01G0883.1	Ga10G2972.1	0
80- 12:	Ga01G0897.1	Ga10G2989.1	4e-167
80- 13:	Ga01G0898.1	Ga10G2990.1	0
80- 14:	Ga01G0901.1	Ga10G2996.1	3e-20
80- 15:	Ga01G0903.1	Ga10G2998.1	0
## Alignment 81: score=383.0 e_value=1.2e-16 N=9 Chr01&Chr10 minus
81- 0:	Ga01G0277.1	Ga10G1207.1	0
81- 1:	Ga01G0278.1	Ga10G1188.1	1e-168
81- 2:	Ga01G0279.1	Ga10G1165.1	0
81- 3:	Ga01G0280.1	Ga10G1158.1	0
81- 4:	Ga01G0281.1	Ga10G1157.1	3e-108
81- 5:	Ga01G0287.1	Ga10G1153.1	0
81- 6:	Ga01G0289.1	Ga10G1148.1	8e-68
81- 7:	Ga01G0291.1	Ga10G1143.1	2e-69
81- 8:	Ga01G0292.1	Ga10G1134.1	0
## Alignment 82: score=253.0 e_value=1e-11 N=6 Chr01&Chr10 minus
82- 0:	Ga01G2319.1	Ga10G0413.1	0
82- 1:	Ga01G2333.1	Ga10G0412.1	9e-142
82- 2:	Ga01G2336.1	Ga10G0403.1	8e-56
82- 3:	Ga01G2337.1	Ga10G0402.1	0
82- 4:	Ga01G2338.1	Ga10G0399.1	5e-40
82- 5:	Ga01G2357.1	Ga10G0374.1	0
## Alignment 83: score=808.0 e_value=1.4e-57 N=19 Chr01&Chr11 plus
83- 0:	Ga01G0794.1	Ga11G0698.1	1e-149
83- 1:	Ga01G0797.1	Ga11G0700.1	0
83- 2:	Ga01G0809.1	Ga11G0702.1	8e-75
83- 3:	Ga01G0815.1	Ga11G0706.1	0
83- 4:	Ga01G0827.1	Ga11G0708.1	0
83- 5:	Ga01G0845.1	Ga11G0709.1	0
83- 6:	Ga01G0846.1	Ga11G0710.1	4e-77
83- 7:	Ga01G0857.1	Ga11G0711.1	0
83- 8:	Ga01G0871.1	Ga11G0713.1	5e-102
83- 9:	Ga01G0896.1	Ga11G0720.1	4e-97
83- 10:	Ga01G0898.1	Ga11G0721.1	0
83- 11:	Ga01G0900.1	Ga11G0722.1	1e-167
83- 12:	Ga01G0912.1	Ga11G0725.1	0
83- 13:	Ga01G0918.1	Ga11G0726.1	8e-15
83- 14:	Ga01G0921.1	Ga11G0728.1	3e-08
83- 15:	Ga01G0922.1	Ga11G0730.1	1e-84
83- 16:	Ga01G0934.1	Ga11G0731.1	0
83- 17:	Ga01G0938.1	Ga11G0735.1	0
83- 18:	Ga01G0953.1	Ga11G0739.1	6e-113
## Alignment 84: score=565.0 e_value=7.5e-32 N=13 Chr01&Chr11 plus
84- 0:	Ga01G1911.1	Ga11G3725.1	6e-125
84- 1:	Ga01G1922.1	Ga11G3734.1	0
84- 2:	Ga01G1925.1	Ga11G3735.1	2e-35
84- 3:	Ga01G1927.1	Ga11G3736.1	9e-73
84- 4:	Ga01G1936.1	Ga11G3739.1	0
84- 5:	Ga01G1951.1	Ga11G3740.1	0
84- 6:	Ga01G1956.1	Ga11G3742.1	1e-115
84- 7:	Ga01G1968.1	Ga11G3753.1	0
84- 8:	Ga01G1970.1	Ga11G3754.1	1e-74
84- 9:	Ga01G1972.1	Ga11G3760.1	0
84- 10:	Ga01G1978.1	Ga11G3761.1	5e-139
84- 11:	Ga01G1989.1	Ga11G3769.1	3e-44
84- 12:	Ga01G2003.1	Ga11G3784.1	1e-125
## Alignment 85: score=512.0 e_value=3.8e-33 N=12 Chr01&Chr11 plus
85- 0:	Ga01G0607.1	Ga11G0557.1	0
85- 1:	Ga01G0609.1	Ga11G0563.1	3e-128
85- 2:	Ga01G0615.1	Ga11G0564.1	0
85- 3:	Ga01G0623.1	Ga11G0565.1	7e-99
85- 4:	Ga01G0633.1	Ga11G0571.1	7e-52
85- 5:	Ga01G0634.1	Ga11G0581.1	0
85- 6:	Ga01G0657.1	Ga11G0604.1	0
85- 7:	Ga01G0660.1	Ga11G0611.1	1e-12
85- 8:	Ga01G0661.1	Ga11G0612.1	0
85- 9:	Ga01G0662.1	Ga11G0613.1	0
85- 10:	Ga01G0687.1	Ga11G0626.1	8e-18
85- 11:	Ga01G0688.1	Ga11G0628.1	0
## Alignment 86: score=388.0 e_value=1.1e-19 N=9 Chr01&Chr11 plus
86- 0:	Ga01G0884.1	Ga11G2385.1	1e-130
86- 1:	Ga01G0892.1	Ga11G2400.1	0
86- 2:	Ga01G0899.1	Ga11G2412.1	2e-155
86- 3:	Ga01G0911.1	Ga11G2420.1	0
86- 4:	Ga01G0926.1	Ga11G2441.1	0
86- 5:	Ga01G0928.1	Ga11G2444.1	1e-171
86- 6:	Ga01G0929.1	Ga11G2446.1	2e-87
86- 7:	Ga01G0930.1	Ga11G2447.1	0
86- 8:	Ga01G0933.1	Ga11G2451.1	0
## Alignment 87: score=322.0 e_value=1.9e-15 N=8 Chr01&Chr11 plus
87- 0:	Ga01G0266.1	Ga11G2795.1	2e-98
87- 1:	Ga01G0280.1	Ga11G2818.1	3e-158
87- 2:	Ga01G0287.1	Ga11G2821.1	0
87- 3:	Ga01G0291.1	Ga11G2837.1	3e-38
87- 4:	Ga01G0295.1	Ga11G2853.1	7e-34
87- 5:	Ga01G0300.1	Ga11G2866.1	7e-82
87- 6:	Ga01G0302.1	Ga11G2873.1	1e-27
87- 7:	Ga01G0305.1	Ga11G2874.1	0
## Alignment 88: score=264.0 e_value=2.7e-10 N=6 Chr01&Chr11 plus
88- 0:	Ga01G0448.1	Ga11G0522.1	0
88- 1:	Ga01G0455.1	Ga11G0525.1	0
88- 2:	Ga01G0474.1	Ga11G0527.1	5e-77
88- 3:	Ga01G0475.1	Ga11G0528.1	8e-154
88- 4:	Ga01G0482.1	Ga11G0531.1	1e-119
88- 5:	Ga01G0489.1	Ga11G0534.1	3e-46
## Alignment 89: score=767.0 e_value=1.9e-47 N=17 Chr01&Chr11 minus
89- 0:	Ga01G2688.1	Ga11G3853.1	0
89- 1:	Ga01G2689.1	Ga11G3852.1	2e-133
89- 2:	Ga01G2693.1	Ga11G3851.1	1e-08
89- 3:	Ga01G2706.1	Ga11G3825.1	6e-117
89- 4:	Ga01G2719.1	Ga11G3822.1	8e-106
89- 5:	Ga01G2722.1	Ga11G3820.1	3e-135
89- 6:	Ga01G2725.1	Ga11G3819.1	0
89- 7:	Ga01G2726.1	Ga11G3818.1	3e-46
89- 8:	Ga01G2730.1	Ga11G3816.1	0
89- 9:	Ga01G2731.1	Ga11G3815.1	2e-112
89- 10:	Ga01G2736.1	Ga11G3814.1	0
89- 11:	Ga01G2738.1	Ga11G3813.1	0
89- 12:	Ga01G2741.1	Ga11G3810.1	7e-126
89- 13:	Ga01G2744.1	Ga11G3809.1	1e-145
89- 14:	Ga01G2750.1	Ga11G3801.1	0
89- 15:	Ga01G2765.1	Ga11G3799.1	0
89- 16:	Ga01G2772.1	Ga11G3797.1	3e-49
## Alignment 90: score=467.0 e_value=1.4e-26 N=11 Chr01&Chr11 minus
90- 0:	Ga01G1691.1	Ga11G3897.1	0
90- 1:	Ga01G1698.1	Ga11G3894.1	3e-107
90- 2:	Ga01G1707.1	Ga11G3893.1	1e-39
90- 3:	Ga01G1709.1	Ga11G3892.1	0
90- 4:	Ga01G1711.1	Ga11G3891.1	0
90- 5:	Ga01G1736.1	Ga11G3889.1	4e-107
90- 6:	Ga01G1741.1	Ga11G3888.1	1e-12
90- 7:	Ga01G1748.1	Ga11G3885.1	3e-10
90- 8:	Ga01G1755.1	Ga11G3875.1	0
90- 9:	Ga01G1756.1	Ga11G3874.1	0
90- 10:	Ga01G1781.1	Ga11G3871.1	0
## Alignment 91: score=440.0 e_value=2.2e-20 N=10 Chr01&Chr11 minus
91- 0:	Ga01G2541.1	Ga11G3162.1	2e-149
91- 1:	Ga01G2544.1	Ga11G3161.1	3e-08
91- 2:	Ga01G2550.1	Ga11G3150.1	1e-41
91- 3:	Ga01G2553.1	Ga11G3143.1	1e-72
91- 4:	Ga01G2569.1	Ga11G3127.1	0
91- 5:	Ga01G2570.1	Ga11G3124.1	0
91- 6:	Ga01G2581.1	Ga11G3111.1	7e-44
91- 7:	Ga01G2586.1	Ga11G3106.1	1e-38
91- 8:	Ga01G2594.1	Ga11G3103.1	0
91- 9:	Ga01G2597.1	Ga11G3102.1	0
## Alignment 92: score=305.0 e_value=2.1e-13 N=7 Chr01&Chr11 minus
92- 0:	Ga01G1219.1	Ga11G2104.1	2e-60
92- 1:	Ga01G1227.1	Ga11G2103.1	6e-102
92- 2:	Ga01G1233.1	Ga11G2097.1	2e-57
92- 3:	Ga01G1234.1	Ga11G2096.1	1e-29
92- 4:	Ga01G1239.1	Ga11G2081.1	4e-60
92- 5:	Ga01G1247.1	Ga11G2067.1	0
92- 6:	Ga01G1253.1	Ga11G2060.1	3e-73
## Alignment 93: score=253.0 e_value=8.8e-10 N=6 Chr01&Chr11 minus
93- 0:	Ga01G1181.1	Ga11G2178.1	1e-69
93- 1:	Ga01G1194.1	Ga11G2154.1	7e-105
93- 2:	Ga01G1196.1	Ga11G2150.1	6e-38
93- 3:	Ga01G1202.1	Ga11G2137.1	4e-61
93- 4:	Ga01G1205.1	Ga11G2134.1	2e-57
93- 5:	Ga01G1213.1	Ga11G2132.1	2e-75
## Alignment 94: score=252.0 e_value=7.4e-08 N=6 Chr01&Chr11 minus
94- 0:	Ga01G0359.1	Ga11G0492.1	0
94- 1:	Ga01G0361.1	Ga11G0490.1	0
94- 2:	Ga01G0364.1	Ga11G0489.1	0
94- 3:	Ga01G0382.1	Ga11G0488.1	4e-175
94- 4:	Ga01G0393.1	Ga11G0487.1	0
94- 5:	Ga01G0412.1	Ga11G0485.1	0
## Alignment 95: score=1456.0 e_value=3.4e-104 N=31 Chr01&Chr12 plus
95- 0:	Ga01G2706.1	Ga12G0674.1	2e-127
95- 1:	Ga01G2708.1	Ga12G0677.1	4e-19
95- 2:	Ga01G2713.1	Ga12G0684.1	3e-52
95- 3:	Ga01G2714.1	Ga12G0685.1	0
95- 4:	Ga01G2720.1	Ga12G0699.1	2e-127
95- 5:	Ga01G2722.1	Ga12G0702.1	1e-173
95- 6:	Ga01G2723.1	Ga12G0704.1	0
95- 7:	Ga01G2725.1	Ga12G0708.1	2e-16
95- 8:	Ga01G2726.1	Ga12G0710.1	2e-49
95- 9:	Ga01G2727.1	Ga12G0711.1	1e-118
95- 10:	Ga01G2728.1	Ga12G0712.1	6e-44
95- 11:	Ga01G2730.1	Ga12G0714.1	0
95- 12:	Ga01G2731.1	Ga12G0715.1	9e-114
95- 13:	Ga01G2734.1	Ga12G0716.1	6e-20
95- 14:	Ga01G2735.1	Ga12G0717.1	0
95- 15:	Ga01G2736.1	Ga12G0718.1	0
95- 16:	Ga01G2743.1	Ga12G0719.1	0
95- 17:	Ga01G2749.1	Ga12G0725.1	0
95- 18:	Ga01G2750.1	Ga12G0727.1	0
95- 19:	Ga01G2751.1	Ga12G0728.1	0
95- 20:	Ga01G2752.1	Ga12G0731.1	2e-150
95- 21:	Ga01G2753.1	Ga12G0732.1	4e-154
95- 22:	Ga01G2758.1	Ga12G0733.1	4e-80
95- 23:	Ga01G2762.1	Ga12G0734.1	0
95- 24:	Ga01G2764.1	Ga12G0740.1	2e-77
95- 25:	Ga01G2768.1	Ga12G0745.1	0
95- 26:	Ga01G2769.1	Ga12G0746.1	0
95- 27:	Ga01G2777.1	Ga12G0756.1	0
95- 28:	Ga01G2779.1	Ga12G0762.1	0
95- 29:	Ga01G2782.1	Ga12G0772.1	0
95- 30:	Ga01G2783.1	Ga12G0783.1	3e-132
## Alignment 96: score=1034.0 e_value=1.4e-78 N=24 Chr01&Chr12 plus
96- 0:	Ga01G1862.1	Ga12G0962.1	2e-140
96- 1:	Ga01G1863.1	Ga12G0963.1	0
96- 2:	Ga01G1864.1	Ga12G0968.1	2e-162
96- 3:	Ga01G1868.1	Ga12G0969.1	4e-160
96- 4:	Ga01G1871.1	Ga12G0973.1	2e-161
96- 5:	Ga01G1894.1	Ga12G0978.1	4e-97
96- 6:	Ga01G1895.1	Ga12G0980.1	0
96- 7:	Ga01G1900.1	Ga12G0981.1	1e-13
96- 8:	Ga01G1917.1	Ga12G0990.1	6e-165
96- 9:	Ga01G1922.1	Ga12G0995.1	0
96- 10:	Ga01G1925.1	Ga12G0997.1	1e-44
96- 11:	Ga01G1928.1	Ga12G1001.1	0
96- 12:	Ga01G1930.1	Ga12G1006.1	1e-73
96- 13:	Ga01G1934.1	Ga12G1010.1	0
96- 14:	Ga01G1940.1	Ga12G1023.1	5e-52
96- 15:	Ga01G1951.1	Ga12G1028.1	2e-39
96- 16:	Ga01G1956.1	Ga12G1031.1	4e-113
96- 17:	Ga01G1960.1	Ga12G1039.1	0
96- 18:	Ga01G1971.1	Ga12G1044.1	5e-119
96- 19:	Ga01G1975.1	Ga12G1069.1	6e-84
96- 20:	Ga01G1985.1	Ga12G1074.1	2e-117
96- 21:	Ga01G1997.1	Ga12G1091.1	3e-105
96- 22:	Ga01G1998.1	Ga12G1092.1	2e-103
96- 23:	Ga01G2001.1	Ga12G1098.1	0
## Alignment 97: score=773.0 e_value=1.2e-45 N=17 Chr01&Chr12 plus
97- 0:	Ga01G2624.1	Ga12G0540.1	1e-81
97- 1:	Ga01G2629.1	Ga12G0545.1	0
97- 2:	Ga01G2634.1	Ga12G0548.1	0
97- 3:	Ga01G2635.1	Ga12G0549.1	6e-93
97- 4:	Ga01G2638.1	Ga12G0554.1	1e-136
97- 5:	Ga01G2641.1	Ga12G0557.1	0
97- 6:	Ga01G2642.1	Ga12G0559.1	0
97- 7:	Ga01G2661.1	Ga12G0569.1	5e-61
97- 8:	Ga01G2678.1	Ga12G0583.1	5e-90
97- 9:	Ga01G2679.1	Ga12G0584.1	5e-143
97- 10:	Ga01G2681.1	Ga12G0592.1	0
97- 11:	Ga01G2682.1	Ga12G0599.1	0
97- 12:	Ga01G2689.1	Ga12G0601.1	6e-155
97- 13:	Ga01G2691.1	Ga12G0604.1	9e-92
97- 14:	Ga01G2696.1	Ga12G0607.1	0
97- 15:	Ga01G2699.1	Ga12G0611.1	0
97- 16:	Ga01G2700.1	Ga12G0612.1	6e-81
## Alignment 98: score=458.0 e_value=2.8e-26 N=10 Chr01&Chr12 plus
98- 0:	Ga01G1785.1	Ga12G0385.1	0
98- 1:	Ga01G1787.1	Ga12G0389.1	0
98- 2:	Ga01G1795.1	Ga12G0395.1	0
98- 3:	Ga01G1802.1	Ga12G0403.1	1e-07
98- 4:	Ga01G1804.1	Ga12G0406.1	0
98- 5:	Ga01G1805.1	Ga12G0407.1	6e-18
98- 6:	Ga01G1806.1	Ga12G0408.1	0
98- 7:	Ga01G1813.1	Ga12G0412.1	7e-129
98- 8:	Ga01G1830.1	Ga12G0414.1	5e-164
98- 9:	Ga01G1832.1	Ga12G0415.1	7e-130
## Alignment 99: score=457.0 e_value=1.1e-25 N=10 Chr01&Chr12 plus
99- 0:	Ga01G2109.1	Ga12G0868.1	0
99- 1:	Ga01G2110.1	Ga12G0870.1	8e-146
99- 2:	Ga01G2111.1	Ga12G0872.1	0
99- 3:	Ga01G2113.1	Ga12G0874.1	0
99- 4:	Ga01G2129.1	Ga12G0899.1	6e-121
99- 5:	Ga01G2131.1	Ga12G0901.1	2e-76
99- 6:	Ga01G2132.1	Ga12G0902.1	2e-41
99- 7:	Ga01G2134.1	Ga12G0911.1	3e-180
99- 8:	Ga01G2137.1	Ga12G0915.1	2e-09
99- 9:	Ga01G2138.1	Ga12G0920.1	0
## Alignment 100: score=397.0 e_value=3e-18 N=9 Chr01&Chr12 plus
100- 0:	Ga01G1695.1	Ga12G0247.1	4e-45
100- 1:	Ga01G1700.1	Ga12G0253.1	8e-27
100- 2:	Ga01G1702.1	Ga12G0254.1	2e-25
100- 3:	Ga01G1708.1	Ga12G0257.1	0
100- 4:	Ga01G1733.1	Ga12G0268.1	0
100- 5:	Ga01G1734.1	Ga12G0269.1	0
100- 6:	Ga01G1736.1	Ga12G0272.1	2e-107
100- 7:	Ga01G1740.1	Ga12G0273.1	6e-63
100- 8:	Ga01G1753.1	Ga12G0287.1	4e-77
## Alignment 101: score=326.0 e_value=8e-15 N=8 Chr01&Chr12 plus
101- 0:	Ga01G2586.1	Ga12G1842.1	3e-41
101- 1:	Ga01G2594.1	Ga12G1844.1	0
101- 2:	Ga01G2598.1	Ga12G1852.1	0
101- 3:	Ga01G2603.1	Ga12G1856.1	2e-26
101- 4:	Ga01G2622.1	Ga12G1882.1	0
101- 5:	Ga01G2635.1	Ga12G1891.1	2e-70
101- 6:	Ga01G2643.1	Ga12G1895.1	3e-80
101- 7:	Ga01G2656.1	Ga12G1901.1	5e-86
## Alignment 102: score=322.0 e_value=6.6e-15 N=8 Chr01&Chr12 plus
102- 0:	Ga01G2529.1	Ga12G0188.1	2e-61
102- 1:	Ga01G2539.1	Ga12G0192.1	1e-154
102- 2:	Ga01G2552.1	Ga12G0210.1	3e-173
102- 3:	Ga01G2553.1	Ga12G0217.1	1e-77
102- 4:	Ga01G2578.1	Ga12G0231.1	1e-124
102- 5:	Ga01G2597.1	Ga12G0239.1	0
102- 6:	Ga01G2599.1	Ga12G0240.1	0
102- 7:	Ga01G2603.1	Ga12G0243.1	7e-18
## Alignment 103: score=1037.0 e_value=7.4e-64 N=22 Chr01&Chr12 minus
103- 0:	Ga01G2529.1	Ga12G0535.1	0
103- 1:	Ga01G2539.1	Ga12G0533.1	8e-135
103- 2:	Ga01G2541.1	Ga12G0532.1	0
103- 3:	Ga01G2545.1	Ga12G0531.1	2e-139
103- 4:	Ga01G2547.1	Ga12G0525.1	3e-100
103- 5:	Ga01G2550.1	Ga12G0522.1	1e-44
103- 6:	Ga01G2552.1	Ga12G0519.1	0
103- 7:	Ga01G2562.1	Ga12G0506.1	0
103- 8:	Ga01G2567.1	Ga12G0504.1	0
103- 9:	Ga01G2568.1	Ga12G0502.1	3e-50
103- 10:	Ga01G2569.1	Ga12G0501.1	0
103- 11:	Ga01G2577.1	Ga12G0499.1	0
103- 12:	Ga01G2578.1	Ga12G0498.1	0
103- 13:	Ga01G2580.1	Ga12G0497.1	1e-122
103- 14:	Ga01G2581.1	Ga12G0496.1	9e-97
103- 15:	Ga01G2582.1	Ga12G0494.1	9e-147
103- 16:	Ga01G2585.1	Ga12G0491.1	1e-110
103- 17:	Ga01G2591.1	Ga12G0489.1	0
103- 18:	Ga01G2593.1	Ga12G0487.1	0
103- 19:	Ga01G2594.1	Ga12G0486.1	0
103- 20:	Ga01G2598.1	Ga12G0481.1	0
103- 21:	Ga01G2602.1	Ga12G0480.1	0
## Alignment 104: score=999.0 e_value=1.2e-68 N=22 Chr01&Chr12 minus
104- 0:	Ga01G1691.1	Ga12G0478.1	0
104- 1:	Ga01G1694.1	Ga12G0477.1	0
104- 2:	Ga01G1695.1	Ga12G0476.1	1e-97
104- 3:	Ga01G1699.1	Ga12G0474.1	0
104- 4:	Ga01G1700.1	Ga12G0473.1	7e-92
104- 5:	Ga01G1702.1	Ga12G0471.1	4e-114
104- 6:	Ga01G1707.1	Ga12G0470.1	3e-148
104- 7:	Ga01G1711.1	Ga12G0469.1	0
104- 8:	Ga01G1717.1	Ga12G0467.1	6e-45
104- 9:	Ga01G1736.1	Ga12G0455.1	3e-65
104- 10:	Ga01G1740.1	Ga12G0454.1	9e-159
104- 11:	Ga01G1741.1	Ga12G0453.1	5e-16
104- 12:	Ga01G1747.1	Ga12G0449.1	0
104- 13:	Ga01G1748.1	Ga12G0448.1	2e-46
104- 14:	Ga01G1752.1	Ga12G0436.1	0
104- 15:	Ga01G1755.1	Ga12G0435.1	3e-45
104- 16:	Ga01G1762.1	Ga12G0434.1	5e-63
104- 17:	Ga01G1769.1	Ga12G0432.1	5e-18
104- 18:	Ga01G1774.1	Ga12G0424.1	8e-124
104- 19:	Ga01G1775.1	Ga12G0423.1	0
104- 20:	Ga01G1778.1	Ga12G0420.1	1e-177
104- 21:	Ga01G1802.1	Ga12G0403.1	1e-07
## Alignment 105: score=640.0 e_value=1e-39 N=14 Chr01&Chr12 minus
105- 0:	Ga01G2038.1	Ga12G0851.1	3e-142
105- 1:	Ga01G2039.1	Ga12G0850.1	0
105- 2:	Ga01G2049.1	Ga12G0848.1	8e-158
105- 3:	Ga01G2052.1	Ga12G0847.1	1e-53
105- 4:	Ga01G2056.1	Ga12G0841.1	1e-76
105- 5:	Ga01G2057.1	Ga12G0840.1	0
105- 6:	Ga01G2061.1	Ga12G0832.1	0
105- 7:	Ga01G2063.1	Ga12G0828.1	0
105- 8:	Ga01G2064.1	Ga12G0827.1	0
105- 9:	Ga01G2069.1	Ga12G0821.1	0
105- 10:	Ga01G2070.1	Ga12G0820.1	1e-30
105- 11:	Ga01G2073.1	Ga12G0815.1	0
105- 12:	Ga01G2074.1	Ga12G0814.1	0
105- 13:	Ga01G2100.1	Ga12G0801.1	4e-118
## Alignment 106: score=529.0 e_value=3.7e-28 N=12 Chr01&Chr12 minus
106- 0:	Ga01G0171.1	Ga12G1552.1	7e-142
106- 1:	Ga01G0172.1	Ga12G1549.1	5e-14
106- 2:	Ga01G0174.1	Ga12G1545.1	0
106- 3:	Ga01G0175.1	Ga12G1544.1	0
106- 4:	Ga01G0181.1	Ga12G1524.1	2e-63
106- 5:	Ga01G0187.1	Ga12G1514.1	0
106- 6:	Ga01G0191.1	Ga12G1504.1	1e-78
106- 7:	Ga01G0192.1	Ga12G1502.1	0
106- 8:	Ga01G0193.1	Ga12G1499.1	2e-107
106- 9:	Ga01G0195.1	Ga12G1495.1	5e-139
106- 10:	Ga01G0215.1	Ga12G1477.1	3e-126
106- 11:	Ga01G0217.1	Ga12G1472.1	0
## Alignment 107: score=489.0 e_value=9.9e-22 N=10 Chr01&Chr12 minus
107- 0:	Ga01G1833.1	Ga12G0377.1	0
107- 1:	Ga01G1836.1	Ga12G0372.1	1e-178
107- 2:	Ga01G1837.1	Ga12G0370.1	8e-58
107- 3:	Ga01G1839.1	Ga12G0369.1	0
107- 4:	Ga01G1840.1	Ga12G0368.1	6e-119
107- 5:	Ga01G1841.1	Ga12G0367.1	2e-61
107- 6:	Ga01G1842.1	Ga12G0363.1	3e-162
107- 7:	Ga01G1843.1	Ga12G0362.1	1e-112
107- 8:	Ga01G1846.1	Ga12G0359.1	3e-156
107- 9:	Ga01G1847.1	Ga12G0358.1	0
## Alignment 108: score=324.0 e_value=1.6e-13 N=7 Chr01&Chr12 minus
108- 0:	Ga01G2647.1	Ga12G0582.1	5e-157
108- 1:	Ga01G2654.1	Ga12G0581.1	0
108- 2:	Ga01G2655.1	Ga12G0578.1	5e-173
108- 3:	Ga01G2656.1	Ga12G0577.1	5e-106
108- 4:	Ga01G2674.1	Ga12G0567.1	4e-152
108- 5:	Ga01G2675.1	Ga12G0565.1	7e-97
108- 6:	Ga01G2676.1	Ga12G0564.1	3e-54
## Alignment 109: score=290.0 e_value=1.3e-08 N=6 Chr01&Chr12 minus
109- 0:	Ga01G2821.1	Ga12G0651.1	0
109- 1:	Ga01G2823.1	Ga12G0645.1	4e-127
109- 2:	Ga01G2825.1	Ga12G0643.1	1e-119
109- 3:	Ga01G2827.1	Ga12G0642.1	1e-74
109- 4:	Ga01G2831.1	Ga12G0639.1	0
109- 5:	Ga01G2832.1	Ga12G0638.1	0
## Alignment 110: score=279.0 e_value=4.7e-10 N=6 Chr01&Chr12 minus
110- 0:	Ga01G2148.1	Ga12G0323.1	3e-74
110- 1:	Ga01G2159.1	Ga12G0314.1	0
110- 2:	Ga01G2164.1	Ga12G0310.1	2e-12
110- 3:	Ga01G2165.1	Ga12G0305.1	3e-168
110- 4:	Ga01G2169.1	Ga12G0304.1	2e-66
110- 5:	Ga01G2170.1	Ga12G0303.1	0
## Alignment 111: score=897.0 e_value=6.5e-57 N=20 Chr01&Chr13 plus
111- 0:	Ga01G0055.1	Ga13G0334.1	0
111- 1:	Ga01G0056.1	Ga13G0340.1	0
111- 2:	Ga01G0058.1	Ga13G0341.1	4e-15
111- 3:	Ga01G0059.1	Ga13G0343.1	3e-126
111- 4:	Ga01G0065.1	Ga13G0354.1	1e-148
111- 5:	Ga01G0071.1	Ga13G0365.1	1e-107
111- 6:	Ga01G0072.1	Ga13G0369.1	9e-76
111- 7:	Ga01G0074.1	Ga13G0371.1	1e-38
111- 8:	Ga01G0075.1	Ga13G0372.1	0
111- 9:	Ga01G0081.1	Ga13G0384.1	0
111- 10:	Ga01G0083.1	Ga13G0399.1	4e-97
111- 11:	Ga01G0087.1	Ga13G0416.1	5e-82
111- 12:	Ga01G0088.1	Ga13G0418.1	1e-93
111- 13:	Ga01G0090.1	Ga13G0420.1	0
111- 14:	Ga01G0095.1	Ga13G0428.1	5e-33
111- 15:	Ga01G0096.1	Ga13G0437.1	0
111- 16:	Ga01G0097.1	Ga13G0442.1	8e-47
111- 17:	Ga01G0098.1	Ga13G0443.1	8e-180
111- 18:	Ga01G0100.1	Ga13G0446.1	9e-22
111- 19:	Ga01G0102.1	Ga13G0455.1	0
## Alignment 112: score=269.0 e_value=4.7e-10 N=6 Chr01&Chr13 plus
112- 0:	Ga01G0167.1	Ga13G0696.1	0
112- 1:	Ga01G0171.1	Ga13G0712.1	4e-137
112- 2:	Ga01G0172.1	Ga13G0713.1	8e-128
112- 3:	Ga01G0173.1	Ga13G0714.1	0
112- 4:	Ga01G0175.1	Ga13G0715.1	0
112- 5:	Ga01G0181.1	Ga13G0731.1	4e-66
## Alignment 113: score=3220.0 e_value=6.2e-305 N=70 Chr01&Chr13 minus
113- 0:	Ga01G0702.1	Ga13G1805.1	0
113- 1:	Ga01G0705.1	Ga13G1804.1	0
113- 2:	Ga01G0709.1	Ga13G1801.1	0
113- 3:	Ga01G0730.1	Ga13G1789.1	0
113- 4:	Ga01G0736.1	Ga13G1787.1	1e-23
113- 5:	Ga01G0744.1	Ga13G1786.1	5e-140
113- 6:	Ga01G0749.1	Ga13G1785.1	3e-34
113- 7:	Ga01G0750.1	Ga13G1784.1	2e-63
113- 8:	Ga01G0754.1	Ga13G1783.1	5e-63
113- 9:	Ga01G0775.1	Ga13G1781.1	0
113- 10:	Ga01G0778.1	Ga13G1779.1	0
113- 11:	Ga01G0803.1	Ga13G1774.1	1e-76
113- 12:	Ga01G0807.1	Ga13G1772.1	0
113- 13:	Ga01G0809.1	Ga13G1771.1	5e-78
113- 14:	Ga01G0814.1	Ga13G1770.1	0
113- 15:	Ga01G0820.1	Ga13G1767.1	8e-41
113- 16:	Ga01G0824.1	Ga13G1760.1	2e-24
113- 17:	Ga01G0825.1	Ga13G1751.1	9e-53
113- 18:	Ga01G0827.1	Ga13G1746.1	0
113- 19:	Ga01G0828.1	Ga13G1743.1	3e-154
113- 20:	Ga01G0840.1	Ga13G1741.1	0
113- 21:	Ga01G0846.1	Ga13G1740.1	3e-133
113- 22:	Ga01G0847.1	Ga13G1739.1	4e-83
113- 23:	Ga01G0853.1	Ga13G1736.1	0
113- 24:	Ga01G0857.1	Ga13G1734.1	0
113- 25:	Ga01G0859.1	Ga13G1732.1	3e-27
113- 26:	Ga01G0860.1	Ga13G1731.1	2e-107
113- 27:	Ga01G0861.1	Ga13G1730.1	0
113- 28:	Ga01G0867.1	Ga13G1729.1	3e-75
113- 29:	Ga01G0871.1	Ga13G1728.1	5e-149
113- 30:	Ga01G0874.1	Ga13G1726.1	6e-176
113- 31:	Ga01G0891.1	Ga13G1724.1	0
113- 32:	Ga01G0897.1	Ga13G1722.1	0
113- 33:	Ga01G0899.1	Ga13G1719.1	0
113- 34:	Ga01G0904.1	Ga13G1716.1	0
113- 35:	Ga01G0908.1	Ga13G1712.1	0
113- 36:	Ga01G0909.1	Ga13G1711.1	7e-161
113- 37:	Ga01G0918.1	Ga13G1708.1	5e-141
113- 38:	Ga01G0922.1	Ga13G1707.1	1e-128
113- 39:	Ga01G0924.1	Ga13G1702.1	8e-101
113- 40:	Ga01G0927.1	Ga13G1701.1	0
113- 41:	Ga01G0928.1	Ga13G1699.1	0
113- 42:	Ga01G0929.1	Ga13G1696.1	0
113- 43:	Ga01G0937.1	Ga13G1692.1	6e-42
113- 44:	Ga01G0938.1	Ga13G1691.1	0
113- 45:	Ga01G0952.1	Ga13G1685.1	0
113- 46:	Ga01G0954.1	Ga13G1682.1	0
113- 47:	Ga01G0956.1	Ga13G1677.1	0
113- 48:	Ga01G0957.1	Ga13G1676.1	0
113- 49:	Ga01G0959.1	Ga13G1675.1	8e-74
113- 50:	Ga01G0963.1	Ga13G1674.1	7e-30
113- 51:	Ga01G0966.1	Ga13G1669.1	3e-97
113- 52:	Ga01G0969.1	Ga13G1667.1	0
113- 53:	Ga01G0973.1	Ga13G1666.1	9e-180
113- 54:	Ga01G0975.1	Ga13G1662.1	0
113- 55:	Ga01G0976.1	Ga13G1661.1	0
113- 56:	Ga01G0982.1	Ga13G1657.1	3e-25
113- 57:	Ga01G0985.1	Ga13G1655.1	0
113- 58:	Ga01G0987.1	Ga13G1654.1	0
113- 59:	Ga01G0988.1	Ga13G1652.1	0
113- 60:	Ga01G0990.1	Ga13G1651.1	0
113- 61:	Ga01G0991.1	Ga13G1650.1	0
113- 62:	Ga01G0994.1	Ga13G1648.1	4e-58
113- 63:	Ga01G0995.1	Ga13G1647.1	0
113- 64:	Ga01G0997.1	Ga13G1646.1	6e-21
113- 65:	Ga01G0998.1	Ga13G1642.1	9e-161
113- 66:	Ga01G0999.1	Ga13G1641.1	0
113- 67:	Ga01G1005.1	Ga13G1639.1	0
113- 68:	Ga01G1008.1	Ga13G1636.1	0
113- 69:	Ga01G1010.1	Ga13G1628.1	0
## Alignment 114: score=1135.0 e_value=5e-81 N=25 Chr01&Chr13 minus
114- 0:	Ga01G0535.1	Ga13G1879.1	0
114- 1:	Ga01G0536.1	Ga13G1878.1	0
114- 2:	Ga01G0562.1	Ga13G1876.1	0
114- 3:	Ga01G0565.1	Ga13G1875.1	0
114- 4:	Ga01G0567.1	Ga13G1872.1	1e-136
114- 5:	Ga01G0572.1	Ga13G1871.1	0
114- 6:	Ga01G0575.1	Ga13G1867.1	3e-98
114- 7:	Ga01G0590.1	Ga13G1863.1	5e-52
114- 8:	Ga01G0604.1	Ga13G1862.1	0
114- 9:	Ga01G0606.1	Ga13G1860.1	5e-75
114- 10:	Ga01G0609.1	Ga13G1858.1	8e-148
114- 11:	Ga01G0611.1	Ga13G1857.1	3e-145
114- 12:	Ga01G0615.1	Ga13G1856.1	0
114- 13:	Ga01G0617.1	Ga13G1855.1	3e-79
114- 14:	Ga01G0619.1	Ga13G1853.1	0
114- 15:	Ga01G0621.1	Ga13G1851.1	0
114- 16:	Ga01G0634.1	Ga13G1846.1	0
114- 17:	Ga01G0637.1	Ga13G1840.1	0
114- 18:	Ga01G0639.1	Ga13G1839.1	3e-23
114- 19:	Ga01G0641.1	Ga13G1838.1	2e-68
114- 20:	Ga01G0645.1	Ga13G1837.1	0
114- 21:	Ga01G0652.1	Ga13G1821.1	0
114- 22:	Ga01G0656.1	Ga13G1819.1	0
114- 23:	Ga01G0657.1	Ga13G1817.1	0
114- 24:	Ga01G0658.1	Ga13G1815.1	0
## Alignment 115: score=513.0 e_value=2.3e-24 N=11 Chr01&Chr13 minus
115- 0:	Ga01G2314.1	Ga13G2785.1	5e-45
115- 1:	Ga01G2332.1	Ga13G2782.1	4e-71
115- 2:	Ga01G2333.1	Ga13G2780.1	1e-157
115- 3:	Ga01G2335.1	Ga13G2779.1	2e-104
115- 4:	Ga01G2338.1	Ga13G2778.1	5e-54
115- 5:	Ga01G2339.1	Ga13G2776.1	1e-90
115- 6:	Ga01G2340.1	Ga13G2775.1	3e-96
115- 7:	Ga01G2353.1	Ga13G2774.1	1e-103
115- 8:	Ga01G2354.1	Ga13G2773.1	0
115- 9:	Ga01G2355.1	Ga13G2772.1	8e-67
115- 10:	Ga01G2359.1	Ga13G2771.1	2e-119
## Alignment 116: score=477.0 e_value=1.4e-19 N=10 Chr01&Chr13 minus
116- 0:	Ga01G2495.1	Ga13G2836.1	0
116- 1:	Ga01G2503.1	Ga13G2831.1	3e-100
116- 2:	Ga01G2504.1	Ga13G2829.1	0
116- 3:	Ga01G2507.1	Ga13G2827.1	0
116- 4:	Ga01G2511.1	Ga13G2826.1	0
116- 5:	Ga01G2513.1	Ga13G2825.1	2e-132
116- 6:	Ga01G2516.1	Ga13G2823.1	0
116- 7:	Ga01G2523.1	Ga13G2822.1	2e-150
116- 8:	Ga01G2525.1	Ga13G2820.1	0
116- 9:	Ga01G2526.1	Ga13G2819.1	0
## Alignment 117: score=408.0 e_value=4.4e-17 N=9 Chr01&Chr13 minus
117- 0:	Ga01G0036.1	Ga13G0645.1	4e-96
117- 1:	Ga01G0040.1	Ga13G0636.1	0
117- 2:	Ga01G0041.1	Ga13G0635.1	5e-69
117- 3:	Ga01G0042.1	Ga13G0632.1	0
117- 4:	Ga01G0044.1	Ga13G0629.1	4e-128
117- 5:	Ga01G0046.1	Ga13G0612.1	9e-67
117- 6:	Ga01G0047.1	Ga13G0610.1	2e-120
117- 7:	Ga01G0051.1	Ga13G0606.1	2e-37
117- 8:	Ga01G0052.1	Ga13G0595.1	0
## Alignment 118: score=401.0 e_value=6.6e-18 N=9 Chr01&Chr13 minus
118- 0:	Ga01G0333.1	Ga13G1927.1	0
118- 1:	Ga01G0337.1	Ga13G1924.1	6e-125
118- 2:	Ga01G0353.1	Ga13G1921.1	0
118- 3:	Ga01G0357.1	Ga13G1920.1	2e-100
118- 4:	Ga01G0361.1	Ga13G1919.1	0
118- 5:	Ga01G0364.1	Ga13G1915.1	0
118- 6:	Ga01G0379.1	Ga13G1907.1	0
118- 7:	Ga01G0386.1	Ga13G1904.1	0
118- 8:	Ga01G0389.1	Ga13G1903.1	0
## Alignment 119: score=585.0 e_value=4.2e-31 N=13 Chr01&tig00000498 minus
119- 0:	Ga01G0055.1	Ga14G0190.1	0
119- 1:	Ga01G0056.1	Ga14G0185.1	0
119- 2:	Ga01G0057.1	Ga14G0183.1	4e-21
119- 3:	Ga01G0060.1	Ga14G0179.1	1e-37
119- 4:	Ga01G0065.1	Ga14G0174.1	4e-136
119- 5:	Ga01G0071.1	Ga14G0169.1	9e-118
119- 6:	Ga01G0081.1	Ga14G0163.1	0
119- 7:	Ga01G0082.1	Ga14G0162.1	5e-88
119- 8:	Ga01G0086.1	Ga14G0150.1	0
119- 9:	Ga01G0088.1	Ga14G0148.1	1e-95
119- 10:	Ga01G0093.1	Ga14G0144.1	4e-97
119- 11:	Ga01G0100.1	Ga14G0121.1	6e-36
119- 12:	Ga01G0101.1	Ga14G0119.1	0
## Alignment 120: score=342.0 e_value=1.8e-14 N=8 Chr02&Chr02 minus
120- 0:	Ga02G0043.1	Ga02G1161.1	6e-80
120- 1:	Ga02G0044.1	Ga02G1156.1	1e-22
120- 2:	Ga02G0049.1	Ga02G1149.1	0
120- 3:	Ga02G0060.1	Ga02G1136.1	0
120- 4:	Ga02G0070.1	Ga02G1124.1	1e-80
120- 5:	Ga02G0075.1	Ga02G1118.1	2e-78
120- 6:	Ga02G0084.1	Ga02G1100.1	4e-97
120- 7:	Ga02G0088.1	Ga02G1096.1	0
## Alignment 121: score=2573.0 e_value=2.5e-220 N=56 Chr02&Chr03 plus
121- 0:	Ga02G1058.1	Ga03G2618.1	0
121- 1:	Ga02G1067.1	Ga03G2622.1	7e-135
121- 2:	Ga02G1087.1	Ga03G2631.1	2e-29
121- 3:	Ga02G1091.1	Ga03G2632.1	0
121- 4:	Ga02G1094.1	Ga03G2633.1	0
121- 5:	Ga02G1096.1	Ga03G2634.1	0
121- 6:	Ga02G1100.1	Ga03G2635.1	1e-105
121- 7:	Ga02G1102.1	Ga03G2636.1	2e-97
121- 8:	Ga02G1103.1	Ga03G2637.1	9e-23
121- 9:	Ga02G1117.1	Ga03G2642.1	5e-167
121- 10:	Ga02G1119.1	Ga03G2643.1	1e-85
121- 11:	Ga02G1129.1	Ga03G2644.1	0
121- 12:	Ga02G1130.1	Ga03G2645.1	1e-07
121- 13:	Ga02G1132.1	Ga03G2648.1	7e-53
121- 14:	Ga02G1135.1	Ga03G2650.1	0
121- 15:	Ga02G1142.1	Ga03G2651.1	0
121- 16:	Ga02G1143.1	Ga03G2653.1	2e-17
121- 17:	Ga02G1145.1	Ga03G2654.1	5e-42
121- 18:	Ga02G1146.1	Ga03G2655.1	0
121- 19:	Ga02G1147.1	Ga03G2656.1	0
121- 20:	Ga02G1156.1	Ga03G2658.1	2e-117
121- 21:	Ga02G1159.1	Ga03G2659.1	0
121- 22:	Ga02G1160.1	Ga03G2660.1	1e-37
121- 23:	Ga02G1163.1	Ga03G2662.1	4e-177
121- 24:	Ga02G1164.1	Ga03G2663.1	2e-122
121- 25:	Ga02G1166.1	Ga03G2665.1	8e-44
121- 26:	Ga02G1167.1	Ga03G2675.1	1e-162
121- 27:	Ga02G1169.1	Ga03G2681.1	3e-116
121- 28:	Ga02G1178.1	Ga03G2688.1	0
121- 29:	Ga02G1179.1	Ga03G2690.1	0
121- 30:	Ga02G1185.1	Ga03G2692.1	0
121- 31:	Ga02G1189.1	Ga03G2693.1	0
121- 32:	Ga02G1191.1	Ga03G2694.1	0
121- 33:	Ga02G1192.1	Ga03G2695.1	6e-144
121- 34:	Ga02G1193.1	Ga03G2696.1	1e-113
121- 35:	Ga02G1194.1	Ga03G2697.1	0
121- 36:	Ga02G1200.1	Ga03G2701.1	0
121- 37:	Ga02G1206.1	Ga03G2707.1	0
121- 38:	Ga02G1208.1	Ga03G2708.1	2e-176
121- 39:	Ga02G1211.1	Ga03G2709.1	2e-123
121- 40:	Ga02G1219.1	Ga03G2710.1	0
121- 41:	Ga02G1225.1	Ga03G2711.1	0
121- 42:	Ga02G1237.1	Ga03G2717.1	3e-66
121- 43:	Ga02G1251.1	Ga03G2724.1	2e-36
121- 44:	Ga02G1260.1	Ga03G2729.1	0
121- 45:	Ga02G1263.1	Ga03G2734.1	0
121- 46:	Ga02G1274.1	Ga03G2736.1	0
121- 47:	Ga02G1275.1	Ga03G2737.1	2e-81
121- 48:	Ga02G1284.1	Ga03G2743.1	2e-15
121- 49:	Ga02G1286.1	Ga03G2747.1	8e-55
121- 50:	Ga02G1293.1	Ga03G2752.1	0
121- 51:	Ga02G1295.1	Ga03G2753.1	2e-45
121- 52:	Ga02G1296.1	Ga03G2754.1	3e-84
121- 53:	Ga02G1315.1	Ga03G2763.1	0
121- 54:	Ga02G1317.1	Ga03G2765.1	7e-77
121- 55:	Ga02G1320.1	Ga03G2766.1	1e-38
## Alignment 122: score=1741.0 e_value=6.1e-153 N=39 Chr02&Chr03 minus
122- 0:	Ga02G0857.1	Ga03G1796.1	0
122- 1:	Ga02G0863.1	Ga03G1793.1	0
122- 2:	Ga02G0867.1	Ga03G1778.1	0
122- 3:	Ga02G0879.1	Ga03G1766.1	0
122- 4:	Ga02G0880.1	Ga03G1749.1	0
122- 5:	Ga02G0881.1	Ga03G1746.1	4e-170
122- 6:	Ga02G0889.1	Ga03G1734.1	3e-149
122- 7:	Ga02G0890.1	Ga03G1729.1	8e-49
122- 8:	Ga02G0898.1	Ga03G1710.1	2e-47
122- 9:	Ga02G0909.1	Ga03G1688.1	0
122- 10:	Ga02G0912.1	Ga03G1685.1	0
122- 11:	Ga02G0913.1	Ga03G1684.1	3e-39
122- 12:	Ga02G0916.1	Ga03G1681.1	3e-83
122- 13:	Ga02G0917.1	Ga03G1677.1	7e-45
122- 14:	Ga02G0918.1	Ga03G1674.1	2e-07
122- 15:	Ga02G0919.1	Ga03G1673.1	2e-105
122- 16:	Ga02G0920.1	Ga03G1664.1	9e-74
122- 17:	Ga02G0923.1	Ga03G1655.1	2e-135
122- 18:	Ga02G0924.1	Ga03G1649.1	7e-172
122- 19:	Ga02G0925.1	Ga03G1647.1	4e-51
122- 20:	Ga02G0927.1	Ga03G1645.1	0
122- 21:	Ga02G0929.1	Ga03G1640.1	4e-98
122- 22:	Ga02G0931.1	Ga03G1638.1	4e-64
122- 23:	Ga02G0932.1	Ga03G1637.1	4e-95
122- 24:	Ga02G0934.1	Ga03G1636.1	0
122- 25:	Ga02G0942.1	Ga03G1626.1	5e-87
122- 26:	Ga02G0944.1	Ga03G1619.1	0
122- 27:	Ga02G0951.1	Ga03G1615.1	0
122- 28:	Ga02G0955.1	Ga03G1605.1	6e-33
122- 29:	Ga02G0967.1	Ga03G1595.1	0
122- 30:	Ga02G0974.1	Ga03G1589.1	2e-48
122- 31:	Ga02G0987.1	Ga03G1588.1	0
122- 32:	Ga02G0988.1	Ga03G1587.1	2e-28
122- 33:	Ga02G0992.1	Ga03G1584.1	1e-74
122- 34:	Ga02G0995.1	Ga03G1583.1	2e-154
122- 35:	Ga02G0997.1	Ga03G1582.1	1e-108
122- 36:	Ga02G1001.1	Ga03G1578.1	3e-107
122- 37:	Ga02G1002.1	Ga03G1577.1	9e-42
122- 38:	Ga02G1003.1	Ga03G1575.1	6e-83
## Alignment 123: score=532.0 e_value=2.5e-27 N=12 Chr02&Chr03 minus
123- 0:	Ga02G0230.1	Ga03G2449.1	1e-171
123- 1:	Ga02G0233.1	Ga03G2446.1	5e-94
123- 2:	Ga02G0244.1	Ga03G2439.1	3e-101
123- 3:	Ga02G0255.1	Ga03G2417.1	7e-30
123- 4:	Ga02G0256.1	Ga03G2416.1	0
123- 5:	Ga02G0260.1	Ga03G2408.1	1e-45
123- 6:	Ga02G0268.1	Ga03G2403.1	0
123- 7:	Ga02G0280.1	Ga03G2390.1	6e-114
123- 8:	Ga02G0281.1	Ga03G2388.1	2e-75
123- 9:	Ga02G0284.1	Ga03G2384.1	2e-57
123- 10:	Ga02G0287.1	Ga03G2382.1	3e-21
123- 11:	Ga02G0291.1	Ga03G2379.1	1e-18
## Alignment 124: score=397.0 e_value=3e-18 N=9 Chr02&Chr03 minus
124- 0:	Ga02G1339.1	Ga03G0893.1	0
124- 1:	Ga02G1346.1	Ga03G0886.1	0
124- 2:	Ga02G1353.1	Ga03G0883.1	2e-47
124- 3:	Ga02G1354.1	Ga03G0882.1	8e-123
124- 4:	Ga02G1356.1	Ga03G0879.1	0
124- 5:	Ga02G1361.1	Ga03G0869.1	0
124- 6:	Ga02G1367.1	Ga03G0865.1	1e-81
124- 7:	Ga02G1374.1	Ga03G0861.1	6e-26
124- 8:	Ga02G1383.1	Ga03G0841.1	2e-117
## Alignment 125: score=281.0 e_value=3.7e-08 N=6 Chr02&Chr03 minus
125- 0:	Ga02G0079.1	Ga03G2641.1	2e-145
125- 1:	Ga02G0080.1	Ga03G2639.1	3e-162
125- 2:	Ga02G0084.1	Ga03G2635.1	0
125- 3:	Ga02G0088.1	Ga03G2634.1	0
125- 4:	Ga02G0091.1	Ga03G2630.1	7e-35
125- 5:	Ga02G0092.1	Ga03G2620.1	2e-89
## Alignment 126: score=500.0 e_value=5e-26 N=11 Chr02&Chr04 plus
126- 0:	Ga02G1560.1	Ga04G0972.1	0
126- 1:	Ga02G1561.1	Ga04G0989.1	8e-52
126- 2:	Ga02G1564.1	Ga04G0992.1	0
126- 3:	Ga02G1566.1	Ga04G0993.1	2e-172
126- 4:	Ga02G1567.1	Ga04G0995.1	7e-146
126- 5:	Ga02G1569.1	Ga04G0997.1	5e-58
126- 6:	Ga02G1579.1	Ga04G1006.1	2e-20
126- 7:	Ga02G1581.1	Ga04G1017.1	3e-71
126- 8:	Ga02G1582.1	Ga04G1022.1	0
126- 9:	Ga02G1584.1	Ga04G1028.1	0
126- 10:	Ga02G1586.1	Ga04G1029.1	1e-23
## Alignment 127: score=413.0 e_value=1.1e-16 N=9 Chr02&Chr04 plus
127- 0:	Ga02G1726.1	Ga04G0693.1	0
127- 1:	Ga02G1730.1	Ga04G0701.1	0
127- 2:	Ga02G1734.1	Ga04G0708.1	3e-173
127- 3:	Ga02G1735.1	Ga04G0712.1	0
127- 4:	Ga02G1741.1	Ga04G0724.1	0
127- 5:	Ga02G1745.1	Ga04G0728.1	2e-28
127- 6:	Ga02G1746.1	Ga04G0729.1	0
127- 7:	Ga02G1748.1	Ga04G0734.1	7e-26
127- 8:	Ga02G1751.1	Ga04G0738.1	0
## Alignment 128: score=1421.0 e_value=1.8e-109 N=31 Chr02&Chr04 minus
128- 0:	Ga02G1631.1	Ga04G0891.1	0
128- 1:	Ga02G1633.1	Ga04G0888.1	9e-69
128- 2:	Ga02G1634.1	Ga04G0887.1	3e-160
128- 3:	Ga02G1635.1	Ga04G0885.1	2e-127
128- 4:	Ga02G1639.1	Ga04G0877.1	0
128- 5:	Ga02G1640.1	Ga04G0876.1	0
128- 6:	Ga02G1652.1	Ga04G0860.1	0
128- 7:	Ga02G1654.1	Ga04G0844.1	3e-27
128- 8:	Ga02G1655.1	Ga04G0842.1	0
128- 9:	Ga02G1659.1	Ga04G0829.1	0
128- 10:	Ga02G1663.1	Ga04G0819.1	1e-163
128- 11:	Ga02G1668.1	Ga04G0814.1	0
128- 12:	Ga02G1669.1	Ga04G0813.1	3e-28
128- 13:	Ga02G1670.1	Ga04G0812.1	8e-132
128- 14:	Ga02G1672.1	Ga04G0802.1	0
128- 15:	Ga02G1673.1	Ga04G0800.1	0
128- 16:	Ga02G1676.1	Ga04G0797.1	0
128- 17:	Ga02G1684.1	Ga04G0794.1	0
128- 18:	Ga02G1685.1	Ga04G0792.1	3e-23
128- 19:	Ga02G1687.1	Ga04G0786.1	0
128- 20:	Ga02G1698.1	Ga04G0777.1	1e-63
128- 21:	Ga02G1699.1	Ga04G0775.1	2e-42
128- 22:	Ga02G1700.1	Ga04G0772.1	0
128- 23:	Ga02G1701.1	Ga04G0770.1	0
128- 24:	Ga02G1702.1	Ga04G0769.1	4e-62
128- 25:	Ga02G1703.1	Ga04G0766.1	0
128- 26:	Ga02G1706.1	Ga04G0754.1	3e-154
128- 27:	Ga02G1707.1	Ga04G0752.1	7e-74
128- 28:	Ga02G1711.1	Ga04G0749.1	1e-78
128- 29:	Ga02G1718.1	Ga04G0741.1	0
128- 30:	Ga02G1719.1	Ga04G0740.1	0
## Alignment 129: score=721.0 e_value=5.5e-41 N=16 Chr02&Chr04 minus
129- 0:	Ga02G1130.1	Ga04G0251.1	0
129- 1:	Ga02G1133.1	Ga04G0249.1	0
129- 2:	Ga02G1135.1	Ga04G0248.1	0
129- 3:	Ga02G1143.1	Ga04G0246.1	9e-17
129- 4:	Ga02G1147.1	Ga04G0245.1	0
129- 5:	Ga02G1149.1	Ga04G0244.1	0
129- 6:	Ga02G1156.1	Ga04G0237.1	2e-60
129- 7:	Ga02G1163.1	Ga04G0236.1	8e-131
129- 8:	Ga02G1167.1	Ga04G0235.1	2e-165
129- 9:	Ga02G1179.1	Ga04G0232.1	0
129- 10:	Ga02G1183.1	Ga04G0229.1	0
129- 11:	Ga02G1191.1	Ga04G0226.1	0
129- 12:	Ga02G1200.1	Ga04G0217.1	3e-80
129- 13:	Ga02G1208.1	Ga04G0213.1	3e-164
129- 14:	Ga02G1220.1	Ga04G0212.1	2e-63
129- 15:	Ga02G1224.1	Ga04G0211.1	3e-104
## Alignment 130: score=476.0 e_value=3.5e-20 N=10 Chr02&Chr04 minus
130- 0:	Ga02G1484.1	Ga04G1155.1	0
130- 1:	Ga02G1485.1	Ga04G1154.1	0
130- 2:	Ga02G1486.1	Ga04G1152.1	0
130- 3:	Ga02G1488.1	Ga04G1146.1	0
130- 4:	Ga02G1489.1	Ga04G1145.1	3e-109
130- 5:	Ga02G1490.1	Ga04G1142.1	0
130- 6:	Ga02G1495.1	Ga04G1140.1	0
130- 7:	Ga02G1498.1	Ga04G1135.1	8e-46
130- 8:	Ga02G1505.1	Ga04G1133.1	2e-150
130- 9:	Ga02G1508.1	Ga04G1132.1	2e-69
## Alignment 131: score=383.0 e_value=2.6e-18 N=9 Chr02&Chr04 minus
131- 0:	Ga02G1265.1	Ga04G0136.1	0
131- 1:	Ga02G1277.1	Ga04G0133.1	0
131- 2:	Ga02G1283.1	Ga04G0126.1	0
131- 3:	Ga02G1291.1	Ga04G0109.1	0
131- 4:	Ga02G1293.1	Ga04G0106.1	0
131- 5:	Ga02G1299.1	Ga04G0094.1	1e-55
131- 6:	Ga02G1300.1	Ga04G0087.1	2e-13
131- 7:	Ga02G1301.1	Ga04G0085.1	5e-29
131- 8:	Ga02G1316.1	Ga04G0076.1	3e-44
## Alignment 132: score=362.0 e_value=1.4e-13 N=8 Chr02&Chr04 minus
132- 0:	Ga02G1588.1	Ga04G0966.1	0
132- 1:	Ga02G1593.1	Ga04G0963.1	2e-73
132- 2:	Ga02G1594.1	Ga04G0959.1	5e-20
132- 3:	Ga02G1600.1	Ga04G0950.1	6e-23
132- 4:	Ga02G1605.1	Ga04G0944.1	0
132- 5:	Ga02G1611.1	Ga04G0933.1	0
132- 6:	Ga02G1614.1	Ga04G0929.1	5e-72
132- 7:	Ga02G1618.1	Ga04G0923.1	0
## Alignment 133: score=1255.0 e_value=1.2e-82 N=27 Chr02&Chr05 plus
133- 0:	Ga02G0613.1	Ga05G1343.1	0
133- 1:	Ga02G0615.1	Ga05G1347.1	0
133- 2:	Ga02G0617.1	Ga05G1348.1	0
133- 3:	Ga02G0618.1	Ga05G1349.1	0
133- 4:	Ga02G0621.1	Ga05G1350.1	0
133- 5:	Ga02G0622.1	Ga05G1351.1	0
133- 6:	Ga02G0623.1	Ga05G1352.1	2e-68
133- 7:	Ga02G0625.1	Ga05G1357.1	3e-94
133- 8:	Ga02G0630.1	Ga05G1361.1	5e-139
133- 9:	Ga02G0631.1	Ga05G1364.1	3e-100
133- 10:	Ga02G0632.1	Ga05G1366.1	2e-61
133- 11:	Ga02G0636.1	Ga05G1373.1	0
133- 12:	Ga02G0642.1	Ga05G1377.1	0
133- 13:	Ga02G0645.1	Ga05G1381.1	0
133- 14:	Ga02G0649.1	Ga05G1383.1	2e-159
133- 15:	Ga02G0653.1	Ga05G1386.1	0
133- 16:	Ga02G0655.1	Ga05G1389.1	3e-97
133- 17:	Ga02G0664.1	Ga05G1393.1	1e-100
133- 18:	Ga02G0667.1	Ga05G1394.1	5e-103
133- 19:	Ga02G0672.1	Ga05G1397.1	0
133- 20:	Ga02G0677.1	Ga05G1403.1	2e-163
133- 21:	Ga02G0683.1	Ga05G1406.1	0
133- 22:	Ga02G0685.1	Ga05G1412.1	4e-52
133- 23:	Ga02G0689.1	Ga05G1420.1	9e-120
133- 24:	Ga02G0691.1	Ga05G1425.1	0
133- 25:	Ga02G0696.1	Ga05G1432.1	0
133- 26:	Ga02G0702.1	Ga05G1443.1	0
## Alignment 134: score=818.0 e_value=1.9e-53 N=19 Chr02&Chr05 plus
134- 0:	Ga02G0115.1	Ga05G2001.1	3e-67
134- 1:	Ga02G0116.1	Ga05G2010.1	0
134- 2:	Ga02G0119.1	Ga05G2015.1	8e-108
134- 3:	Ga02G0123.1	Ga05G2019.1	0
134- 4:	Ga02G0125.1	Ga05G2025.1	0
134- 5:	Ga02G0126.1	Ga05G2027.1	2e-44
134- 6:	Ga02G0137.1	Ga05G2042.1	3e-25
134- 7:	Ga02G0140.1	Ga05G2044.1	3e-63
134- 8:	Ga02G0141.1	Ga05G2046.1	8e-99
134- 9:	Ga02G0154.1	Ga05G2058.1	3e-147
134- 10:	Ga02G0160.1	Ga05G2063.1	3e-59
134- 11:	Ga02G0162.1	Ga05G2065.1	1e-55
134- 12:	Ga02G0163.1	Ga05G2070.1	2e-120
134- 13:	Ga02G0165.1	Ga05G2073.1	5e-149
134- 14:	Ga02G0186.1	Ga05G2082.1	1e-94
134- 15:	Ga02G0189.1	Ga05G2085.1	0
134- 16:	Ga02G0204.1	Ga05G2096.1	0
134- 17:	Ga02G0218.1	Ga05G2109.1	1e-45
134- 18:	Ga02G0224.1	Ga05G2131.1	2e-131
## Alignment 135: score=509.0 e_value=1.8e-26 N=12 Chr02&Chr05 plus
135- 0:	Ga02G1338.1	Ga05G2426.1	0
135- 1:	Ga02G1339.1	Ga05G2430.1	0
135- 2:	Ga02G1344.1	Ga05G2443.1	2e-93
135- 3:	Ga02G1345.1	Ga05G2451.1	0
135- 4:	Ga02G1349.1	Ga05G2460.1	0
135- 5:	Ga02G1358.1	Ga05G2486.1	1e-66
135- 6:	Ga02G1361.1	Ga05G2488.1	7e-142
135- 7:	Ga02G1363.1	Ga05G2492.1	2e-156
135- 8:	Ga02G1367.1	Ga05G2497.1	4e-81
135- 9:	Ga02G1369.1	Ga05G2498.1	5e-153
135- 10:	Ga02G1374.1	Ga05G2507.1	0
135- 11:	Ga02G1384.1	Ga05G2526.1	0
## Alignment 136: score=464.0 e_value=3.8e-23 N=11 Chr02&Chr05 plus
136- 0:	Ga02G0628.1	Ga05G0242.1	8e-97
136- 1:	Ga02G0631.1	Ga05G0244.1	0
136- 2:	Ga02G0634.1	Ga05G0249.1	0
136- 3:	Ga02G0642.1	Ga05G0259.1	0
136- 4:	Ga02G0649.1	Ga05G0266.1	8e-107
136- 5:	Ga02G0666.1	Ga05G0272.1	0
136- 6:	Ga02G0677.1	Ga05G0277.1	1e-113
136- 7:	Ga02G0680.1	Ga05G0283.1	1e-77
136- 8:	Ga02G0682.1	Ga05G0289.1	0
136- 9:	Ga02G0690.1	Ga05G0303.1	1e-46
136- 10:	Ga02G0698.1	Ga05G0320.1	5e-134
## Alignment 137: score=422.0 e_value=1.2e-24 N=10 Chr02&Chr05 plus
137- 0:	Ga02G1667.1	Ga05G3201.1	3e-07
137- 1:	Ga02G1677.1	Ga05G3218.1	4e-100
137- 2:	Ga02G1680.1	Ga05G3222.1	5e-81
137- 3:	Ga02G1686.1	Ga05G3225.1	0
137- 4:	Ga02G1687.1	Ga05G3226.1	0
137- 5:	Ga02G1699.1	Ga05G3233.1	3e-20
137- 6:	Ga02G1700.1	Ga05G3236.1	0
137- 7:	Ga02G1703.1	Ga05G3239.1	7e-31
137- 8:	Ga02G1712.1	Ga05G3257.1	5e-45
137- 9:	Ga02G1735.1	Ga05G3280.1	0
## Alignment 138: score=398.0 e_value=8.1e-17 N=9 Chr02&Chr05 plus
138- 0:	Ga02G1562.1	Ga05G0865.1	3e-169
138- 1:	Ga02G1564.1	Ga05G0868.1	0
138- 2:	Ga02G1573.1	Ga05G0878.1	6e-21
138- 3:	Ga02G1584.1	Ga05G0887.1	0
138- 4:	Ga02G1586.1	Ga05G0891.1	7e-40
138- 5:	Ga02G1593.1	Ga05G0895.1	8e-56
138- 6:	Ga02G1598.1	Ga05G0899.1	6e-76
138- 7:	Ga02G1604.1	Ga05G0904.1	2e-57
138- 8:	Ga02G1618.1	Ga05G0905.1	0
## Alignment 139: score=364.0 e_value=2e-14 N=8 Chr02&Chr05 plus
139- 0:	Ga02G0049.1	Ga05G1937.1	0
139- 1:	Ga02G0054.1	Ga05G1942.1	4e-09
139- 2:	Ga02G0063.1	Ga05G1951.1	1e-172
139- 3:	Ga02G0067.1	Ga05G1954.1	1e-41
139- 4:	Ga02G0074.1	Ga05G1956.1	2e-83
139- 5:	Ga02G0076.1	Ga05G1959.1	5e-21
139- 6:	Ga02G0077.1	Ga05G1961.1	2e-118
139- 7:	Ga02G0090.1	Ga05G1970.1	4e-122
## Alignment 140: score=341.0 e_value=2.6e-15 N=8 Chr02&Chr05 plus
140- 0:	Ga02G0096.1	Ga05G2723.1	2e-29
140- 1:	Ga02G0107.1	Ga05G2732.1	0
140- 2:	Ga02G0112.1	Ga05G2733.1	7e-84
140- 3:	Ga02G0128.1	Ga05G2740.1	5e-168
140- 4:	Ga02G0141.1	Ga05G2751.1	1e-102
140- 5:	Ga02G0144.1	Ga05G2752.1	5e-94
140- 6:	Ga02G0145.1	Ga05G2753.1	2e-25
140- 7:	Ga02G0162.1	Ga05G2756.1	2e-44
## Alignment 141: score=311.0 e_value=1.2e-12 N=7 Chr02&Chr05 plus
141- 0:	Ga02G1490.1	Ga05G0823.1	0
141- 1:	Ga02G1498.1	Ga05G0826.1	4e-18
141- 2:	Ga02G1514.1	Ga05G0835.1	3e-163
141- 3:	Ga02G1515.1	Ga05G0836.1	0
141- 4:	Ga02G1525.1	Ga05G0843.1	1e-78
141- 5:	Ga02G1527.1	Ga05G0845.1	1e-135
141- 6:	Ga02G1535.1	Ga05G0849.1	4e-28
## Alignment 142: score=274.0 e_value=2.1e-09 N=6 Chr02&Chr05 plus
142- 0:	Ga02G0234.1	Ga05G2174.1	3e-50
142- 1:	Ga02G0235.1	Ga05G2177.1	0
142- 2:	Ga02G0236.1	Ga05G2179.1	0
142- 3:	Ga02G0239.1	Ga05G2180.1	7e-89
142- 4:	Ga02G0243.1	Ga05G2186.1	0
142- 5:	Ga02G0252.1	Ga05G2203.1	0
## Alignment 143: score=270.0 e_value=1.8e-10 N=6 Chr02&Chr05 plus
143- 0:	Ga02G1339.1	Ga05G2851.1	0
143- 1:	Ga02G1342.1	Ga05G2854.1	0
143- 2:	Ga02G1354.1	Ga05G2859.1	4e-118
143- 3:	Ga02G1367.1	Ga05G2863.1	1e-29
143- 4:	Ga02G1368.1	Ga05G2864.1	2e-81
143- 5:	Ga02G1374.1	Ga05G2868.1	0
## Alignment 144: score=259.0 e_value=9.6e-09 N=6 Chr02&Chr05 plus
144- 0:	Ga02G1778.1	Ga05G4138.1	6e-152
144- 1:	Ga02G1779.1	Ga05G4153.1	2e-127
144- 2:	Ga02G1780.1	Ga05G4155.1	4e-43
144- 3:	Ga02G1783.1	Ga05G4160.1	2e-46
144- 4:	Ga02G1784.1	Ga05G4174.1	2e-42
144- 5:	Ga02G1788.1	Ga05G4184.1	0
## Alignment 145: score=509.0 e_value=2.1e-27 N=11 Chr02&Chr05 minus
145- 0:	Ga02G0260.1	Ga05G2273.1	9e-44
145- 1:	Ga02G0272.1	Ga05G2261.1	4e-64
145- 2:	Ga02G0287.1	Ga05G2240.1	1e-32
145- 3:	Ga02G0288.1	Ga05G2238.1	7e-78
145- 4:	Ga02G0291.1	Ga05G2237.1	3e-18
145- 5:	Ga02G0292.1	Ga05G2236.1	2e-14
145- 6:	Ga02G0293.1	Ga05G2234.1	2e-23
145- 7:	Ga02G0294.1	Ga05G2232.1	6e-20
145- 8:	Ga02G0295.1	Ga05G2229.1	5e-139
145- 9:	Ga02G0297.1	Ga05G2227.1	0
145- 10:	Ga02G0300.1	Ga05G2225.1	2e-121
## Alignment 146: score=427.0 e_value=1.2e-19 N=10 Chr02&Chr05 minus
146- 0:	Ga02G0354.1	Ga05G2428.1	2e-86
146- 1:	Ga02G0355.1	Ga05G2426.1	1e-178
146- 2:	Ga02G0365.1	Ga05G2406.1	3e-175
146- 3:	Ga02G0368.1	Ga05G2404.1	8e-106
146- 4:	Ga02G0378.1	Ga05G2394.1	0
146- 5:	Ga02G0389.1	Ga05G2386.1	2e-145
146- 6:	Ga02G0396.1	Ga05G2375.1	2e-90
146- 7:	Ga02G0399.1	Ga05G2373.1	7e-75
146- 8:	Ga02G0404.1	Ga05G2364.1	5e-90
146- 9:	Ga02G0408.1	Ga05G2351.1	6e-103
## Alignment 147: score=367.0 e_value=7.2e-18 N=9 Chr02&Chr05 minus
147- 0:	Ga02G1635.1	Ga05G1113.1	4e-95
147- 1:	Ga02G1657.1	Ga05G1104.1	0
147- 2:	Ga02G1658.1	Ga05G1103.1	5e-132
147- 3:	Ga02G1659.1	Ga05G1091.1	2e-176
147- 4:	Ga02G1661.1	Ga05G1081.1	2e-178
147- 5:	Ga02G1683.1	Ga05G1061.1	4e-135
147- 6:	Ga02G1697.1	Ga05G1046.1	4e-17
147- 7:	Ga02G1700.1	Ga05G1039.1	0
147- 8:	Ga02G1702.1	Ga05G1038.1	2e-38
## Alignment 148: score=357.0 e_value=4.4e-14 N=8 Chr02&Chr05 minus
148- 0:	Ga02G1146.1	Ga05G1939.1	3e-146
148- 1:	Ga02G1149.1	Ga05G1937.1	0
148- 2:	Ga02G1159.1	Ga05G1933.1	0
148- 3:	Ga02G1162.1	Ga05G1930.1	0
148- 4:	Ga02G1168.1	Ga05G1922.1	8e-80
148- 5:	Ga02G1177.1	Ga05G1919.1	0
148- 6:	Ga02G1178.1	Ga05G1918.1	6e-115
148- 7:	Ga02G1194.1	Ga05G1907.1	0
## Alignment 149: score=332.0 e_value=7.8e-15 N=8 Chr02&Chr05 minus
149- 0:	Ga02G0629.1	Ga05G0529.1	0
149- 1:	Ga02G0638.1	Ga05G0523.1	2e-172
[truncated: 15,151 more rows]

## Sheet: G. raimondii
############### Parameters ###############
# MATCH_SCORE: 50
# MATCH_SIZE: 5
# GAP_PENALTY: -1
# OVERLAP_WINDOW: 5
# E_VALUE: 1e-05
# MAX GAPS: 25
############### Statistics ###############
# Number of collinear genes: 12949, Percentage: 16.76
# Number of all genes: 77267
##########################################
## Alignment 0: score=616.0 e_value=6.5e-38 N=15 Chr01&Chr01 plus
0- 0:	Gorai.001G089700.1	Gorai.001G206600.1	2e-49
0- 1:	Gorai.001G089900.1	Gorai.001G207100.1	9e-105
0- 2:	Gorai.001G090100.1	Gorai.001G207500.1	2e-78
0- 3:	Gorai.001G090200.1	Gorai.001G208000.1	0
0- 4:	Gorai.001G090300.1	Gorai.001G208200.1	0
0- 5:	Gorai.001G091200.1	Gorai.001G208800.1	2e-06
0- 6:	Gorai.001G091400.1	Gorai.001G209000.1	1e-23
0- 7:	Gorai.001G091600.1	Gorai.001G210400.1	7e-06
0- 8:	Gorai.001G091800.1	Gorai.001G210900.1	2e-07
0- 9:	Gorai.001G092200.1	Gorai.001G211700.1	3e-94
0- 10:	Gorai.001G092700.1	Gorai.001G212600.1	0
0- 11:	Gorai.001G092800.1	Gorai.001G213300.1	2e-19
0- 12:	Gorai.001G092900.1	Gorai.001G213400.1	2e-91
0- 13:	Gorai.001G093900.1	Gorai.001G214500.1	1e-75
0- 14:	Gorai.001G094300.1	Gorai.001G214800.1	0
## Alignment 1: score=553.0 e_value=2.8e-34 N=13 Chr01&Chr01 plus
1- 0:	Gorai.001G095200.1	Gorai.001G216800.1	5e-63
1- 1:	Gorai.001G096200.1	Gorai.001G217400.1	3e-25
1- 2:	Gorai.001G096500.1	Gorai.001G217500.1	1e-113
1- 3:	Gorai.001G097000.1	Gorai.001G218300.1	6e-152
1- 4:	Gorai.001G097600.1	Gorai.001G218800.1	0
1- 5:	Gorai.001G097800.1	Gorai.001G218900.1	0
1- 6:	Gorai.001G097900.1	Gorai.001G219000.1	9e-126
1- 7:	Gorai.001G098000.1	Gorai.001G219100.1	2e-123
1- 8:	Gorai.001G098300.1	Gorai.001G219900.1	0
1- 9:	Gorai.001G098900.1	Gorai.001G221200.1	1e-51
1- 10:	Gorai.001G099500.1	Gorai.001G223300.1	0
1- 11:	Gorai.001G099600.1	Gorai.001G223700.1	4e-74
1- 12:	Gorai.001G099700.1	Gorai.001G223800.1	0
## Alignment 2: score=519.0 e_value=1.3e-27 N=12 Chr01&Chr01 plus
2- 0:	Gorai.001G101000.1	Gorai.001G226500.1	5e-142
2- 1:	Gorai.001G101100.1	Gorai.001G227000.1	0
2- 2:	Gorai.001G101400.1	Gorai.001G227600.1	2e-97
2- 3:	Gorai.001G102000.1	Gorai.001G227700.1	7e-43
2- 4:	Gorai.001G102500.1	Gorai.001G228800.1	5e-64
2- 5:	Gorai.001G102600.1	Gorai.001G229000.1	0
2- 6:	Gorai.001G102800.1	Gorai.001G229300.1	0
2- 7:	Gorai.001G103300.1	Gorai.001G230000.1	7e-85
2- 8:	Gorai.001G103400.1	Gorai.001G230100.1	8e-27
2- 9:	Gorai.001G103800.1	Gorai.001G230300.1	4e-173
2- 10:	Gorai.001G104000.1	Gorai.001G230800.1	8e-167
2- 11:	Gorai.001G105100.1	Gorai.001G231300.1	2e-113
## Alignment 3: score=479.0 e_value=1.7e-26 N=11 Chr01&Chr01 plus
3- 0:	Gorai.001G176600.1	Gorai.001G252400.1	6e-47
3- 1:	Gorai.001G176700.1	Gorai.001G252500.1	3e-44
3- 2:	Gorai.001G177600.1	Gorai.001G253900.1	5e-150
3- 3:	Gorai.001G177700.1	Gorai.001G254000.1	1e-130
3- 4:	Gorai.001G178000.1	Gorai.001G254100.1	0
3- 5:	Gorai.001G178100.1	Gorai.001G254200.1	2e-94
3- 6:	Gorai.001G178800.1	Gorai.001G254300.1	2e-150
3- 7:	Gorai.001G179100.1	Gorai.001G254400.1	2e-164
3- 8:	Gorai.001G179300.1	Gorai.001G254700.1	0
3- 9:	Gorai.001G179400.1	Gorai.001G254800.1	1e-126
3- 10:	Gorai.001G179600.1	Gorai.001G254900.1	0
## Alignment 4: score=565.0 e_value=1.3e-35 N=14 Chr01&Chr01 minus
4- 0:	Gorai.001G189700.1	Gorai.001G224000.1	2e-178
4- 1:	Gorai.001G190000.1	Gorai.001G223800.1	0
4- 2:	Gorai.001G190300.1	Gorai.001G223700.1	1e-62
4- 3:	Gorai.001G190400.1	Gorai.001G223300.1	0
4- 4:	Gorai.001G191400.1	Gorai.001G222200.1	7e-69
4- 5:	Gorai.001G191800.1	Gorai.001G221400.1	0
4- 6:	Gorai.001G192000.1	Gorai.001G220900.1	0
4- 7:	Gorai.001G193100.1	Gorai.001G219900.1	0
4- 8:	Gorai.001G194000.1	Gorai.001G219600.1	2e-41
4- 9:	Gorai.001G194200.1	Gorai.001G219500.1	0
4- 10:	Gorai.001G194400.1	Gorai.001G219000.1	2e-127
4- 11:	Gorai.001G194500.1	Gorai.001G218800.1	0
4- 12:	Gorai.001G195400.1	Gorai.001G217700.1	0
4- 13:	Gorai.001G195900.1	Gorai.001G217500.1	2e-78
## Alignment 5: score=464.0 e_value=8.3e-30 N=12 Chr01&Chr01 minus
5- 0:	Gorai.001G095400.1	Gorai.001G196200.1	0
5- 1:	Gorai.001G096500.1	Gorai.001G195900.1	3e-93
5- 2:	Gorai.001G096900.1	Gorai.001G195600.1	0
5- 3:	Gorai.001G097600.1	Gorai.001G194500.1	0
5- 4:	Gorai.001G097900.1	Gorai.001G194400.1	7e-124
5- 5:	Gorai.001G098100.1	Gorai.001G193800.1	6e-179
5- 6:	Gorai.001G098300.1	Gorai.001G193100.1	0
5- 7:	Gorai.001G099000.1	Gorai.001G191700.1	0
5- 8:	Gorai.001G099100.1	Gorai.001G191600.1	6e-82
5- 9:	Gorai.001G099500.1	Gorai.001G190400.1	0
5- 10:	Gorai.001G099600.1	Gorai.001G190300.1	8e-72
5- 11:	Gorai.001G099700.1	Gorai.001G190000.1	0
## Alignment 6: score=295.0 e_value=4.8e-14 N=8 Chr01&Chr01 minus
6- 0:	Gorai.001G180200.1	Gorai.001G238300.1	4e-156
6- 1:	Gorai.001G181500.1	Gorai.001G237700.1	0
6- 2:	Gorai.001G181900.1	Gorai.001G237400.1	0
6- 3:	Gorai.001G182300.1	Gorai.001G237300.1	3e-30
6- 4:	Gorai.001G182700.1	Gorai.001G236500.1	0
6- 5:	Gorai.001G183200.1	Gorai.001G236200.1	0
6- 6:	Gorai.001G183300.1	Gorai.001G235400.1	0
6- 7:	Gorai.001G183400.1	Gorai.001G234900.1	0
## Alignment 7: score=274.0 e_value=3.5e-08 N=6 Chr01&Chr02 plus
7- 0:	Gorai.001G106800.1	Gorai.002G252900.1	0
7- 1:	Gorai.001G106900.1	Gorai.002G253000.1	1e-33
7- 2:	Gorai.001G107400.1	Gorai.002G253200.1	0
7- 3:	Gorai.001G107500.1	Gorai.002G253400.1	1e-26
7- 4:	Gorai.001G107800.1	Gorai.002G253700.1	8e-13
7- 5:	Gorai.001G108300.1	Gorai.002G253900.1	3e-73
## Alignment 8: score=1610.0 e_value=3.7e-131 N=37 Chr01&Chr03 minus
8- 0:	Gorai.001G105700.1	Gorai.003G139500.1	5e-31
8- 1:	Gorai.001G105800.1	Gorai.003G139400.1	0
8- 2:	Gorai.001G105900.1	Gorai.003G139200.1	0
8- 3:	Gorai.001G106600.1	Gorai.003G138200.1	1e-88
8- 4:	Gorai.001G106700.1	Gorai.003G138100.1	3e-73
8- 5:	Gorai.001G106800.1	Gorai.003G137900.1	0
8- 6:	Gorai.001G106900.1	Gorai.003G137800.1	2e-62
8- 7:	Gorai.001G107000.1	Gorai.003G137700.1	0
8- 8:	Gorai.001G107200.1	Gorai.003G137600.1	0
8- 9:	Gorai.001G107400.1	Gorai.003G137500.1	0
8- 10:	Gorai.001G107500.1	Gorai.003G137300.1	9e-71
8- 11:	Gorai.001G107600.1	Gorai.003G136800.1	6e-75
8- 12:	Gorai.001G107800.1	Gorai.003G136700.1	1e-89
8- 13:	Gorai.001G107900.1	Gorai.003G136400.1	5e-119
8- 14:	Gorai.001G108000.1	Gorai.003G136300.1	3e-154
8- 15:	Gorai.001G108200.1	Gorai.003G136100.1	5e-92
8- 16:	Gorai.001G108300.1	Gorai.003G135400.1	8e-79
8- 17:	Gorai.001G108400.1	Gorai.003G135300.1	2e-52
8- 18:	Gorai.001G108500.1	Gorai.003G135200.1	6e-126
8- 19:	Gorai.001G108800.1	Gorai.003G134400.1	3e-119
8- 20:	Gorai.001G109100.1	Gorai.003G133600.1	4e-141
8- 21:	Gorai.001G109300.1	Gorai.003G133200.1	2e-107
8- 22:	Gorai.001G109500.1	Gorai.003G133100.1	0
8- 23:	Gorai.001G110100.1	Gorai.003G132700.1	0
8- 24:	Gorai.001G110300.1	Gorai.003G132600.1	1e-43
8- 25:	Gorai.001G110400.1	Gorai.003G132400.1	0
8- 26:	Gorai.001G110500.1	Gorai.003G132100.1	0
8- 27:	Gorai.001G111100.1	Gorai.003G131000.1	2e-171
8- 28:	Gorai.001G111400.1	Gorai.003G130800.1	1e-72
8- 29:	Gorai.001G111600.1	Gorai.003G130500.1	0
8- 30:	Gorai.001G111700.1	Gorai.003G129900.1	0
8- 31:	Gorai.001G111900.1	Gorai.003G129300.1	0
8- 32:	Gorai.001G112000.1	Gorai.003G129200.1	0
8- 33:	Gorai.001G112200.1	Gorai.003G129100.1	6e-164
8- 34:	Gorai.001G112800.1	Gorai.003G128300.1	0
8- 35:	Gorai.001G112900.1	Gorai.003G128200.1	6e-161
8- 36:	Gorai.001G113000.1	Gorai.003G128100.1	3e-139
## Alignment 9: score=726.0 e_value=6.2e-47 N=17 Chr01&Chr03 minus
9- 0:	Gorai.001G061000.1	Gorai.003G109600.1	8e-93
9- 1:	Gorai.001G061700.1	Gorai.003G109200.1	0
9- 2:	Gorai.001G062000.1	Gorai.003G108800.1	0
9- 3:	Gorai.001G062400.1	Gorai.003G108300.1	0
9- 4:	Gorai.001G063000.1	Gorai.003G107800.1	2e-144
9- 5:	Gorai.001G063100.1	Gorai.003G107700.1	5e-163
9- 6:	Gorai.001G063600.1	Gorai.003G107400.1	5e-153
9- 7:	Gorai.001G063800.1	Gorai.003G107300.1	0
9- 8:	Gorai.001G063900.1	Gorai.003G107200.1	7e-178
9- 9:	Gorai.001G064200.1	Gorai.003G106700.1	6e-110
9- 10:	Gorai.001G064600.1	Gorai.003G106600.1	0
9- 11:	Gorai.001G064800.1	Gorai.003G106100.1	0
9- 12:	Gorai.001G065800.1	Gorai.003G104900.1	1e-98
9- 13:	Gorai.001G066000.1	Gorai.003G104700.1	0
9- 14:	Gorai.001G066600.1	Gorai.003G103300.1	0
9- 15:	Gorai.001G066900.1	Gorai.003G103200.1	7e-125
9- 16:	Gorai.001G067000.1	Gorai.003G103100.1	1e-142
## Alignment 10: score=361.0 e_value=6.4e-16 N=9 Chr01&Chr03 minus
10- 0:	Gorai.001G048200.1	Gorai.003G114100.1	8e-162
10- 1:	Gorai.001G048600.1	Gorai.003G113500.1	0
10- 2:	Gorai.001G049100.1	Gorai.003G113400.1	0
10- 3:	Gorai.001G050200.1	Gorai.003G112800.1	0
10- 4:	Gorai.001G051100.1	Gorai.003G112200.1	6e-44
10- 5:	Gorai.001G051500.1	Gorai.003G112000.1	0
10- 6:	Gorai.001G051800.1	Gorai.003G111300.1	2e-178
10- 7:	Gorai.001G052200.1	Gorai.003G111000.1	0
10- 8:	Gorai.001G052500.1	Gorai.003G110600.1	9e-155
## Alignment 11: score=351.0 e_value=2.3e-16 N=9 Chr01&Chr03 minus
11- 0:	Gorai.001G075800.1	Gorai.003G103000.1	1e-106
11- 1:	Gorai.001G076200.1	Gorai.003G102500.1	0
11- 2:	Gorai.001G076400.1	Gorai.003G102000.1	4e-40
11- 3:	Gorai.001G077000.1	Gorai.003G101300.1	3e-82
11- 4:	Gorai.001G077400.1	Gorai.003G101200.1	0
11- 5:	Gorai.001G077600.1	Gorai.003G100900.1	0
11- 6:	Gorai.001G078500.1	Gorai.003G099500.1	4e-117
11- 7:	Gorai.001G078600.1	Gorai.003G099200.1	0
11- 8:	Gorai.001G078800.1	Gorai.003G098700.1	9e-112
## Alignment 12: score=265.0 e_value=3.1e-08 N=6 Chr01&Chr03 minus
12- 0:	Gorai.001G198700.1	Gorai.003G002800.1	0
12- 1:	Gorai.001G199100.1	Gorai.003G002300.1	0
12- 2:	Gorai.001G199200.1	Gorai.003G002200.1	9e-115
12- 3:	Gorai.001G199300.1	Gorai.003G001900.1	2e-123
12- 4:	Gorai.001G199400.1	Gorai.003G001700.1	2e-87
12- 5:	Gorai.001G199900.1	Gorai.003G001200.1	0
## Alignment 13: score=255.0 e_value=9.3e-09 N=6 Chr01&Chr03 minus
13- 0:	Gorai.001G052900.1	Gorai.003G118000.1	1e-169
13- 1:	Gorai.001G053300.1	Gorai.003G117900.1	0
13- 2:	Gorai.001G053500.1	Gorai.003G117500.1	0
13- 3:	Gorai.001G053800.1	Gorai.003G117000.1	5e-133
13- 4:	Gorai.001G054100.1	Gorai.003G116700.1	0
13- 5:	Gorai.001G054700.1	Gorai.003G116200.1	0
## Alignment 14: score=613.0 e_value=2e-35 N=15 Chr01&Chr04 plus
14- 0:	Gorai.001G002600.1	Gorai.004G278200.1	0
14- 1:	Gorai.001G002700.1	Gorai.004G278500.1	0
14- 2:	Gorai.001G003200.1	Gorai.004G278900.1	0
14- 3:	Gorai.001G003300.1	Gorai.004G279300.1	0
14- 4:	Gorai.001G004700.1	Gorai.004G279800.1	1e-21
14- 5:	Gorai.001G005700.1	Gorai.004G280200.1	0
14- 6:	Gorai.001G006000.1	Gorai.004G280400.1	0
14- 7:	Gorai.001G006400.1	Gorai.004G280500.1	0
14- 8:	Gorai.001G007200.1	Gorai.004G280900.1	1e-140
14- 9:	Gorai.001G008100.1	Gorai.004G281600.1	1e-108
14- 10:	Gorai.001G009200.1	Gorai.004G281900.1	0
14- 11:	Gorai.001G009300.1	Gorai.004G282000.1	2e-136
14- 12:	Gorai.001G009500.1	Gorai.004G282100.1	2e-37
14- 13:	Gorai.001G009900.1	Gorai.004G283000.1	4e-177
14- 14:	Gorai.001G010300.1	Gorai.004G283100.1	6e-120
## Alignment 15: score=574.0 e_value=1.4e-36 N=14 Chr01&Chr04 plus
15- 0:	Gorai.001G146100.1	Gorai.004G146100.1	4e-129
15- 1:	Gorai.001G146800.1	Gorai.004G146800.1	0
15- 2:	Gorai.001G148000.1	Gorai.004G147400.1	1e-10
15- 3:	Gorai.001G148100.1	Gorai.004G147500.1	2e-82
15- 4:	Gorai.001G148500.1	Gorai.004G147600.1	0
15- 5:	Gorai.001G148600.1	Gorai.004G147700.1	1e-79
15- 6:	Gorai.001G148800.1	Gorai.004G147900.1	2e-102
15- 7:	Gorai.001G148900.1	Gorai.004G148200.1	5e-156
15- 8:	Gorai.001G149900.1	Gorai.004G148800.1	0
15- 9:	Gorai.001G150500.1	Gorai.004G149200.1	1e-130
15- 10:	Gorai.001G150900.1	Gorai.004G149300.1	0
15- 11:	Gorai.001G151700.1	Gorai.004G149500.1	0
15- 12:	Gorai.001G152500.1	Gorai.004G150200.1	0
15- 13:	Gorai.001G153000.1	Gorai.004G150500.1	1e-140
## Alignment 16: score=539.0 e_value=9.5e-31 N=13 Chr01&Chr04 plus
16- 0:	Gorai.001G106900.1	Gorai.004G003100.1	3e-64
16- 1:	Gorai.001G107000.1	Gorai.004G003200.1	0
16- 2:	Gorai.001G107200.1	Gorai.004G003600.1	0
16- 3:	Gorai.001G107600.1	Gorai.004G003800.1	2e-76
16- 4:	Gorai.001G108300.1	Gorai.004G003900.1	9e-76
16- 5:	Gorai.001G108500.1	Gorai.004G004300.1	1e-128
16- 6:	Gorai.001G109300.1	Gorai.004G004800.1	4e-129
16- 7:	Gorai.001G110400.1	Gorai.004G004900.1	0
16- 8:	Gorai.001G111000.1	Gorai.004G005100.1	7e-71
16- 9:	Gorai.001G111500.1	Gorai.004G005200.1	2e-166
16- 10:	Gorai.001G112000.1	Gorai.004G005400.1	0
16- 11:	Gorai.001G112400.1	Gorai.004G006000.1	2e-24
16- 12:	Gorai.001G113000.1	Gorai.004G006300.1	2e-141
## Alignment 17: score=389.0 e_value=9.6e-24 N=11 Chr01&Chr04 plus
17- 0:	Gorai.001G176800.1	Gorai.004G220800.1	2e-55
17- 1:	Gorai.001G178100.1	Gorai.004G221200.1	3e-83
17- 2:	Gorai.001G178800.1	Gorai.004G221300.1	3e-123
17- 3:	Gorai.001G179300.1	Gorai.004G221700.1	0
17- 4:	Gorai.001G180300.1	Gorai.004G222100.1	0
17- 5:	Gorai.001G181300.1	Gorai.004G222400.1	3e-55
17- 6:	Gorai.001G181800.1	Gorai.004G222500.1	6e-124
17- 7:	Gorai.001G182900.1	Gorai.004G222800.1	0
17- 8:	Gorai.001G183200.1	Gorai.004G223200.1	0
17- 9:	Gorai.001G183300.1	Gorai.004G223500.1	0
17- 10:	Gorai.001G183600.1	Gorai.004G224800.1	2e-09
## Alignment 18: score=374.0 e_value=7e-18 N=9 Chr01&Chr04 plus
18- 0:	Gorai.001G251600.1	Gorai.004G219900.1	3e-64
18- 1:	Gorai.001G252200.1	Gorai.004G220400.1	1e-160
18- 2:	Gorai.001G253100.1	Gorai.004G220800.1	7e-71
18- 3:	Gorai.001G253400.1	Gorai.004G220900.1	2e-62
18- 4:	Gorai.001G254200.1	Gorai.004G221200.1	2e-86
18- 5:	Gorai.001G254300.1	Gorai.004G221300.1	2e-131
18- 6:	Gorai.001G254600.1	Gorai.004G221600.1	0
18- 7:	Gorai.001G254700.1	Gorai.004G221700.1	0
18- 8:	Gorai.001G255300.1	Gorai.004G221900.1	4e-60
## Alignment 19: score=297.0 e_value=9.2e-12 N=7 Chr01&Chr04 plus
19- 0:	Gorai.001G174200.1	Gorai.004G162400.1	7e-100
19- 1:	Gorai.001G174300.1	Gorai.004G162700.1	0
19- 2:	Gorai.001G174900.1	Gorai.004G163500.1	3e-128
19- 3:	Gorai.001G175400.1	Gorai.004G164000.1	6e-105
19- 4:	Gorai.001G175800.1	Gorai.004G164800.1	5e-75
19- 5:	Gorai.001G176400.1	Gorai.004G165200.1	0
19- 6:	Gorai.001G176500.1	Gorai.004G165300.1	3e-86
## Alignment 20: score=269.0 e_value=2.1e-11 N=7 Chr01&Chr04 plus
20- 0:	Gorai.001G131400.1	Gorai.004G012900.1	1e-30
20- 1:	Gorai.001G132000.1	Gorai.004G013200.1	0
20- 2:	Gorai.001G132600.1	Gorai.004G013500.1	4e-169
20- 3:	Gorai.001G132800.1	Gorai.004G013600.1	5e-117
20- 4:	Gorai.001G133100.1	Gorai.004G014300.1	8e-57
20- 5:	Gorai.001G134100.1	Gorai.004G014800.1	6e-145
20- 6:	Gorai.001G135000.1	Gorai.004G015100.1	0
## Alignment 21: score=252.0 e_value=3.7e-10 N=7 Chr01&Chr04 plus
21- 0:	Gorai.001G012700.1	Gorai.004G284200.1	5e-62
21- 1:	Gorai.001G013500.1	Gorai.004G284400.1	0
21- 2:	Gorai.001G014800.1	Gorai.004G284700.1	2e-40
21- 3:	Gorai.001G015600.1	Gorai.004G284800.1	5e-64
21- 4:	Gorai.001G016300.1	Gorai.004G285000.1	0
21- 5:	Gorai.001G016800.1	Gorai.004G285200.1	4e-77
21- 6:	Gorai.001G017500.1	Gorai.004G285600.1	8e-42
## Alignment 22: score=729.0 e_value=3e-46 N=17 Chr01&Chr04 minus
22- 0:	Gorai.001G231400.1	Gorai.004G227000.1	7e-118
22- 1:	Gorai.001G231500.1	Gorai.004G226900.1	2e-147
22- 2:	Gorai.001G232400.1	Gorai.004G226600.1	8e-136
22- 3:	Gorai.001G232500.1	Gorai.004G226500.1	3e-133
22- 4:	Gorai.001G233300.1	Gorai.004G226300.1	1e-162
22- 5:	Gorai.001G233500.1	Gorai.004G226200.1	6e-24
22- 6:	Gorai.001G233800.1	Gorai.004G226000.1	0
22- 7:	Gorai.001G233900.1	Gorai.004G225700.1	1e-46
22- 8:	Gorai.001G234000.1	Gorai.004G225600.1	0
22- 9:	Gorai.001G234500.1	Gorai.004G224900.1	2e-37
22- 10:	Gorai.001G234700.1	Gorai.004G224000.1	0
22- 11:	Gorai.001G235000.1	Gorai.004G223700.1	6e-58
22- 12:	Gorai.001G235100.1	Gorai.004G223600.1	2e-16
22- 13:	Gorai.001G235400.1	Gorai.004G223500.1	0
22- 14:	Gorai.001G235600.1	Gorai.004G223300.1	0
22- 15:	Gorai.001G236200.1	Gorai.004G223200.1	0
22- 16:	Gorai.001G236400.1	Gorai.004G222600.1	8e-58
## Alignment 23: score=288.0 e_value=1.5e-11 N=7 Chr01&Chr04 minus
23- 0:	Gorai.001G169700.1	Gorai.004G157600.1	1e-141
23- 1:	Gorai.001G169800.1	Gorai.004G157400.1	0
23- 2:	Gorai.001G170200.1	Gorai.004G157200.1	0
23- 3:	Gorai.001G170800.1	Gorai.004G156900.1	4e-54
23- 4:	Gorai.001G171500.1	Gorai.004G156600.1	2e-158
23- 5:	Gorai.001G172700.1	Gorai.004G155900.1	0
23- 6:	Gorai.001G172800.1	Gorai.004G155600.1	0
## Alignment 24: score=260.0 e_value=1e-08 N=6 Chr01&Chr04 minus
24- 0:	Gorai.001G217400.1	Gorai.004G062100.1	0
24- 1:	Gorai.001G218400.1	Gorai.004G061900.1	2e-95
24- 2:	Gorai.001G219000.1	Gorai.004G061700.1	2e-107
24- 3:	Gorai.001G219100.1	Gorai.004G061600.1	4e-120
24- 4:	Gorai.001G219900.1	Gorai.004G061400.1	0
24- 5:	Gorai.001G220100.1	Gorai.004G061200.1	2e-52
## Alignment 25: score=260.0 e_value=4.4e-09 N=6 Chr01&Chr04 minus
25- 0:	Gorai.001G095900.1	Gorai.004G062300.1	3e-11
25- 1:	Gorai.001G096200.1	Gorai.004G062100.1	5e-28
25- 2:	Gorai.001G097900.1	Gorai.004G061700.1	2e-105
25- 3:	Gorai.001G098000.1	Gorai.004G061600.1	8e-120
25- 4:	Gorai.001G098300.1	Gorai.004G061400.1	0
25- 5:	Gorai.001G098600.1	Gorai.004G061200.1	2e-143
## Alignment 26: score=256.0 e_value=2.2e-08 N=6 Chr01&Chr04 minus
26- 0:	Gorai.001G241800.1	Gorai.004G075800.1	4e-166
26- 1:	Gorai.001G241900.1	Gorai.004G075700.1	0
26- 2:	Gorai.001G242200.1	Gorai.004G075500.1	0
26- 3:	Gorai.001G242500.1	Gorai.004G075200.1	1e-145
26- 4:	Gorai.001G242800.1	Gorai.004G075000.1	2e-51
26- 5:	Gorai.001G243400.1	Gorai.004G074500.1	2e-57
## Alignment 27: score=261.0 e_value=1.1e-08 N=6 Chr01&Chr05 plus
27- 0:	Gorai.001G243800.1	Gorai.005G248900.1	0
27- 1:	Gorai.001G244000.1	Gorai.005G249000.1	0
27- 2:	Gorai.001G244500.1	Gorai.005G249300.1	3e-61
27- 3:	Gorai.001G245300.1	Gorai.005G250900.1	1e-43
27- 4:	Gorai.001G245600.1	Gorai.005G251100.1	4e-34
27- 5:	Gorai.001G246500.1	Gorai.005G251600.1	5e-44
## Alignment 28: score=260.0 e_value=6.3e-09 N=6 Chr01&Chr05 minus
28- 0:	Gorai.001G273400.1	Gorai.005G196400.1	7e-15
28- 1:	Gorai.001G273800.1	Gorai.005G196000.1	3e-125
28- 2:	Gorai.001G274500.1	Gorai.005G195300.1	3e-48
28- 3:	Gorai.001G274600.1	Gorai.005G195200.1	6e-171
28- 4:	Gorai.001G274800.1	Gorai.005G195000.1	1e-69
28- 5:	Gorai.001G275000.1	Gorai.005G194900.1	3e-62
## Alignment 29: score=256.0 e_value=1.3e-11 N=7 Chr01&Chr05 minus
29- 0:	Gorai.001G260300.1	Gorai.005G184400.1	4e-84
29- 1:	Gorai.001G260700.1	Gorai.005G184000.1	3e-96
29- 2:	Gorai.001G261100.1	Gorai.005G183300.1	0
29- 3:	Gorai.001G261600.1	Gorai.005G182400.1	3e-156
29- 4:	Gorai.001G262400.1	Gorai.005G182300.1	4e-123
29- 5:	Gorai.001G262600.1	Gorai.005G182000.1	9e-18
29- 6:	Gorai.001G263400.1	Gorai.005G181400.1	0
## Alignment 30: score=1527.0 e_value=4.8e-116 N=35 Chr01&Chr06 plus
30- 0:	Gorai.001G119200.1	Gorai.006G109200.1	2e-52
30- 1:	Gorai.001G119300.1	Gorai.006G109400.1	7e-96
30- 2:	Gorai.001G119600.1	Gorai.006G109700.1	4e-37
30- 3:	Gorai.001G120000.1	Gorai.006G109900.1	5e-136
30- 4:	Gorai.001G120200.1	Gorai.006G110200.1	3e-107
30- 5:	Gorai.001G120300.1	Gorai.006G110300.1	4e-99
30- 6:	Gorai.001G120600.1	Gorai.006G110800.1	0
30- 7:	Gorai.001G121200.1	Gorai.006G111100.1	3e-177
30- 8:	Gorai.001G121400.1	Gorai.006G111300.1	0
30- 9:	Gorai.001G121700.1	Gorai.006G111400.1	0
30- 10:	Gorai.001G121900.1	Gorai.006G111500.1	4e-125
30- 11:	Gorai.001G122100.1	Gorai.006G111800.1	0
30- 12:	Gorai.001G122200.1	Gorai.006G111900.1	0
30- 13:	Gorai.001G122500.1	Gorai.006G112300.1	0
30- 14:	Gorai.001G122800.1	Gorai.006G113000.1	7e-120
30- 15:	Gorai.001G123000.1	Gorai.006G113400.1	1e-113
30- 16:	Gorai.001G123500.1	Gorai.006G113900.1	5e-38
30- 17:	Gorai.001G123600.1	Gorai.006G114000.1	1e-173
30- 18:	Gorai.001G123800.1	Gorai.006G114200.1	8e-39
30- 19:	Gorai.001G123900.1	Gorai.006G114300.1	0
30- 20:	Gorai.001G124400.1	Gorai.006G114500.1	1e-104
30- 21:	Gorai.001G124500.1	Gorai.006G114600.1	6e-123
30- 22:	Gorai.001G124600.1	Gorai.006G114700.1	1e-17
30- 23:	Gorai.001G124800.1	Gorai.006G114800.1	0
30- 24:	Gorai.001G125200.1	Gorai.006G115200.1	0
30- 25:	Gorai.001G125300.1	Gorai.006G115300.1	5e-170
30- 26:	Gorai.001G125400.1	Gorai.006G115600.1	0
30- 27:	Gorai.001G125700.1	Gorai.006G116300.1	0
30- 28:	Gorai.001G126000.1	Gorai.006G116500.1	5e-167
30- 29:	Gorai.001G126200.1	Gorai.006G117100.1	0
30- 30:	Gorai.001G126900.1	Gorai.006G117500.1	0
30- 31:	Gorai.001G127000.1	Gorai.006G117800.1	5e-114
30- 32:	Gorai.001G127600.1	Gorai.006G118100.1	0
30- 33:	Gorai.001G127800.1	Gorai.006G118300.1	0
30- 34:	Gorai.001G128100.1	Gorai.006G118400.1	9e-105
## Alignment 31: score=1094.0 e_value=2.7e-83 N=27 Chr01&Chr06 plus
31- 0:	Gorai.001G255500.1	Gorai.006G021500.1	1e-27
31- 1:	Gorai.001G256100.1	Gorai.006G021600.1	0
31- 2:	Gorai.001G256200.1	Gorai.006G021800.1	3e-48
31- 3:	Gorai.001G256300.1	Gorai.006G022100.1	1e-101
31- 4:	Gorai.001G256600.1	Gorai.006G023200.1	4e-129
31- 5:	Gorai.001G256700.1	Gorai.006G024500.1	0
31- 6:	Gorai.001G256800.1	Gorai.006G024700.1	0
31- 7:	Gorai.001G256900.1	Gorai.006G025100.1	3e-165
31- 8:	Gorai.001G257000.1	Gorai.006G025300.1	0
31- 9:	Gorai.001G257400.1	Gorai.006G026000.1	1e-173
31- 10:	Gorai.001G257700.1	Gorai.006G026400.1	3e-118
31- 11:	Gorai.001G258200.1	Gorai.006G026700.1	0
31- 12:	Gorai.001G258400.1	Gorai.006G026800.1	0
31- 13:	Gorai.001G258600.1	Gorai.006G027500.1	0
31- 14:	Gorai.001G259100.1	Gorai.006G028000.1	1e-67
31- 15:	Gorai.001G259700.1	Gorai.006G028200.1	2e-35
31- 16:	Gorai.001G260700.1	Gorai.006G029000.1	0
31- 17:	Gorai.001G261200.1	Gorai.006G029700.1	0
31- 18:	Gorai.001G261600.1	Gorai.006G030000.1	1e-149
31- 19:	Gorai.001G262000.1	Gorai.006G030100.1	0
31- 20:	Gorai.001G262400.1	Gorai.006G030300.1	2e-179
31- 21:	Gorai.001G263200.1	Gorai.006G030800.1	5e-105
31- 22:	Gorai.001G263500.1	Gorai.006G031200.1	0
31- 23:	Gorai.001G264000.1	Gorai.006G032200.1	0
31- 24:	Gorai.001G264400.1	Gorai.006G032800.1	0
31- 25:	Gorai.001G264500.1	Gorai.006G033000.1	1e-62
31- 26:	Gorai.001G264800.1	Gorai.006G033200.1	7e-81
## Alignment 32: score=568.0 e_value=2.3e-30 N=13 Chr01&Chr06 plus
32- 0:	Gorai.001G266100.1	Gorai.006G034500.1	0
32- 1:	Gorai.001G266800.1	Gorai.006G034900.1	0
32- 2:	Gorai.001G267000.1	Gorai.006G035100.1	1e-137
32- 3:	Gorai.001G267300.1	Gorai.006G036300.1	0
32- 4:	Gorai.001G267400.1	Gorai.006G036700.1	4e-85
32- 5:	Gorai.001G267700.1	Gorai.006G037200.1	0
32- 6:	Gorai.001G268000.1	Gorai.006G037500.1	7e-107
32- 7:	Gorai.001G268100.1	Gorai.006G038400.1	0
32- 8:	Gorai.001G268200.1	Gorai.006G038500.1	0
32- 9:	Gorai.001G268300.1	Gorai.006G038700.1	0
32- 10:	Gorai.001G268500.1	Gorai.006G038900.1	0
32- 11:	Gorai.001G268600.1	Gorai.006G039200.1	0
32- 12:	Gorai.001G268800.1	Gorai.006G039400.1	0
## Alignment 33: score=434.0 e_value=3e-21 N=10 Chr01&Chr06 minus
33- 0:	Gorai.001G116400.1	Gorai.006G106200.1	0
33- 1:	Gorai.001G116500.1	Gorai.006G106100.1	0
33- 2:	Gorai.001G116600.1	Gorai.006G105800.1	0
33- 3:	Gorai.001G116900.1	Gorai.006G105300.1	0
33- 4:	Gorai.001G117000.1	Gorai.006G105200.1	0
33- 5:	Gorai.001G117100.1	Gorai.006G104800.1	6e-124
33- 6:	Gorai.001G117500.1	Gorai.006G104200.1	0
33- 7:	Gorai.001G117600.1	Gorai.006G104000.1	0
33- 8:	Gorai.001G118300.1	Gorai.006G103400.1	0
33- 9:	Gorai.001G118500.1	Gorai.006G103200.1	0
## Alignment 34: score=293.0 e_value=4.3e-12 N=7 Chr01&Chr06 minus
34- 0:	Gorai.001G054700.1	Gorai.006G273600.1	0
34- 1:	Gorai.001G055000.1	Gorai.006G272900.1	7e-119
34- 2:	Gorai.001G055200.1	Gorai.006G272800.1	0
34- 3:	Gorai.001G055300.1	Gorai.006G272600.1	0
34- 4:	Gorai.001G056300.1	Gorai.006G272400.1	3e-174
34- 5:	Gorai.001G056800.1	Gorai.006G272300.1	4e-34
34- 6:	Gorai.001G057100.1	Gorai.006G272200.1	9e-128
## Alignment 35: score=281.0 e_value=4.2e-11 N=7 Chr01&Chr06 minus
35- 0:	Gorai.001G123500.1	Gorai.006G151100.1	5e-26
35- 1:	Gorai.001G124400.1	Gorai.006G150100.1	9e-69
35- 2:	Gorai.001G125200.1	Gorai.006G149500.1	0
35- 3:	Gorai.001G125300.1	Gorai.006G149200.1	6e-160
35- 4:	Gorai.001G125700.1	Gorai.006G149000.1	8e-157
35- 5:	Gorai.001G126400.1	Gorai.006G148200.1	9e-09
35- 6:	Gorai.001G126700.1	Gorai.006G147400.1	1e-123
## Alignment 36: score=1053.0 e_value=8e-85 N=26 Chr01&Chr07 plus
36- 0:	Gorai.001G180300.1	Gorai.007G148900.1	0
36- 1:	Gorai.001G180500.1	Gorai.007G149200.1	3e-27
36- 2:	Gorai.001G180900.1	Gorai.007G149400.1	8e-98
36- 3:	Gorai.001G181500.1	Gorai.007G149700.1	0
36- 4:	Gorai.001G181600.1	Gorai.007G149800.1	2e-173
36- 5:	Gorai.001G181800.1	Gorai.007G150000.1	8e-139
36- 6:	Gorai.001G182200.1	Gorai.007G150100.1	0
36- 7:	Gorai.001G182400.1	Gorai.007G150300.1	0
36- 8:	Gorai.001G183200.1	Gorai.007G151100.1	0
36- 9:	Gorai.001G183400.1	Gorai.007G151900.1	0
36- 10:	Gorai.001G184600.1	Gorai.007G152500.1	0
36- 11:	Gorai.001G185200.1	Gorai.007G152600.1	0
36- 12:	Gorai.001G185300.1	Gorai.007G152700.1	8e-58
36- 13:	Gorai.001G185700.1	Gorai.007G153100.1	3e-172
36- 14:	Gorai.001G186000.1	Gorai.007G153200.1	3e-146
36- 15:	Gorai.001G186200.1	Gorai.007G153300.1	0
36- 16:	Gorai.001G186300.1	Gorai.007G153500.1	1e-11
36- 17:	Gorai.001G186700.1	Gorai.007G154600.1	4e-143
36- 18:	Gorai.001G187000.1	Gorai.007G154800.1	0
36- 19:	Gorai.001G187100.1	Gorai.007G155000.1	0
36- 20:	Gorai.001G187400.1	Gorai.007G155500.1	2e-81
36- 21:	Gorai.001G188000.1	Gorai.007G155800.1	0
36- 22:	Gorai.001G188100.1	Gorai.007G156200.1	7e-110
36- 23:	Gorai.001G188300.1	Gorai.007G156300.1	3e-125
36- 24:	Gorai.001G188400.1	Gorai.007G156400.1	2e-83
36- 25:	Gorai.001G188600.1	Gorai.007G156800.1	0
## Alignment 37: score=805.0 e_value=4.1e-46 N=18 Chr01&Chr07 plus
37- 0:	Gorai.001G251300.1	Gorai.007G144000.1	1e-66
37- 1:	Gorai.001G251400.1	Gorai.007G144100.1	2e-31
37- 2:	Gorai.001G251600.1	Gorai.007G144400.1	7e-106
37- 3:	Gorai.001G251700.1	Gorai.007G144500.1	8e-124
37- 4:	Gorai.001G251800.1	Gorai.007G144800.1	3e-128
37- 5:	Gorai.001G252100.1	Gorai.007G145100.1	0
37- 6:	Gorai.001G252200.1	Gorai.007G145500.1	6e-118
37- 7:	Gorai.001G252400.1	Gorai.007G145700.1	1e-40
37- 8:	Gorai.001G252600.1	Gorai.007G145800.1	7e-66
37- 9:	Gorai.001G253200.1	Gorai.007G146000.1	0
37- 10:	Gorai.001G253700.1	Gorai.007G146400.1	4e-169
37- 11:	Gorai.001G253900.1	Gorai.007G146500.1	0
37- 12:	Gorai.001G254100.1	Gorai.007G146800.1	0
37- 13:	Gorai.001G254200.1	Gorai.007G147000.1	6e-90
37- 14:	Gorai.001G254300.1	Gorai.007G147300.1	7e-144
37- 15:	Gorai.001G254700.1	Gorai.007G147800.1	0
37- 16:	Gorai.001G255000.1	Gorai.007G148000.1	0
37- 17:	Gorai.001G255300.1	Gorai.007G148300.1	2e-59
## Alignment 38: score=549.0 e_value=1.4e-25 N=12 Chr01&Chr07 plus
38- 0:	Gorai.001G176600.1	Gorai.007G145700.1	6e-39
38- 1:	Gorai.001G176800.1	Gorai.007G145800.1	2e-51
38- 2:	Gorai.001G177000.1	Gorai.007G146100.1	1e-87
38- 3:	Gorai.001G177100.1	Gorai.007G146200.1	8e-138
38- 4:	Gorai.001G177400.1	Gorai.007G146300.1	1e-51
38- 5:	Gorai.001G177600.1	Gorai.007G146500.1	5e-140
38- 6:	Gorai.001G178000.1	Gorai.007G146800.1	0
38- 7:	Gorai.001G178100.1	Gorai.007G147000.1	9e-96
38- 8:	Gorai.001G178500.1	Gorai.007G147100.1	0
38- 9:	Gorai.001G178800.1	Gorai.007G147300.1	9e-135
38- 10:	Gorai.001G179000.1	Gorai.007G147600.1	0
38- 11:	Gorai.001G179300.1	Gorai.007G147800.1	0
## Alignment 39: score=455.0 e_value=4.3e-21 N=10 Chr01&Chr07 plus
39- 0:	Gorai.001G147100.1	Gorai.007G115800.1	3e-27
39- 1:	Gorai.001G147300.1	Gorai.007G115900.1	0
39- 2:	Gorai.001G147900.1	Gorai.007G117200.1	0
39- 3:	Gorai.001G148100.1	Gorai.007G117700.1	4e-64
39- 4:	Gorai.001G148200.1	Gorai.007G117900.1	0
39- 5:	Gorai.001G148300.1	Gorai.007G118100.1	2e-130
39- 6:	Gorai.001G148500.1	Gorai.007G118200.1	0
39- 7:	Gorai.001G148600.1	Gorai.007G118300.1	3e-145
39- 8:	Gorai.001G148900.1	Gorai.007G118900.1	1e-160
39- 9:	Gorai.001G149200.1	Gorai.007G119100.1	4e-146
## Alignment 40: score=348.0 e_value=8.1e-16 N=8 Chr01&Chr07 plus
40- 0:	Gorai.001G241800.1	Gorai.007G140800.1	2e-162
40- 1:	Gorai.001G241900.1	Gorai.007G140900.1	0
40- 2:	Gorai.001G242100.1	Gorai.007G141000.1	5e-93
40- 3:	Gorai.001G242400.1	Gorai.007G141200.1	0
40- 4:	Gorai.001G242500.1	Gorai.007G141800.1	1e-147
40- 5:	Gorai.001G242900.1	Gorai.007G141900.1	2e-119
40- 6:	Gorai.001G243300.1	Gorai.007G142300.1	8e-52
40- 7:	Gorai.001G243400.1	Gorai.007G142400.1	0
## Alignment 41: score=301.0 e_value=1.6e-12 N=7 Chr01&Chr07 plus
41- 0:	Gorai.001G191600.1	Gorai.007G166800.1	6e-67
41- 1:	Gorai.001G192400.1	Gorai.007G166900.1	0
41- 2:	Gorai.001G192800.1	Gorai.007G167000.1	0
41- 3:	Gorai.001G192900.1	Gorai.007G167100.1	0
41- 4:	Gorai.001G193100.1	Gorai.007G167500.1	0
41- 5:	Gorai.001G193800.1	Gorai.007G167600.1	0
41- 6:	Gorai.001G194000.1	Gorai.007G167900.1	2e-34
## Alignment 42: score=273.0 e_value=7.2e-09 N=6 Chr01&Chr07 plus
42- 0:	Gorai.001G189300.1	Gorai.007G164100.1	4e-40
42- 1:	Gorai.001G189500.1	Gorai.007G164400.1	0
42- 2:	Gorai.001G190000.1	Gorai.007G164600.1	0
42- 3:	Gorai.001G190100.1	Gorai.007G164700.1	5e-154
42- 4:	Gorai.001G190300.1	Gorai.007G165000.1	1e-52
42- 5:	Gorai.001G191000.1	Gorai.007G165300.1	0
## Alignment 43: score=263.0 e_value=3.5e-12 N=7 Chr01&Chr07 plus
43- 0:	Gorai.001G201800.1	Gorai.007G181300.1	1e-128
43- 1:	Gorai.001G201900.1	Gorai.007G181500.1	3e-67
43- 2:	Gorai.001G202200.1	Gorai.007G182000.1	3e-44
43- 3:	Gorai.001G202500.1	Gorai.007G183400.1	0
43- 4:	Gorai.001G202700.1	Gorai.007G184400.1	0
43- 5:	Gorai.001G202800.1	Gorai.007G184500.1	0
43- 6:	Gorai.001G203900.1	Gorai.007G186000.1	0
## Alignment 44: score=1329.0 e_value=2.2e-108 N=32 Chr01&Chr07 minus
44- 0:	Gorai.001G221700.1	Gorai.007G166200.1	0
44- 1:	Gorai.001G222300.1	Gorai.007G166100.1	3e-84
44- 2:	Gorai.001G222400.1	Gorai.007G165800.1	0
44- 3:	Gorai.001G222500.1	Gorai.007G165700.1	4e-168
44- 4:	Gorai.001G223700.1	Gorai.007G165000.1	2e-52
44- 5:	Gorai.001G223800.1	Gorai.007G164600.1	0
44- 6:	Gorai.001G224300.1	Gorai.007G164000.1	0
44- 7:	Gorai.001G224500.1	Gorai.007G163700.1	0
44- 8:	Gorai.001G225500.1	Gorai.007G163400.1	2e-82
44- 9:	Gorai.001G225600.1	Gorai.007G163300.1	0
44- 10:	Gorai.001G225900.1	Gorai.007G162500.1	0
44- 11:	Gorai.001G226100.1	Gorai.007G161700.1	2e-151
44- 12:	Gorai.001G226300.1	Gorai.007G161500.1	0
44- 13:	Gorai.001G226700.1	Gorai.007G161400.1	0
44- 14:	Gorai.001G227700.1	Gorai.007G160700.1	8e-43
44- 15:	Gorai.001G228000.1	Gorai.007G160300.1	4e-100
44- 16:	Gorai.001G228200.1	Gorai.007G159900.1	9e-89
44- 17:	Gorai.001G228500.1	Gorai.007G159800.1	7e-76
44- 18:	Gorai.001G228600.1	Gorai.007G159300.1	8e-76
44- 19:	Gorai.001G228800.1	Gorai.007G158900.1	8e-67
44- 20:	Gorai.001G228900.1	Gorai.007G158800.1	5e-55
44- 21:	Gorai.001G229000.1	Gorai.007G158700.1	0
44- 22:	Gorai.001G229100.1	Gorai.007G158600.1	2e-22
44- 23:	Gorai.001G229300.1	Gorai.007G158400.1	0
44- 24:	Gorai.001G229800.1	Gorai.007G157900.1	0
44- 25:	Gorai.001G230000.1	Gorai.007G157700.1	8e-93
44- 26:	Gorai.001G230100.1	Gorai.007G157500.1	2e-87
44- 27:	Gorai.001G230900.1	Gorai.007G157300.1	0
44- 28:	Gorai.001G231200.1	Gorai.007G156700.1	1e-169
44- 29:	Gorai.001G231300.1	Gorai.007G156300.1	1e-109
44- 30:	Gorai.001G231800.1	Gorai.007G156200.1	4e-51
44- 31:	Gorai.001G232100.1	Gorai.007G156000.1	0
## Alignment 45: score=1007.0 e_value=1.5e-69 N=24 Chr01&Chr07 minus
45- 0:	Gorai.001G210100.1	Gorai.007G176100.1	1e-102
45- 1:	Gorai.001G210300.1	Gorai.007G176000.1	4e-101
45- 2:	Gorai.001G211400.1	Gorai.007G174800.1	1e-130
45- 3:	Gorai.001G211700.1	Gorai.007G174600.1	8e-99
45- 4:	Gorai.001G212200.1	Gorai.007G174400.1	1e-11
45- 5:	Gorai.001G212600.1	Gorai.007G174200.1	0
45- 6:	Gorai.001G213400.1	Gorai.007G174100.1	1e-83
45- 7:	Gorai.001G213700.1	Gorai.007G173400.1	0
45- 8:	Gorai.001G213900.1	Gorai.007G173200.1	2e-158
45- 9:	Gorai.001G214600.1	Gorai.007G172100.1	0
45- 10:	Gorai.001G214800.1	Gorai.007G171900.1	0
45- 11:	Gorai.001G215500.1	Gorai.007G171500.1	0
45- 12:	Gorai.001G215700.1	Gorai.007G171400.1	1e-152
45- 13:	Gorai.001G215800.1	Gorai.007G171200.1	3e-26
45- 14:	Gorai.001G216400.1	Gorai.007G171000.1	0
45- 15:	Gorai.001G217000.1	Gorai.007G170300.1	0
45- 16:	Gorai.001G217400.1	Gorai.007G170100.1	0
45- 17:	Gorai.001G217700.1	Gorai.007G169900.1	4e-159
45- 18:	Gorai.001G217800.1	Gorai.007G169400.1	0
45- 19:	Gorai.001G218300.1	Gorai.007G169300.1	2e-156
45- 20:	Gorai.001G218400.1	Gorai.007G168900.1	8e-99
45- 21:	Gorai.001G219200.1	Gorai.007G168600.1	3e-12
45- 22:	Gorai.001G219600.1	Gorai.007G167900.1	2e-35
45- 23:	Gorai.001G219900.1	Gorai.007G167500.1	0
## Alignment 46: score=884.0 e_value=4.6e-63 N=21 Chr01&Chr07 minus
46- 0:	Gorai.001G098800.1	Gorai.007G165400.1	0
46- 1:	Gorai.001G099600.1	Gorai.007G165000.1	2e-59
46- 2:	Gorai.001G099700.1	Gorai.007G164600.1	0
46- 3:	Gorai.001G100000.1	Gorai.007G163500.1	2e-39
46- 4:	Gorai.001G100100.1	Gorai.007G163300.1	0
46- 5:	Gorai.001G100300.1	Gorai.007G162800.1	2e-169
46- 6:	Gorai.001G100400.1	Gorai.007G162300.1	1e-20
46- 7:	Gorai.001G100800.1	Gorai.007G161900.1	6e-142
46- 8:	Gorai.001G100900.1	Gorai.007G161600.1	0
46- 9:	Gorai.001G102000.1	Gorai.007G160700.1	5e-99
46- 10:	Gorai.001G102200.1	Gorai.007G159600.1	7e-64
46- 11:	Gorai.001G102300.1	Gorai.007G159100.1	9e-112
46- 12:	Gorai.001G102400.1	Gorai.007G159000.1	1e-23
46- 13:	Gorai.001G102500.1	Gorai.007G158900.1	4e-71
46- 14:	Gorai.001G102600.1	Gorai.007G158700.1	0
46- 15:	Gorai.001G102700.1	Gorai.007G158500.1	0
46- 16:	Gorai.001G102800.1	Gorai.007G158400.1	0
46- 17:	Gorai.001G102900.1	Gorai.007G158300.1	2e-94
46- 18:	Gorai.001G103200.1	Gorai.007G157800.1	9e-140
46- 19:	Gorai.001G103300.1	Gorai.007G157700.1	0
46- 20:	Gorai.001G103400.1	Gorai.007G157500.1	7e-28
## Alignment 47: score=836.0 e_value=1.3e-55 N=20 Chr01&Chr07 minus
47- 0:	Gorai.001G053400.1	Gorai.007G045500.1	0
47- 1:	Gorai.001G053700.1	Gorai.007G045300.1	1e-36
47- 2:	Gorai.001G054600.1	Gorai.007G044900.1	0
47- 3:	Gorai.001G054800.1	Gorai.007G044500.1	0
47- 4:	Gorai.001G054900.1	Gorai.007G044400.1	1e-84
47- 5:	Gorai.001G055000.1	Gorai.007G044300.1	5e-105
47- 6:	Gorai.001G055500.1	Gorai.007G043800.1	1e-95
47- 7:	Gorai.001G056300.1	Gorai.007G043600.1	0
47- 8:	Gorai.001G057700.1	Gorai.007G043500.1	1e-79
47- 9:	Gorai.001G057900.1	Gorai.007G043300.1	2e-32
47- 10:	Gorai.001G058100.1	Gorai.007G043100.1	0
47- 11:	Gorai.001G058200.1	Gorai.007G043000.1	0
47- 12:	Gorai.001G058300.1	Gorai.007G042900.1	2e-14
47- 13:	Gorai.001G058700.1	Gorai.007G042800.1	2e-82
47- 14:	Gorai.001G059200.1	Gorai.007G042700.1	0
47- 15:	Gorai.001G059500.1	Gorai.007G042400.1	3e-71
47- 16:	Gorai.001G060200.1	Gorai.007G042300.1	0
47- 17:	Gorai.001G060700.1	Gorai.007G042200.1	0
47- 18:	Gorai.001G061500.1	Gorai.007G041800.1	7e-180
47- 19:	Gorai.001G061800.1	Gorai.007G041600.1	0
## Alignment 48: score=780.0 e_value=2.3e-45 N=17 Chr01&Chr07 minus
48- 0:	Gorai.001G150600.1	Gorai.007G112800.1	4e-37
48- 1:	Gorai.001G150700.1	Gorai.007G112700.1	3e-136
48- 2:	Gorai.001G150800.1	Gorai.007G112500.1	0
48- 3:	Gorai.001G151000.1	Gorai.007G112100.1	0
48- 4:	Gorai.001G151200.1	Gorai.007G112000.1	1e-36
48- 5:	Gorai.001G151700.1	Gorai.007G111800.1	0
48- 6:	Gorai.001G152000.1	Gorai.007G111600.1	0
48- 7:	Gorai.001G152200.1	Gorai.007G111400.1	9e-111
48- 8:	Gorai.001G152400.1	Gorai.007G111100.1	1e-119
48- 9:	Gorai.001G152500.1	Gorai.007G110900.1	0
48- 10:	Gorai.001G152600.1	Gorai.007G110800.1	4e-145
48- 11:	Gorai.001G152900.1	Gorai.007G110700.1	0
48- 12:	Gorai.001G153400.1	Gorai.007G110600.1	0
48- 13:	Gorai.001G153600.1	Gorai.007G110100.1	0
48- 14:	Gorai.001G153700.1	Gorai.007G109800.1	0
48- 15:	Gorai.001G153800.1	Gorai.007G109600.1	8e-60
48- 16:	Gorai.001G153900.1	Gorai.007G109500.1	0
## Alignment 49: score=706.0 e_value=3.1e-47 N=17 Chr01&Chr07 minus
49- 0:	Gorai.001G089600.1	Gorai.007G177600.1	3e-36
49- 1:	Gorai.001G090200.1	Gorai.007G176700.1	0
49- 2:	Gorai.001G090400.1	Gorai.007G175600.1	4e-155
49- 3:	Gorai.001G092200.1	Gorai.007G174600.1	2e-89
49- 4:	Gorai.001G092700.1	Gorai.007G174200.1	0
49- 5:	Gorai.001G092900.1	Gorai.007G174100.1	6e-83
49- 6:	Gorai.001G093100.1	Gorai.007G174000.1	0
49- 7:	Gorai.001G093400.1	Gorai.007G173300.1	5e-36
49- 8:	Gorai.001G093500.1	Gorai.007G173100.1	4e-178
49- 9:	Gorai.001G093700.1	Gorai.007G172700.1	0
49- 10:	Gorai.001G093800.1	Gorai.007G172400.1	2e-147
49- 11:	Gorai.001G094000.1	Gorai.007G172300.1	7e-39
49- 12:	Gorai.001G094300.1	Gorai.007G171900.1	2e-156
49- 13:	Gorai.001G094500.1	Gorai.007G171700.1	2e-95
49- 14:	Gorai.001G095500.1	Gorai.007G170500.1	0
49- 15:	Gorai.001G096200.1	Gorai.007G170100.1	3e-31
49- 16:	Gorai.001G097000.1	Gorai.007G169300.1	2e-167
## Alignment 50: score=639.0 e_value=7.9e-39 N=15 Chr01&Chr07 minus
50- 0:	Gorai.001G140500.1	Gorai.007G127000.1	0
50- 1:	Gorai.001G140600.1	Gorai.007G126700.1	7e-17
50- 2:	Gorai.001G140800.1	Gorai.007G126500.1	2e-40
50- 3:	Gorai.001G142000.1	Gorai.007G125800.1	3e-140
50- 4:	Gorai.001G142100.1	Gorai.007G125600.1	0
50- 5:	Gorai.001G142300.1	Gorai.007G124900.1	0
50- 6:	Gorai.001G142500.1	Gorai.007G124800.1	6e-74
50- 7:	Gorai.001G143000.1	Gorai.007G124700.1	2e-68
50- 8:	Gorai.001G143100.1	Gorai.007G124200.1	0
50- 9:	Gorai.001G143200.1	Gorai.007G124000.1	7e-124
50- 10:	Gorai.001G143300.1	Gorai.007G123400.1	0
50- 11:	Gorai.001G143800.1	Gorai.007G123300.1	1e-53
50- 12:	Gorai.001G144200.1	Gorai.007G122800.1	4e-66
50- 13:	Gorai.001G144300.1	Gorai.007G122700.1	2e-65
50- 14:	Gorai.001G144500.1	Gorai.007G122200.1	0
## Alignment 51: score=591.0 e_value=4.6e-32 N=13 Chr01&Chr07 minus
51- 0:	Gorai.001G154400.1	Gorai.007G108800.1	0
51- 1:	Gorai.001G154500.1	Gorai.007G108300.1	0
51- 2:	Gorai.001G155400.1	Gorai.007G107700.1	0
51- 3:	Gorai.001G155700.1	Gorai.007G107400.1	4e-46
51- 4:	Gorai.001G155800.1	Gorai.007G107300.1	5e-152
51- 5:	Gorai.001G155900.1	Gorai.007G107200.1	1e-107
51- 6:	Gorai.001G156000.1	Gorai.007G107000.1	7e-137
51- 7:	Gorai.001G156200.1	Gorai.007G106900.1	3e-20
51- 8:	Gorai.001G156300.1	Gorai.007G106800.1	0
51- 9:	Gorai.001G156400.1	Gorai.007G106700.1	4e-10
51- 10:	Gorai.001G156600.1	Gorai.007G106500.1	0
51- 11:	Gorai.001G156700.1	Gorai.007G105900.1	5e-32
51- 12:	Gorai.001G156900.1	Gorai.007G105600.1	2e-141
## Alignment 52: score=410.0 e_value=1.3e-18 N=9 Chr01&Chr07 minus
52- 0:	Gorai.001G173500.1	Gorai.007G091800.1	2e-144
52- 1:	Gorai.001G173700.1	Gorai.007G091000.1	4e-61
52- 2:	Gorai.001G174100.1	Gorai.007G090900.1	0
52- 3:	Gorai.001G174200.1	Gorai.007G090600.1	3e-99
52- 4:	Gorai.001G174300.1	Gorai.007G090500.1	0
52- 5:	Gorai.001G174600.1	Gorai.007G090400.1	0
52- 6:	Gorai.001G174700.1	Gorai.007G089800.1	7e-162
52- 7:	Gorai.001G174800.1	Gorai.007G089700.1	2e-114
52- 8:	Gorai.001G174900.1	Gorai.007G089600.1	4e-140
## Alignment 53: score=339.0 e_value=1.5e-14 N=8 Chr01&Chr07 minus
53- 0:	Gorai.001G206000.1	Gorai.007G178200.1	0
53- 1:	Gorai.001G206700.1	Gorai.007G177000.1	1e-47
53- 2:	Gorai.001G207700.1	Gorai.007G176800.1	0
53- 3:	Gorai.001G208000.1	Gorai.007G176700.1	0
53- 4:	Gorai.001G208300.1	Gorai.007G176300.1	0
53- 5:	Gorai.001G208600.1	Gorai.007G175700.1	7e-101
53- 6:	Gorai.001G208900.1	Gorai.007G175500.1	5e-141
53- 7:	Gorai.001G209100.1	Gorai.007G175400.1	7e-09
## Alignment 54: score=329.0 e_value=1.4e-11 N=7 Chr01&Chr07 minus
54- 0:	Gorai.001G145800.1	Gorai.007G120900.1	0
54- 1:	Gorai.001G145900.1	Gorai.007G120800.1	5e-34
54- 2:	Gorai.001G146100.1	Gorai.007G120600.1	9e-130
54- 3:	Gorai.001G146300.1	Gorai.007G119900.1	1e-117
54- 4:	Gorai.001G146400.1	Gorai.007G119800.1	5e-146
54- 5:	Gorai.001G146500.1	Gorai.007G119500.1	6e-112
54- 6:	Gorai.001G146800.1	Gorai.007G119200.1	0
## Alignment 55: score=269.0 e_value=3.7e-08 N=6 Chr01&Chr07 minus
55- 0:	Gorai.001G267600.1	Gorai.007G074700.1	1e-128
55- 1:	Gorai.001G267800.1	Gorai.007G074600.1	0
55- 2:	Gorai.001G268000.1	Gorai.007G074500.1	5e-94
55- 3:	Gorai.001G268100.1	Gorai.007G074300.1	0
55- 4:	Gorai.001G268200.1	Gorai.007G074200.1	0
55- 5:	Gorai.001G268500.1	Gorai.007G074000.1	0
## Alignment 56: score=267.0 e_value=1.7e-09 N=6 Chr01&Chr07 minus
56- 0:	Gorai.001G168400.1	Gorai.007G101000.1	4e-105
56- 1:	Gorai.001G168700.1	Gorai.007G100800.1	0
56- 2:	Gorai.001G168900.1	Gorai.007G100200.1	0
56- 3:	Gorai.001G169000.1	Gorai.007G100000.1	1e-40
56- 4:	Gorai.001G169100.1	Gorai.007G099700.1	0
56- 5:	Gorai.001G169200.1	Gorai.007G099600.1	0
## Alignment 57: score=250.0 e_value=3.5e-12 N=6 Chr01&Chr07 minus
57- 0:	Gorai.001G234900.1	Gorai.007G151900.1	0
57- 1:	Gorai.001G235800.1	Gorai.007G151500.1	2e-56
57- 2:	Gorai.001G236000.1	Gorai.007G151400.1	2e-33
57- 3:	Gorai.001G236100.1	Gorai.007G151300.1	3e-88
57- 4:	Gorai.001G236200.1	Gorai.007G151100.1	0
57- 5:	Gorai.001G237100.1	Gorai.007G150400.1	0
## Alignment 58: score=1982.0 e_value=8.7e-172 N=48 Chr01&Chr08 minus
58- 0:	Gorai.001G048500.1	Gorai.008G216500.1	0
58- 1:	Gorai.001G048600.1	Gorai.008G216200.1	0
58- 2:	Gorai.001G049500.1	Gorai.008G215400.1	0
58- 3:	Gorai.001G050200.1	Gorai.008G215100.1	0
58- 4:	Gorai.001G050600.1	Gorai.008G214400.1	2e-106
58- 5:	Gorai.001G051100.1	Gorai.008G214000.1	6e-39
58- 6:	Gorai.001G051300.1	Gorai.008G213900.1	1e-70
58- 7:	Gorai.001G052500.1	Gorai.008G213100.1	3e-140
58- 8:	Gorai.001G052800.1	Gorai.008G212200.1	0
58- 9:	Gorai.001G053300.1	Gorai.008G212100.1	0
58- 10:	Gorai.001G053400.1	Gorai.008G211600.1	0
58- 11:	Gorai.001G053500.1	Gorai.008G211500.1	0
58- 12:	Gorai.001G053600.1	Gorai.008G211300.1	0
58- 13:	Gorai.001G054200.1	Gorai.008G210400.1	0
58- 14:	Gorai.001G054600.1	Gorai.008G210200.1	0
58- 15:	Gorai.001G054900.1	Gorai.008G209900.1	2e-74
58- 16:	Gorai.001G055000.1	Gorai.008G209700.1	5e-117
58- 17:	Gorai.001G055400.1	Gorai.008G209400.1	9e-07
58- 18:	Gorai.001G055500.1	Gorai.008G209100.1	7e-92
58- 19:	Gorai.001G055600.1	Gorai.008G209000.1	8e-148
58- 20:	Gorai.001G055900.1	Gorai.008G208700.1	0
58- 21:	Gorai.001G056100.1	Gorai.008G208300.1	2e-41
58- 22:	Gorai.001G056200.1	Gorai.008G208200.1	0
58- 23:	Gorai.001G056300.1	Gorai.008G208100.1	0
58- 24:	Gorai.001G057000.1	Gorai.008G207600.1	1e-84
58- 25:	Gorai.001G057100.1	Gorai.008G207300.1	4e-121
58- 26:	Gorai.001G057800.1	Gorai.008G207000.1	7e-172
58- 27:	Gorai.001G058400.1	Gorai.008G206800.1	1e-68
58- 28:	Gorai.001G058500.1	Gorai.008G206700.1	1e-132
58- 29:	Gorai.001G059000.1	Gorai.008G206300.1	5e-41
58- 30:	Gorai.001G059100.1	Gorai.008G206200.1	2e-164
58- 31:	Gorai.001G059200.1	Gorai.008G205700.1	0
58- 32:	Gorai.001G059400.1	Gorai.008G205400.1	0
58- 33:	Gorai.001G060100.1	Gorai.008G205300.1	0
58- 34:	Gorai.001G060300.1	Gorai.008G205200.1	5e-156
58- 35:	Gorai.001G060800.1	Gorai.008G205000.1	0
58- 36:	Gorai.001G061800.1	Gorai.008G204400.1	0
58- 37:	Gorai.001G062300.1	Gorai.008G204000.1	1e-149
58- 38:	Gorai.001G062400.1	Gorai.008G203900.1	0
58- 39:	Gorai.001G062900.1	Gorai.008G203500.1	5e-22
58- 40:	Gorai.001G063000.1	Gorai.008G203200.1	3e-164
58- 41:	Gorai.001G063900.1	Gorai.008G202400.1	0
58- 42:	Gorai.001G064200.1	Gorai.008G201900.1	4e-137
58- 43:	Gorai.001G064300.1	Gorai.008G201800.1	6e-85
58- 44:	Gorai.001G065000.1	Gorai.008G201600.1	1e-82
58- 45:	Gorai.001G065600.1	Gorai.008G201500.1	4e-164
58- 46:	Gorai.001G065800.1	Gorai.008G201400.1	5e-42
58- 47:	Gorai.001G066000.1	Gorai.008G201200.1	0
## Alignment 59: score=894.0 e_value=9.4e-62 N=21 Chr01&Chr08 minus
59- 0:	Gorai.001G150600.1	Gorai.008G130600.1	1e-38
59- 1:	Gorai.001G150800.1	Gorai.008G130300.1	0
59- 2:	Gorai.001G150900.1	Gorai.008G129800.1	0
59- 3:	Gorai.001G151000.1	Gorai.008G129500.1	0
59- 4:	Gorai.001G151400.1	Gorai.008G129200.1	2e-154
59- 5:	Gorai.001G151700.1	Gorai.008G128800.1	0
59- 6:	Gorai.001G152200.1	Gorai.008G128000.1	7e-86
59- 7:	Gorai.001G152300.1	Gorai.008G127700.1	8e-71
59- 8:	Gorai.001G153200.1	Gorai.008G126900.1	4e-111
59- 9:	Gorai.001G153300.1	Gorai.008G126800.1	6e-86
59- 10:	Gorai.001G153800.1	Gorai.008G126300.1	4e-48
59- 11:	Gorai.001G153900.1	Gorai.008G126200.1	0
59- 12:	Gorai.001G154400.1	Gorai.008G125700.1	0
59- 13:	Gorai.001G154500.1	Gorai.008G125500.1	0
59- 14:	Gorai.001G155300.1	Gorai.008G124800.1	0
59- 15:	Gorai.001G155400.1	Gorai.008G124600.1	0
59- 16:	Gorai.001G156000.1	Gorai.008G124100.1	0
59- 17:	Gorai.001G156300.1	Gorai.008G123900.1	0
59- 18:	Gorai.001G156700.1	Gorai.008G123500.1	4e-31
59- 19:	Gorai.001G156900.1	Gorai.008G123400.1	1e-107
59- 20:	Gorai.001G158200.1	Gorai.008G122600.1	7e-101
## Alignment 60: score=795.0 e_value=4.8e-49 N=18 Chr01&Chr08 minus
60- 0:	Gorai.001G140500.1	Gorai.008G143700.1	0
60- 1:	Gorai.001G140800.1	Gorai.008G143300.1	3e-39
60- 2:	Gorai.001G142100.1	Gorai.008G142800.1	0
60- 3:	Gorai.001G142200.1	Gorai.008G142100.1	0
60- 4:	Gorai.001G142300.1	Gorai.008G142000.1	0
60- 5:	Gorai.001G142400.1	Gorai.008G141700.1	7e-24
60- 6:	Gorai.001G142900.1	Gorai.008G141500.1	3e-33
60- 7:	Gorai.001G143000.1	Gorai.008G141400.1	5e-51
60- 8:	Gorai.001G143100.1	Gorai.008G141100.1	0
60- 9:	Gorai.001G143200.1	Gorai.008G141000.1	6e-74
60- 10:	Gorai.001G143300.1	Gorai.008G140700.1	0
60- 11:	Gorai.001G143600.1	Gorai.008G140600.1	0
60- 12:	Gorai.001G143700.1	Gorai.008G140400.1	1e-08
60- 13:	Gorai.001G144200.1	Gorai.008G139700.1	6e-65
60- 14:	Gorai.001G144300.1	Gorai.008G139400.1	4e-59
60- 15:	Gorai.001G144500.1	Gorai.008G138800.1	0
60- 16:	Gorai.001G144700.1	Gorai.008G138500.1	0
60- 17:	Gorai.001G144800.1	Gorai.008G138400.1	0
## Alignment 61: score=387.0 e_value=8.4e-17 N=9 Chr01&Chr08 minus
61- 0:	Gorai.001G147900.1	Gorai.008G134300.1	0
61- 1:	Gorai.001G148000.1	Gorai.008G134100.1	3e-14
61- 2:	Gorai.001G148100.1	Gorai.008G134000.1	1e-76
61- 3:	Gorai.001G148500.1	Gorai.008G133700.1	9e-87
61- 4:	Gorai.001G148600.1	Gorai.008G133600.1	2e-114
61- 5:	Gorai.001G149000.1	Gorai.008G133300.1	1e-29
61- 6:	Gorai.001G149500.1	Gorai.008G132600.1	3e-63
61- 7:	Gorai.001G150200.1	Gorai.008G132400.1	3e-119
61- 8:	Gorai.001G150500.1	Gorai.008G132200.1	4e-132
## Alignment 62: score=347.0 e_value=3.4e-13 N=8 Chr01&Chr08 minus
62- 0:	Gorai.001G077800.1	Gorai.008G197400.1	0
62- 1:	Gorai.001G078100.1	Gorai.008G196700.1	2e-170
62- 2:	Gorai.001G078300.1	Gorai.008G196300.1	4e-81
62- 3:	Gorai.001G078600.1	Gorai.008G196100.1	1e-116
62- 4:	Gorai.001G078800.1	Gorai.008G195800.1	2e-111
62- 5:	Gorai.001G078900.1	Gorai.008G195600.1	0
62- 6:	Gorai.001G079000.1	Gorai.008G195500.1	9e-113
62- 7:	Gorai.001G079200.1	Gorai.008G195200.1	0
## Alignment 63: score=266.0 e_value=5e-09 N=6 Chr01&Chr08 minus
63- 0:	Gorai.001G046200.1	Gorai.008G284700.1	1e-55
63- 1:	Gorai.001G046600.1	Gorai.008G283700.1	1e-14
63- 2:	Gorai.001G046700.1	Gorai.008G283500.1	0
63- 3:	Gorai.001G046900.1	Gorai.008G283200.1	0
63- 4:	Gorai.001G047300.1	Gorai.008G282300.1	6e-52
63- 5:	Gorai.001G047400.1	Gorai.008G282200.1	0
## Alignment 64: score=263.0 e_value=4e-09 N=6 Chr01&Chr08 minus
64- 0:	Gorai.001G145700.1	Gorai.008G137500.1	0
64- 1:	Gorai.001G146100.1	Gorai.008G137100.1	9e-130
64- 2:	Gorai.001G146200.1	Gorai.008G136500.1	0
64- 3:	Gorai.001G146500.1	Gorai.008G136200.1	1e-95
64- 4:	Gorai.001G146800.1	Gorai.008G135900.1	0
64- 5:	Gorai.001G147400.1	Gorai.008G135600.1	0
## Alignment 65: score=2869.0 e_value=6.5e-269 N=68 Chr01&Chr09 plus
65- 0:	Gorai.001G002400.1	Gorai.009G020000.1	2e-76
65- 1:	Gorai.001G002600.1	Gorai.009G020500.1	0
65- 2:	Gorai.001G002800.1	Gorai.009G022100.1	0
65- 3:	Gorai.001G003200.1	Gorai.009G022300.1	0
65- 4:	Gorai.001G003600.1	Gorai.009G022800.1	0
65- 5:	Gorai.001G003800.1	Gorai.009G023400.1	2e-78
65- 6:	Gorai.001G003900.1	Gorai.009G023600.1	0
65- 7:	Gorai.001G004100.1	Gorai.009G023800.1	0
65- 8:	Gorai.001G004300.1	Gorai.009G024000.1	0
65- 9:	Gorai.001G005000.1	Gorai.009G024300.1	1e-125
65- 10:	Gorai.001G005400.1	Gorai.009G024900.1	4e-75
65- 11:	Gorai.001G005700.1	Gorai.009G025100.1	0
65- 12:	Gorai.001G005800.1	Gorai.009G025700.1	7e-161
65- 13:	Gorai.001G006500.1	Gorai.009G025900.1	0
65- 14:	Gorai.001G006600.1	Gorai.009G026100.1	1e-177
65- 15:	Gorai.001G007000.1	Gorai.009G026600.1	2e-106
65- 16:	Gorai.001G007300.1	Gorai.009G026800.1	3e-57
65- 17:	Gorai.001G007900.1	Gorai.009G027100.1	0
65- 18:	Gorai.001G008200.1	Gorai.009G027200.1	0
65- 19:	Gorai.001G009200.1	Gorai.009G027800.1	0
65- 20:	Gorai.001G009300.1	Gorai.009G027900.1	0
65- 21:	Gorai.001G009800.1	Gorai.009G028600.1	0
65- 22:	Gorai.001G009900.1	Gorai.009G029300.1	0
65- 23:	Gorai.001G010300.1	Gorai.009G029400.1	7e-100
65- 24:	Gorai.001G010500.1	Gorai.009G030200.1	0
65- 25:	Gorai.001G010600.1	Gorai.009G030400.1	5e-65
65- 26:	Gorai.001G010700.1	Gorai.009G030500.1	0
65- 27:	Gorai.001G011200.1	Gorai.009G031000.1	5e-155
65- 28:	Gorai.001G011800.1	Gorai.009G031500.1	0
65- 29:	Gorai.001G012400.1	Gorai.009G031900.1	0
65- 30:	Gorai.001G012500.1	Gorai.009G032000.1	1e-154
65- 31:	Gorai.001G012700.1	Gorai.009G032300.1	1e-125
65- 32:	Gorai.001G012900.1	Gorai.009G032900.1	0
65- 33:	Gorai.001G013400.1	Gorai.009G033700.1	0
65- 34:	Gorai.001G013600.1	Gorai.009G033800.1	0
65- 35:	Gorai.001G013700.1	Gorai.009G033900.1	3e-108
65- 36:	Gorai.001G014100.1	Gorai.009G034300.1	0
65- 37:	Gorai.001G014500.1	Gorai.009G034600.1	1e-48
65- 38:	Gorai.001G014700.1	Gorai.009G034700.1	6e-163
65- 39:	Gorai.001G014800.1	Gorai.009G034800.1	1e-54
65- 40:	Gorai.001G015100.1	Gorai.009G034900.1	1e-134
65- 41:	Gorai.001G015400.1	Gorai.009G035500.1	1e-110
65- 42:	Gorai.001G015500.1	Gorai.009G035600.1	9e-27
65- 43:	Gorai.001G015600.1	Gorai.009G036200.1	7e-45
65- 44:	Gorai.001G016100.1	Gorai.009G036400.1	3e-66
65- 45:	Gorai.001G016300.1	Gorai.009G036600.1	0
65- 46:	Gorai.001G016500.1	Gorai.009G036700.1	0
65- 47:	Gorai.001G016800.1	Gorai.009G037000.1	1e-37
65- 48:	Gorai.001G017000.1	Gorai.009G037100.1	0
65- 49:	Gorai.001G017200.1	Gorai.009G037300.1	2e-95
65- 50:	Gorai.001G017300.1	Gorai.009G037400.1	5e-55
65- 51:	Gorai.001G017500.1	Gorai.009G037700.1	3e-61
65- 52:	Gorai.001G017600.1	Gorai.009G037800.1	5e-65
65- 53:	Gorai.001G017700.1	Gorai.009G038000.1	0
65- 54:	Gorai.001G017900.1	Gorai.009G038500.1	0
65- 55:	Gorai.001G018000.1	Gorai.009G038600.1	0
65- 56:	Gorai.001G018100.1	Gorai.009G038700.1	0
65- 57:	Gorai.001G018600.1	Gorai.009G039200.1	0
65- 58:	Gorai.001G018700.1	Gorai.009G039300.1	0
65- 59:	Gorai.001G018800.1	Gorai.009G039500.1	9e-104
65- 60:	Gorai.001G019200.1	Gorai.009G039800.1	0
65- 61:	Gorai.001G019700.1	Gorai.009G040300.1	5e-48
65- 62:	Gorai.001G020800.1	Gorai.009G041200.1	4e-34
65- 63:	Gorai.001G020900.1	Gorai.009G041300.1	0
65- 64:	Gorai.001G021000.1	Gorai.009G041500.1	9e-112
65- 65:	Gorai.001G021100.1	Gorai.009G041600.1	0
65- 66:	Gorai.001G021300.1	Gorai.009G041700.1	1e-125
65- 67:	Gorai.001G021400.1	Gorai.009G042000.1	7e-60
## Alignment 66: score=1262.0 e_value=2.9e-89 N=29 Chr01&Chr09 plus
66- 0:	Gorai.001G033300.1	Gorai.009G057800.1	0
66- 1:	Gorai.001G033400.1	Gorai.009G058000.1	0
66- 2:	Gorai.001G033600.1	Gorai.009G058200.1	0
66- 3:	Gorai.001G033800.1	Gorai.009G058400.1	1e-162
66- 4:	Gorai.001G033900.1	Gorai.009G058500.1	0
66- 5:	Gorai.001G034800.1	Gorai.009G058900.1	6e-90
66- 6:	Gorai.001G035200.1	Gorai.009G059600.1	1e-43
66- 7:	Gorai.001G035600.1	Gorai.009G060100.1	7e-35
66- 8:	Gorai.001G035700.1	Gorai.009G060200.1	0
66- 9:	Gorai.001G036400.1	Gorai.009G060300.1	0
66- 10:	Gorai.001G036500.1	Gorai.009G060600.1	2e-104
66- 11:	Gorai.001G036600.1	Gorai.009G060700.1	1e-170
66- 12:	Gorai.001G036700.1	Gorai.009G060900.1	1e-93
66- 13:	Gorai.001G037000.1	Gorai.009G061200.1	0
66- 14:	Gorai.001G037100.1	Gorai.009G061600.1	2e-133
66- 15:	Gorai.001G037200.1	Gorai.009G061900.1	0
66- 16:	Gorai.001G037600.1	Gorai.009G062200.1	0
66- 17:	Gorai.001G037700.1	Gorai.009G062300.1	2e-140
66- 18:	Gorai.001G038000.1	Gorai.009G062800.1	0
66- 19:	Gorai.001G038200.1	Gorai.009G062900.1	0
66- 20:	Gorai.001G038300.1	Gorai.009G063200.1	4e-97
66- 21:	Gorai.001G038400.1	Gorai.009G063600.1	0
66- 22:	Gorai.001G039000.1	Gorai.009G064400.1	2e-57
66- 23:	Gorai.001G039200.1	Gorai.009G064700.1	0
66- 24:	Gorai.001G039400.1	Gorai.009G065200.1	2e-172
66- 25:	Gorai.001G039500.1	Gorai.009G065600.1	1e-142
66- 26:	Gorai.001G039700.1	Gorai.009G065800.1	3e-45
66- 27:	Gorai.001G039800.1	Gorai.009G066200.1	1e-92
66- 28:	Gorai.001G040500.1	Gorai.009G066500.1	0
## Alignment 67: score=916.0 e_value=9.5e-60 N=21 Chr01&Chr09 plus
67- 0:	Gorai.001G028200.1	Gorai.009G051000.1	0
67- 1:	Gorai.001G028700.1	Gorai.009G051700.1	0
67- 2:	Gorai.001G028800.1	Gorai.009G051900.1	5e-61
67- 3:	Gorai.001G028900.1	Gorai.009G052000.1	0
67- 4:	Gorai.001G029000.1	Gorai.009G052400.1	7e-119
67- 5:	Gorai.001G029100.1	Gorai.009G052600.1	2e-47
67- 6:	Gorai.001G029800.1	Gorai.009G053100.1	0
67- 7:	Gorai.001G029900.1	Gorai.009G053600.1	5e-31
67- 8:	Gorai.001G030000.1	Gorai.009G053800.1	0
67- 9:	Gorai.001G030100.1	Gorai.009G053900.1	0
67- 10:	Gorai.001G030500.1	Gorai.009G054100.1	1e-178
67- 11:	Gorai.001G030600.1	Gorai.009G054200.1	0
67- 12:	Gorai.001G030700.1	Gorai.009G054300.1	3e-60
67- 13:	Gorai.001G030800.1	Gorai.009G054400.1	0
67- 14:	Gorai.001G031100.1	Gorai.009G054500.1	2e-103
67- 15:	Gorai.001G031200.1	Gorai.009G054600.1	2e-119
67- 16:	Gorai.001G031400.1	Gorai.009G054800.1	0
67- 17:	Gorai.001G031700.1	Gorai.009G055100.1	0
67- 18:	Gorai.001G032000.1	Gorai.009G055400.1	0
67- 19:	Gorai.001G032100.1	Gorai.009G055800.1	0
67- 20:	Gorai.001G032700.1	Gorai.009G056300.1	3e-117
## Alignment 68: score=784.0 e_value=2.2e-51 N=19 Chr01&Chr09 plus
68- 0:	Gorai.001G021900.1	Gorai.009G042900.1	2e-31
68- 1:	Gorai.001G022400.1	Gorai.009G043900.1	0
68- 2:	Gorai.001G022800.1	Gorai.009G045200.1	0
68- 3:	Gorai.001G023000.1	Gorai.009G045700.1	3e-110
68- 4:	Gorai.001G023200.1	Gorai.009G045800.1	0
68- 5:	Gorai.001G023300.1	Gorai.009G046000.1	0
68- 6:	Gorai.001G023600.1	Gorai.009G046700.1	8e-115
68- 7:	Gorai.001G023700.1	Gorai.009G046800.1	0
68- 8:	Gorai.001G023800.1	Gorai.009G047000.1	8e-141
68- 9:	Gorai.001G024400.1	Gorai.009G047600.1	7e-175
68- 10:	Gorai.001G024800.1	Gorai.009G047800.1	3e-50
68- 11:	Gorai.001G024900.1	Gorai.009G047900.1	0
68- 12:	Gorai.001G025900.1	Gorai.009G048100.1	0
68- 13:	Gorai.001G026000.1	Gorai.009G048200.1	0
68- 14:	Gorai.001G026200.1	Gorai.009G048600.1	0
68- 15:	Gorai.001G026300.1	Gorai.009G048800.1	0
68- 16:	Gorai.001G026500.1	Gorai.009G048900.1	0
68- 17:	Gorai.001G026700.1	Gorai.009G049000.1	0
68- 18:	Gorai.001G026800.1	Gorai.009G049100.1	0
## Alignment 69: score=266.0 e_value=3.5e-09 N=6 Chr01&Chr09 plus
69- 0:	Gorai.001G004200.1	Gorai.009G133300.1	2e-50
69- 1:	Gorai.001G004600.1	Gorai.009G133500.1	2e-16
69- 2:	Gorai.001G004800.1	Gorai.009G133600.1	3e-55
69- 3:	Gorai.001G005200.1	Gorai.009G133700.1	3e-65
69- 4:	Gorai.001G005300.1	Gorai.009G134100.1	1e-28
69- 5:	Gorai.001G006000.1	Gorai.009G134800.1	0
## Alignment 70: score=1450.0 e_value=6.5e-108 N=33 Chr01&Chr09 minus
70- 0:	Gorai.001G107300.1	Gorai.009G102300.1	0
70- 1:	Gorai.001G107400.1	Gorai.009G102200.1	0
70- 2:	Gorai.001G107500.1	Gorai.009G102100.1	8e-68
70- 3:	Gorai.001G107600.1	Gorai.009G101800.1	1e-79
70- 4:	Gorai.001G108000.1	Gorai.009G101600.1	0
70- 5:	Gorai.001G108200.1	Gorai.009G101300.1	2e-79
70- 6:	Gorai.001G108700.1	Gorai.009G100800.1	2e-59
70- 7:	Gorai.001G108800.1	Gorai.009G100700.1	7e-103
70- 8:	Gorai.001G109100.1	Gorai.009G100200.1	4e-140
70- 9:	Gorai.001G109300.1	Gorai.009G100100.1	4e-134
70- 10:	Gorai.001G109500.1	Gorai.009G100000.1	0
70- 11:	Gorai.001G110000.1	Gorai.009G099900.1	5e-83
70- 12:	Gorai.001G110100.1	Gorai.009G099800.1	0
70- 13:	Gorai.001G110200.1	Gorai.009G099700.1	1e-94
70- 14:	Gorai.001G110900.1	Gorai.009G099200.1	1e-30
70- 15:	Gorai.001G111100.1	Gorai.009G098800.1	7e-173
70- 16:	Gorai.001G111200.1	Gorai.009G098600.1	0
70- 17:	Gorai.001G111400.1	Gorai.009G098500.1	2e-74
70- 18:	Gorai.001G111500.1	Gorai.009G098100.1	0
70- 19:	Gorai.001G112000.1	Gorai.009G097200.1	0
70- 20:	Gorai.001G112200.1	Gorai.009G097100.1	8e-164
70- 21:	Gorai.001G112300.1	Gorai.009G096900.1	0
70- 22:	Gorai.001G112400.1	Gorai.009G096600.1	2e-22
70- 23:	Gorai.001G112500.1	Gorai.009G096500.1	0
70- 24:	Gorai.001G112800.1	Gorai.009G095800.1	0
70- 25:	Gorai.001G113000.1	Gorai.009G095700.1	8e-100
70- 26:	Gorai.001G113400.1	Gorai.009G095400.1	2e-50
70- 27:	Gorai.001G114100.1	Gorai.009G095000.1	9e-91
70- 28:	Gorai.001G114400.1	Gorai.009G094800.1	0
70- 29:	Gorai.001G114900.1	Gorai.009G094200.1	0
70- 30:	Gorai.001G115000.1	Gorai.009G093100.1	3e-46
70- 31:	Gorai.001G115100.1	Gorai.009G092900.1	0
70- 32:	Gorai.001G115200.1	Gorai.009G092800.1	0
## Alignment 71: score=987.0 e_value=6.4e-76 N=25 Chr01&Chr09 minus
71- 0:	Gorai.001G118900.1	Gorai.009G088500.1	0
71- 1:	Gorai.001G119900.1	Gorai.009G088100.1	4e-32
71- 2:	Gorai.001G120000.1	Gorai.009G088000.1	5e-145
71- 3:	Gorai.001G120800.1	Gorai.009G087300.1	5e-34
71- 4:	Gorai.001G121400.1	Gorai.009G086700.1	0
71- 5:	Gorai.001G121500.1	Gorai.009G086500.1	5e-72
71- 6:	Gorai.001G121600.1	Gorai.009G086400.1	0
71- 7:	Gorai.001G122100.1	Gorai.009G086200.1	0
71- 8:	Gorai.001G122300.1	Gorai.009G085300.1	0
71- 9:	Gorai.001G122500.1	Gorai.009G084800.1	0
71- 10:	Gorai.001G123100.1	Gorai.009G083800.1	1e-136
71- 11:	Gorai.001G123200.1	Gorai.009G083700.1	1e-86
71- 12:	Gorai.001G123300.1	Gorai.009G083600.1	0
71- 13:	Gorai.001G123500.1	Gorai.009G083300.1	2e-30
71- 14:	Gorai.001G124400.1	Gorai.009G083100.1	1e-113
71- 15:	Gorai.001G124800.1	Gorai.009G082900.1	0
71- 16:	Gorai.001G125400.1	Gorai.009G082700.1	0
71- 17:	Gorai.001G126000.1	Gorai.009G082500.1	2e-170
71- 18:	Gorai.001G126400.1	Gorai.009G082000.1	8e-91
71- 19:	Gorai.001G126700.1	Gorai.009G081600.1	0
71- 20:	Gorai.001G127100.1	Gorai.009G081400.1	0
71- 21:	Gorai.001G127800.1	Gorai.009G080800.1	0
71- 22:	Gorai.001G128100.1	Gorai.009G080400.1	9e-105
71- 23:	Gorai.001G128400.1	Gorai.009G080300.1	0
71- 24:	Gorai.001G129500.1	Gorai.009G079400.1	1e-85
## Alignment 72: score=474.0 e_value=4.5e-22 N=11 Chr01&Chr09 minus
72- 0:	Gorai.001G040900.1	Gorai.009G019200.1	2e-177
72- 1:	Gorai.001G041100.1	Gorai.009G019100.1	0
72- 2:	Gorai.001G041600.1	Gorai.009G018400.1	0
72- 3:	Gorai.001G042100.1	Gorai.009G017600.1	1e-156
72- 4:	Gorai.001G042300.1	Gorai.009G017500.1	5e-113
72- 5:	Gorai.001G042500.1	Gorai.009G017300.1	3e-50
72- 6:	Gorai.001G042600.1	Gorai.009G017100.1	0
72- 7:	Gorai.001G042700.1	Gorai.009G016700.1	3e-97
72- 8:	Gorai.001G042900.1	Gorai.009G016600.1	4e-67
72- 9:	Gorai.001G043900.1	Gorai.009G016200.1	3e-79
72- 10:	Gorai.001G044200.1	Gorai.009G015800.1	0
## Alignment 73: score=437.0 e_value=1.2e-21 N=10 Chr01&Chr09 minus
73- 0:	Gorai.001G122800.1	Gorai.009G399900.1	2e-73
73- 1:	Gorai.001G122900.1	Gorai.009G399700.1	0
73- 2:	Gorai.001G123100.1	Gorai.009G399200.1	5e-108
73- 3:	Gorai.001G123300.1	Gorai.009G398800.1	4e-171
73- 4:	Gorai.001G123400.1	Gorai.009G398700.1	1e-124
73- 5:	Gorai.001G123700.1	Gorai.009G398200.1	2e-27
73- 6:	Gorai.001G124400.1	Gorai.009G397400.1	1e-68
73- 7:	Gorai.001G125300.1	Gorai.009G397200.1	2e-162
73- 8:	Gorai.001G125400.1	Gorai.009G396900.1	0
73- 9:	Gorai.001G125700.1	Gorai.009G396700.1	2e-145
## Alignment 74: score=354.0 e_value=3.6e-14 N=8 Chr01&Chr09 minus
74- 0:	Gorai.001G001500.1	Gorai.009G068400.1	0
74- 1:	Gorai.001G001600.1	Gorai.009G068300.1	0
74- 2:	Gorai.001G001700.1	Gorai.009G068200.1	7e-77
74- 3:	Gorai.001G001900.1	Gorai.009G067900.1	0
74- 4:	Gorai.001G002000.1	Gorai.009G067800.1	0
74- 5:	Gorai.001G002100.1	Gorai.009G067700.1	1e-16
74- 6:	Gorai.001G002200.1	Gorai.009G066900.1	5e-159
74- 7:	Gorai.001G002300.1	Gorai.009G066800.1	0
## Alignment 75: score=348.0 e_value=1.6e-13 N=8 Chr01&Chr09 minus
75- 0:	Gorai.001G116400.1	Gorai.009G091200.1	0
75- 1:	Gorai.001G117000.1	Gorai.009G090500.1	0
75- 2:	Gorai.001G117100.1	Gorai.009G090200.1	3e-124
75- 3:	Gorai.001G117400.1	Gorai.009G089700.1	7e-60
75- 4:	Gorai.001G117600.1	Gorai.009G089300.1	0
75- 5:	Gorai.001G117700.1	Gorai.009G089100.1	1e-33
75- 6:	Gorai.001G118200.1	Gorai.009G089000.1	0
75- 7:	Gorai.001G118300.1	Gorai.009G088900.1	0
## Alignment 76: score=1268.0 e_value=9.5e-96 N=29 Chr01&Chr10 plus
76- 0:	Gorai.001G002500.1	Gorai.010G065600.1	0
76- 1:	Gorai.001G002600.1	Gorai.010G065800.1	0
76- 2:	Gorai.001G002700.1	Gorai.010G066400.1	0
76- 3:	Gorai.001G002800.1	Gorai.010G067300.1	9e-87
76- 4:	Gorai.001G003200.1	Gorai.010G067400.1	0
76- 5:	Gorai.001G003300.1	Gorai.010G068500.1	0
76- 6:	Gorai.001G004300.1	Gorai.010G069600.1	0
76- 7:	Gorai.001G004700.1	Gorai.010G069800.1	4e-23
76- 8:	Gorai.001G004800.1	Gorai.010G069900.1	2e-102
76- 9:	Gorai.001G004900.1	Gorai.010G070100.1	3e-38
76- 10:	Gorai.001G005000.1	Gorai.010G070200.1	3e-121
76- 11:	Gorai.001G005100.1	Gorai.010G070300.1	2e-30
76- 12:	Gorai.001G005200.1	Gorai.010G070400.1	2e-117
76- 13:	Gorai.001G005300.1	Gorai.010G071200.1	6e-25
76- 14:	Gorai.001G005400.1	Gorai.010G071300.1	1e-93
76- 15:	Gorai.001G005700.1	Gorai.010G072000.1	0
76- 16:	Gorai.001G005800.1	Gorai.010G072300.1	2e-161
76- 17:	Gorai.001G005900.1	Gorai.010G072700.1	0
76- 18:	Gorai.001G006000.1	Gorai.010G072800.1	0
76- 19:	Gorai.001G006400.1	Gorai.010G073100.1	0
76- 20:	Gorai.001G006500.1	Gorai.010G073200.1	0
76- 21:	Gorai.001G007000.1	Gorai.010G073600.1	3e-134
76- 22:	Gorai.001G007300.1	Gorai.010G073900.1	1e-48
76- 23:	Gorai.001G007400.1	Gorai.010G074400.1	0
76- 24:	Gorai.001G007600.1	Gorai.010G074600.1	0
76- 25:	Gorai.001G007700.1	Gorai.010G074800.1	7e-152
76- 26:	Gorai.001G007800.1	Gorai.010G075100.1	0
76- 27:	Gorai.001G008100.1	Gorai.010G075300.1	7e-116
76- 28:	Gorai.001G008200.1	Gorai.010G075600.1	0
## Alignment 77: score=1242.0 e_value=1.1e-90 N=29 Chr01&Chr10 plus
77- 0:	Gorai.001G032000.1	Gorai.010G112400.1	0
77- 1:	Gorai.001G032100.1	Gorai.010G112800.1	0
77- 2:	Gorai.001G032200.1	Gorai.010G113000.1	0
77- 3:	Gorai.001G032300.1	Gorai.010G113200.1	0
77- 4:	Gorai.001G032400.1	Gorai.010G113600.1	0
77- 5:	Gorai.001G033200.1	Gorai.010G114800.1	2e-88
77- 6:	Gorai.001G033400.1	Gorai.010G114900.1	0
77- 7:	Gorai.001G033500.1	Gorai.010G115000.1	3e-86
77- 8:	Gorai.001G033600.1	Gorai.010G115100.1	0
77- 9:	Gorai.001G033800.1	Gorai.010G115300.1	5e-122
77- 10:	Gorai.001G034300.1	Gorai.010G115600.1	3e-44
77- 11:	Gorai.001G034600.1	Gorai.010G115900.1	0
77- 12:	Gorai.001G035100.1	Gorai.010G116300.1	5e-116
77- 13:	Gorai.001G035700.1	Gorai.010G117100.1	0
77- 14:	Gorai.001G035900.1	Gorai.010G117200.1	0
77- 15:	Gorai.001G036300.1	Gorai.010G117300.1	1e-66
77- 16:	Gorai.001G036500.1	Gorai.010G117500.1	4e-85
77- 17:	Gorai.001G036600.1	Gorai.010G117700.1	3e-136
77- 18:	Gorai.001G037200.1	Gorai.010G118000.1	0
77- 19:	Gorai.001G037700.1	Gorai.010G118300.1	1e-126
77- 20:	Gorai.001G038100.1	Gorai.010G118800.1	0
77- 21:	Gorai.001G038200.1	Gorai.010G118900.1	0
77- 22:	Gorai.001G038400.1	Gorai.010G119300.1	0
77- 23:	Gorai.001G038800.1	Gorai.010G119400.1	2e-44
77- 24:	Gorai.001G039000.1	Gorai.010G119600.1	5e-59
77- 25:	Gorai.001G039100.1	Gorai.010G119700.1	0
77- 26:	Gorai.001G039700.1	Gorai.010G120700.1	3e-46
77- 27:	Gorai.001G040200.1	Gorai.010G120800.1	0
77- 28:	Gorai.001G040500.1	Gorai.010G120900.1	0
## Alignment 78: score=615.0 e_value=5.1e-34 N=14 Chr01&Chr10 plus
78- 0:	Gorai.001G015700.1	Gorai.010G088900.1	6e-47
78- 1:	Gorai.001G015900.1	Gorai.010G089700.1	0
78- 2:	Gorai.001G016000.1	Gorai.010G089800.1	0
78- 3:	Gorai.001G016100.1	Gorai.010G090100.1	3e-67
78- 4:	Gorai.001G016500.1	Gorai.010G090400.1	0
78- 5:	Gorai.001G016600.1	Gorai.010G090700.1	0
78- 6:	Gorai.001G016700.1	Gorai.010G090800.1	5e-67
78- 7:	Gorai.001G016900.1	Gorai.010G091000.1	2e-163
78- 8:	Gorai.001G017000.1	Gorai.010G091300.1	0
78- 9:	Gorai.001G017300.1	Gorai.010G091500.1	2e-57
78- 10:	Gorai.001G017500.1	Gorai.010G091700.1	2e-76
78- 11:	Gorai.001G017600.1	Gorai.010G092200.1	2e-58
78- 12:	Gorai.001G017700.1	Gorai.010G092300.1	0
78- 13:	Gorai.001G017800.1	Gorai.010G092400.1	0
## Alignment 79: score=502.0 e_value=1.3e-26 N=12 Chr01&Chr10 plus
79- 0:	Gorai.001G010000.1	Gorai.010G079900.1	5e-85
79- 1:	Gorai.001G010300.1	Gorai.010G080200.1	9e-149
79- 2:	Gorai.001G010500.1	Gorai.010G081100.1	0
79- 3:	Gorai.001G010600.1	Gorai.010G081200.1	2e-68
79- 4:	Gorai.001G011000.1	Gorai.010G081500.1	0
79- 5:	Gorai.001G011200.1	Gorai.010G082000.1	9e-128
79- 6:	Gorai.001G011400.1	Gorai.010G082600.1	1e-79
79- 7:	Gorai.001G011600.1	Gorai.010G082900.1	0
79- 8:	Gorai.001G011900.1	Gorai.010G083000.1	9e-50
79- 9:	Gorai.001G012300.1	Gorai.010G083400.1	0
79- 10:	Gorai.001G012400.1	Gorai.010G083900.1	4e-131
79- 11:	Gorai.001G012500.1	Gorai.010G084100.1	2e-151
## Alignment 80: score=449.0 e_value=2.6e-22 N=10 Chr01&Chr10 plus
80- 0:	Gorai.001G019800.1	Gorai.010G096300.1	0
80- 1:	Gorai.001G020200.1	Gorai.010G096600.1	0
80- 2:	Gorai.001G020300.1	Gorai.010G096900.1	0
80- 3:	Gorai.001G020900.1	Gorai.010G097200.1	0
80- 4:	Gorai.001G021000.1	Gorai.010G097300.1	5e-101
80- 5:	Gorai.001G021300.1	Gorai.010G097500.1	1e-119
80- 6:	Gorai.001G021400.1	Gorai.010G097900.1	2e-54
80- 7:	Gorai.001G021500.1	Gorai.010G098000.1	1e-65
80- 8:	Gorai.001G021600.1	Gorai.010G098100.1	0
80- 9:	Gorai.001G022600.1	Gorai.010G098600.1	2e-40
## Alignment 81: score=390.0 e_value=1.4e-16 N=9 Chr01&Chr10 plus
81- 0:	Gorai.001G024800.1	Gorai.010G103700.1	3e-52
81- 1:	Gorai.001G025000.1	Gorai.010G103900.1	0
81- 2:	Gorai.001G025600.1	Gorai.010G104000.1	7e-63
81- 3:	Gorai.001G025900.1	Gorai.010G104200.1	0
81- 4:	Gorai.001G026000.1	Gorai.010G104300.1	0
81- 5:	Gorai.001G026200.1	Gorai.010G105100.1	0
81- 6:	Gorai.001G026500.1	Gorai.010G105600.1	0
81- 7:	Gorai.001G026800.1	Gorai.010G105900.1	0
81- 8:	Gorai.001G027000.1	Gorai.010G106400.1	0
## Alignment 82: score=288.0 e_value=3.8e-10 N=7 Chr01&Chr10 plus
82- 0:	Gorai.001G013400.1	Gorai.010G084900.1	0
82- 1:	Gorai.001G013600.1	Gorai.010G085300.1	7e-150
82- 2:	Gorai.001G014000.1	Gorai.010G085400.1	0
82- 3:	Gorai.001G014200.1	Gorai.010G086300.1	9e-83
82- 4:	Gorai.001G014300.1	Gorai.010G086700.1	7e-130
82- 5:	Gorai.001G014800.1	Gorai.010G087000.1	3e-52
82- 6:	Gorai.001G015200.1	Gorai.010G087200.1	1e-72
## Alignment 83: score=285.0 e_value=3.8e-12 N=7 Chr01&Chr10 plus
83- 0:	Gorai.001G022000.1	Gorai.010G100100.1	4e-126
83- 1:	Gorai.001G022700.1	Gorai.010G100300.1	8e-103
83- 2:	Gorai.001G022800.1	Gorai.010G101300.1	0
83- 3:	Gorai.001G023200.1	Gorai.010G101700.1	0
83- 4:	Gorai.001G023300.1	Gorai.010G101800.1	0
83- 5:	Gorai.001G023500.1	Gorai.010G102000.1	7e-138
83- 6:	Gorai.001G023700.1	Gorai.010G103000.1	0
## Alignment 84: score=329.0 e_value=1.2e-13 N=8 Chr01&Chr10 minus
84- 0:	Gorai.001G018000.1	Gorai.010G095800.1	0
84- 1:	Gorai.001G018100.1	Gorai.010G095400.1	0
84- 2:	Gorai.001G018300.1	Gorai.010G094800.1	0
84- 3:	Gorai.001G018400.1	Gorai.010G094600.1	0
84- 4:	Gorai.001G019000.1	Gorai.010G094200.1	3e-29
84- 5:	Gorai.001G019500.1	Gorai.010G093000.1	0
84- 6:	Gorai.001G019600.1	Gorai.010G092800.1	0
84- 7:	Gorai.001G019700.1	Gorai.010G092500.1	2e-83
## Alignment 85: score=262.0 e_value=3.8e-08 N=6 Chr01&Chr10 minus
85- 0:	Gorai.001G036400.1	Gorai.010G223000.1	2e-169
85- 1:	Gorai.001G036500.1	Gorai.010G222900.1	9e-76
85- 2:	Gorai.001G036700.1	Gorai.010G222700.1	3e-49
85- 3:	Gorai.001G037000.1	Gorai.010G222500.1	3e-165
85- 4:	Gorai.001G037700.1	Gorai.010G222400.1	1e-96
85- 5:	Gorai.001G038400.1	Gorai.010G222200.1	0
## Alignment 86: score=392.0 e_value=1e-18 N=9 Chr01&Chr11 plus
86- 0:	Gorai.001G040900.1	Gorai.011G081300.1	1e-118
86- 1:	Gorai.001G041000.1	Gorai.011G081600.1	2e-17
86- 2:	Gorai.001G042100.1	Gorai.011G082600.1	3e-36
86- 3:	Gorai.001G042300.1	Gorai.011G082900.1	1e-83
86- 4:	Gorai.001G042400.1	Gorai.011G083000.1	6e-74
86- 5:	Gorai.001G042500.1	Gorai.011G083300.1	4e-27
86- 6:	Gorai.001G042900.1	Gorai.011G083900.1	4e-28
86- 7:	Gorai.001G043100.1	Gorai.011G084000.1	2e-165
86- 8:	Gorai.001G043300.1	Gorai.011G084100.1	1e-72
## Alignment 87: score=383.0 e_value=4.9e-19 N=9 Chr01&Chr11 plus
87- 0:	Gorai.001G271500.1	Gorai.011G086100.1	0
87- 1:	Gorai.001G271600.1	Gorai.011G086200.1	2e-42
87- 2:	Gorai.001G273100.1	Gorai.011G086300.1	4e-77
87- 3:	Gorai.001G273300.1	Gorai.011G086900.1	5e-130
87- 4:	Gorai.001G273900.1	Gorai.011G087400.1	4e-104
87- 5:	Gorai.001G274500.1	Gorai.011G087700.1	5e-106
87- 6:	Gorai.001G274600.1	Gorai.011G087800.1	0
87- 7:	Gorai.001G275100.1	Gorai.011G088000.1	3e-83
87- 8:	Gorai.001G275400.1	Gorai.011G088100.1	0
## Alignment 88: score=259.0 e_value=1.7e-08 N=6 Chr01&Chr11 minus
88- 0:	Gorai.001G266300.1	Gorai.011G094500.1	0
88- 1:	Gorai.001G266600.1	Gorai.011G094300.1	1e-151
88- 2:	Gorai.001G266700.1	Gorai.011G094200.1	2e-81
88- 3:	Gorai.001G267000.1	Gorai.011G093900.1	2e-136
88- 4:	Gorai.001G267800.1	Gorai.011G093400.1	0
88- 5:	Gorai.001G268100.1	Gorai.011G093200.1	0
## Alignment 89: score=853.0 e_value=7.9e-61 N=21 Chr01&Chr12 plus
89- 0:	Gorai.001G259000.1	Gorai.012G059200.1	6e-105
89- 1:	Gorai.001G259400.1	Gorai.012G059300.1	0
89- 2:	Gorai.001G260300.1	Gorai.012G059900.1	7e-105
89- 3:	Gorai.001G260800.1	Gorai.012G060400.1	3e-10
89- 4:	Gorai.001G261300.1	Gorai.012G061300.1	4e-109
89- 5:	Gorai.001G261600.1	Gorai.012G061400.1	4e-152
89- 6:	Gorai.001G262100.1	Gorai.012G061700.1	0
89- 7:	Gorai.001G262400.1	Gorai.012G061900.1	6e-160
89- 8:	Gorai.001G262700.1	Gorai.012G062000.1	0
89- 9:	Gorai.001G263000.1	Gorai.012G062300.1	2e-106
89- 10:	Gorai.001G263100.1	Gorai.012G062600.1	7e-91
89- 11:	Gorai.001G263500.1	Gorai.012G063000.1	0
89- 12:	Gorai.001G264400.1	Gorai.012G063700.1	0
89- 13:	Gorai.001G264800.1	Gorai.012G063900.1	2e-82
89- 14:	Gorai.001G264900.1	Gorai.012G064000.1	2e-43
89- 15:	Gorai.001G265000.1	Gorai.012G064200.1	0
89- 16:	Gorai.001G266100.1	Gorai.012G064800.1	0
89- 17:	Gorai.001G266300.1	Gorai.012G065300.1	0
89- 18:	Gorai.001G266400.1	Gorai.012G065400.1	1e-178
89- 19:	Gorai.001G266800.1	Gorai.012G065700.1	0
89- 20:	Gorai.001G267100.1	Gorai.012G065800.1	0
## Alignment 90: score=309.0 e_value=1.2e-11 N=7 Chr01&Chr12 plus
90- 0:	Gorai.001G273900.1	Gorai.012G083000.1	3e-116
90- 1:	Gorai.001G274200.1	Gorai.012G083200.1	1e-34
90- 2:	Gorai.001G274300.1	Gorai.012G083300.1	3e-99
90- 3:	Gorai.001G274500.1	Gorai.012G083700.1	2e-81
90- 4:	Gorai.001G274800.1	Gorai.012G084000.1	3e-83
90- 5:	Gorai.001G275000.1	Gorai.012G084100.1	1e-81
90- 6:	Gorai.001G275100.1	Gorai.012G084200.1	7e-83
## Alignment 91: score=252.0 e_value=1.1e-07 N=6 Chr01&Chr12 plus
91- 0:	Gorai.001G256200.1	Gorai.012G055200.1	2e-29
91- 1:	Gorai.001G256300.1	Gorai.012G055400.1	5e-76
91- 2:	Gorai.001G256900.1	Gorai.012G056300.1	4e-156
91- 3:	Gorai.001G257300.1	Gorai.012G056900.1	3e-150
91- 4:	Gorai.001G257700.1	Gorai.012G058000.1	0
91- 5:	Gorai.001G258400.1	Gorai.012G058100.1	0
## Alignment 92: score=776.0 e_value=1.4e-52 N=18 Chr01&Chr12 minus
92- 0:	Gorai.001G269200.1	Gorai.012G088400.1	0
92- 1:	Gorai.001G269400.1	Gorai.012G088300.1	2e-134
92- 2:	Gorai.001G269500.1	Gorai.012G087800.1	2e-61
92- 3:	Gorai.001G269900.1	Gorai.012G087600.1	4e-118
92- 4:	Gorai.001G270200.1	Gorai.012G087500.1	0
92- 5:	Gorai.001G270600.1	Gorai.012G087300.1	0
92- 6:	Gorai.001G271200.1	Gorai.012G087000.1	1e-71
92- 7:	Gorai.001G271300.1	Gorai.012G086900.1	0
92- 8:	Gorai.001G271600.1	Gorai.012G086400.1	1e-42
92- 9:	Gorai.001G271800.1	Gorai.012G086200.1	4e-167
92- 10:	Gorai.001G272000.1	Gorai.012G086100.1	0
92- 11:	Gorai.001G272500.1	Gorai.012G085900.1	7e-16
92- 12:	Gorai.001G272600.1	Gorai.012G085700.1	1e-26
92- 13:	Gorai.001G272900.1	Gorai.012G085600.1	6e-55
92- 14:	Gorai.001G273100.1	Gorai.012G085100.1	2e-78
92- 15:	Gorai.001G273200.1	Gorai.012G085000.1	2e-154
92- 16:	Gorai.001G273300.1	Gorai.012G084600.1	1e-139
92- 17:	Gorai.001G274500.1	Gorai.012G083700.1	2e-81
## Alignment 93: score=250.0 e_value=1.4e-09 N=6 Chr01&Chr12 minus
93- 0:	Gorai.001G267500.1	Gorai.012G091400.1	0
93- 1:	Gorai.001G268100.1	Gorai.012G091000.1	0
93- 2:	Gorai.001G268300.1	Gorai.012G089700.1	0
93- 3:	Gorai.001G268400.1	Gorai.012G089600.1	0
93- 4:	Gorai.001G268500.1	Gorai.012G089500.1	0
93- 5:	Gorai.001G268600.1	Gorai.012G089200.1	0
## Alignment 94: score=538.0 e_value=2.1e-32 N=14 Chr01&Chr13 minus
94- 0:	Gorai.001G029400.1	Gorai.013G218200.1	0
94- 1:	Gorai.001G029900.1	Gorai.013G217800.1	5e-31
94- 2:	Gorai.001G030400.1	Gorai.013G217700.1	1e-80
94- 3:	Gorai.001G031400.1	Gorai.013G217400.1	0
94- 4:	Gorai.001G031600.1	Gorai.013G217000.1	9e-95
94- 5:	Gorai.001G032000.1	Gorai.013G216700.1	0
94- 6:	Gorai.001G032100.1	Gorai.013G216200.1	0
94- 7:	Gorai.001G032300.1	Gorai.013G216000.1	0
94- 8:	Gorai.001G033400.1	Gorai.013G215000.1	0
94- 9:	Gorai.001G033600.1	Gorai.013G214800.1	0
94- 10:	Gorai.001G034700.1	Gorai.013G214600.1	2e-50
94- 11:	Gorai.001G034800.1	Gorai.013G214400.1	4e-92
94- 12:	Gorai.001G035200.1	Gorai.013G214200.1	7e-46
94- 13:	Gorai.001G035700.1	Gorai.013G213900.1	0
## Alignment 95: score=415.0 e_value=1.8e-21 N=10 Chr01&Chr13 minus
95- 0:	Gorai.001G107800.1	Gorai.013G265500.1	3e-73
95- 1:	Gorai.001G107900.1	Gorai.013G265300.1	4e-105
95- 2:	Gorai.001G108200.1	Gorai.013G265000.1	6e-93
95- 3:	Gorai.001G108300.1	Gorai.013G264900.1	2e-74
95- 4:	Gorai.001G108500.1	Gorai.013G264600.1	1e-114
95- 5:	Gorai.001G108800.1	Gorai.013G264300.1	1e-97
95- 6:	Gorai.001G108900.1	Gorai.013G264200.1	3e-73
95- 7:	Gorai.001G110400.1	Gorai.013G264100.1	0
95- 8:	Gorai.001G110900.1	Gorai.013G263700.1	1e-36
95- 9:	Gorai.001G112300.1	Gorai.013G262900.1	0
## Alignment 96: score=327.0 e_value=3.7e-15 N=7 Chr01&Chr13 minus
96- 0:	Gorai.001G162400.1	Gorai.013G213200.1	1e-137
96- 1:	Gorai.001G162500.1	Gorai.013G213100.1	0
96- 2:	Gorai.001G162900.1	Gorai.013G213000.1	8e-175
96- 3:	Gorai.001G164100.1	Gorai.013G212800.1	4e-164
96- 4:	Gorai.001G164200.1	Gorai.013G212700.1	2e-86
96- 5:	Gorai.001G164300.1	Gorai.013G212600.1	2e-73
96- 6:	Gorai.001G165300.1	Gorai.013G212500.1	6e-06
## Alignment 97: score=291.0 e_value=1.1e-11 N=7 Chr01&Chr13 minus
97- 0:	Gorai.001G015700.1	Gorai.013G223800.1	4e-46
97- 1:	Gorai.001G015800.1	Gorai.013G223100.1	0
97- 2:	Gorai.001G016000.1	Gorai.013G222900.1	0
97- 3:	Gorai.001G016800.1	Gorai.013G222700.1	6e-84
97- 4:	Gorai.001G017600.1	Gorai.013G222500.1	3e-67
97- 5:	Gorai.001G017700.1	Gorai.013G222400.1	0
97- 6:	Gorai.001G017800.1	Gorai.013G222100.1	0
## Alignment 98: score=285.0 e_value=8.6e-11 N=7 Chr01&Chr13 minus
98- 0:	Gorai.001G012100.1	Gorai.013G227500.1	1e-54
98- 1:	Gorai.001G012300.1	Gorai.013G227400.1	0
98- 2:	Gorai.001G013300.1	Gorai.013G227100.1	0
98- 3:	Gorai.001G014100.1	Gorai.013G226700.1	0
98- 4:	Gorai.001G014200.1	Gorai.013G226200.1	4e-118
98- 5:	Gorai.001G014500.1	Gorai.013G225800.1	4e-40
98- 6:	Gorai.001G014800.1	Gorai.013G225600.1	8e-56
## Alignment 99: score=435.0 e_value=1.8e-20 N=10 Chr01&scaffold_14 plus
99- 0:	Gorai.001G227700.1	Gorai.N002200.1	2e-40
99- 1:	Gorai.001G227900.1	Gorai.N002400.1	2e-82
99- 2:	Gorai.001G228500.1	Gorai.N002800.1	9e-43
99- 3:	Gorai.001G228600.1	Gorai.N003500.1	1e-74
99- 4:	Gorai.001G228900.1	Gorai.N003800.1	8e-47
99- 5:	Gorai.001G229200.1	Gorai.N003900.1	3e-138
99- 6:	Gorai.001G229400.1	Gorai.N004000.1	2e-90
99- 7:	Gorai.001G229700.1	Gorai.N004100.1	0
99- 8:	Gorai.001G229800.1	Gorai.N004700.1	0
99- 9:	Gorai.001G230200.1	Gorai.N004800.1	0
## Alignment 100: score=310.0 e_value=5.1e-13 N=7 Chr02&Chr02 plus
100- 0:	Gorai.002G158400.1	Gorai.002G239900.1	1e-85
100- 1:	Gorai.002G158500.1	Gorai.002G240000.1	2e-42
100- 2:	Gorai.002G158800.1	Gorai.002G240700.1	2e-148
100- 3:	Gorai.002G159100.1	Gorai.002G241600.1	5e-137
100- 4:	Gorai.002G159400.1	Gorai.002G241800.1	1e-79
100- 5:	Gorai.002G159600.1	Gorai.002G242000.1	0
100- 6:	Gorai.002G159700.1	Gorai.002G242200.1	1e-120
## Alignment 101: score=367.0 e_value=6.6e-22 N=10 Chr02&Chr02 minus
101- 0:	Gorai.002G115700.1	Gorai.002G206800.1	0
101- 1:	Gorai.002G115800.1	Gorai.002G206700.1	0
101- 2:	Gorai.002G116600.1	Gorai.002G206200.1	0
101- 3:	Gorai.002G116700.1	Gorai.002G206100.1	2e-179
101- 4:	Gorai.002G118200.1	Gorai.002G205500.1	0
101- 5:	Gorai.002G118900.1	Gorai.002G204200.1	1e-51
101- 6:	Gorai.002G119100.1	Gorai.002G203400.1	1e-134
101- 7:	Gorai.002G120000.1	Gorai.002G202300.1	0
101- 8:	Gorai.002G120900.1	Gorai.002G200900.1	0
101- 9:	Gorai.002G122100.1	Gorai.002G200500.1	8e-45
## Alignment 102: score=343.0 e_value=2e-13 N=8 Chr02&Chr03 minus
102- 0:	Gorai.002G252900.1	Gorai.003G137900.1	0
102- 1:	Gorai.002G253000.1	Gorai.003G137800.1	7e-32
102- 2:	Gorai.002G253200.1	Gorai.003G137500.1	0
102- 3:	Gorai.002G253400.1	Gorai.003G137300.1	9e-40
102- 4:	Gorai.002G253700.1	Gorai.003G136700.1	1e-10
102- 5:	Gorai.002G253900.1	Gorai.003G136000.1	2e-70
102- 6:	Gorai.002G254700.1	Gorai.003G135600.1	3e-91
102- 7:	Gorai.002G255200.1	Gorai.003G134900.1	4e-67
## Alignment 103: score=280.0 e_value=1.6e-10 N=7 Chr02&Chr03 minus
103- 0:	Gorai.002G259000.1	Gorai.003G126900.1	3e-46
103- 1:	Gorai.002G259200.1	Gorai.003G126600.1	0
103- 2:	Gorai.002G260000.1	Gorai.003G125600.1	6e-44
103- 3:	Gorai.002G260400.1	Gorai.003G125400.1	0
103- 4:	Gorai.002G261400.1	Gorai.003G124700.1	2e-178
103- 5:	Gorai.002G261500.1	Gorai.003G124600.1	0
103- 6:	Gorai.002G261800.1	Gorai.003G124100.1	1e-09
## Alignment 104: score=257.0 e_value=4.4e-09 N=6 Chr02&Chr03 minus
104- 0:	Gorai.002G132900.1	Gorai.003G027900.1	0
104- 1:	Gorai.002G133500.1	Gorai.003G027100.1	3e-90
104- 2:	Gorai.002G133700.1	Gorai.003G027000.1	1e-173
104- 3:	Gorai.002G134400.1	Gorai.003G026300.1	0
104- 4:	Gorai.002G134500.1	Gorai.003G026200.1	0
104- 5:	Gorai.002G134600.1	Gorai.003G026100.1	2e-42
## Alignment 105: score=1815.0 e_value=2.5e-155 N=43 Chr02&Chr05 plus
105- 0:	Gorai.002G197800.1	Gorai.005G254200.1	2e-163
105- 1:	Gorai.002G198200.1	Gorai.005G254300.1	2e-85
105- 2:	Gorai.002G198900.1	Gorai.005G254400.1	7e-160
105- 3:	Gorai.002G199000.1	Gorai.005G254500.1	4e-08
105- 4:	Gorai.002G199700.1	Gorai.005G255000.1	0
105- 5:	Gorai.002G200500.1	Gorai.005G255100.1	0
105- 6:	Gorai.002G200600.1	Gorai.005G255300.1	6e-26
105- 7:	Gorai.002G200800.1	Gorai.005G255400.1	2e-48
105- 8:	Gorai.002G200900.1	Gorai.005G255500.1	0
105- 9:	Gorai.002G201700.1	Gorai.005G255700.1	6e-113
105- 10:	Gorai.002G202000.1	Gorai.005G255800.1	0
105- 11:	Gorai.002G202100.1	Gorai.005G255900.1	1e-35
105- 12:	Gorai.002G202400.1	Gorai.005G256100.1	2e-168
105- 13:	Gorai.002G202500.1	Gorai.005G256200.1	3e-159
105- 14:	Gorai.002G202800.1	Gorai.005G256800.1	1e-63
105- 15:	Gorai.002G203200.1	Gorai.005G257500.1	2e-163
105- 16:	Gorai.002G203500.1	Gorai.005G257900.1	1e-111
105- 17:	Gorai.002G205400.1	Gorai.005G258200.1	0
105- 18:	Gorai.002G205500.1	Gorai.005G258400.1	0
105- 19:	Gorai.002G205800.1	Gorai.005G258600.1	0
105- 20:	Gorai.002G206200.1	Gorai.005G258700.1	0
105- 21:	Gorai.002G206400.1	Gorai.005G258800.1	0
105- 22:	Gorai.002G206500.1	Gorai.005G258900.1	2e-148
105- 23:	Gorai.002G206600.1	Gorai.005G259000.1	7e-119
105- 24:	Gorai.002G206700.1	Gorai.005G259100.1	0
105- 25:	Gorai.002G207100.1	Gorai.005G259600.1	0
105- 26:	Gorai.002G207800.1	Gorai.005G260100.1	0
105- 27:	Gorai.002G208000.1	Gorai.005G260200.1	0
105- 28:	Gorai.002G208500.1	Gorai.005G260300.1	2e-112
105- 29:	Gorai.002G209000.1	Gorai.005G260400.1	0
105- 30:	Gorai.002G209500.1	Gorai.005G260500.1	0
105- 31:	Gorai.002G210200.1	Gorai.005G261000.1	1e-50
105- 32:	Gorai.002G211000.1	Gorai.005G261600.1	4e-38
105- 33:	Gorai.002G211800.1	Gorai.005G262200.1	0
105- 34:	Gorai.002G212100.1	Gorai.005G262600.1	3e-19
105- 35:	Gorai.002G212300.1	Gorai.005G262700.1	0
105- 36:	Gorai.002G213400.1	Gorai.005G263000.1	0
105- 37:	Gorai.002G213500.1	Gorai.005G263100.1	2e-84
105- 38:	Gorai.002G214400.1	Gorai.005G263700.1	6e-17
105- 39:	Gorai.002G214600.1	Gorai.005G264100.1	5e-57
105- 40:	Gorai.002G215100.1	Gorai.005G264400.1	0
105- 41:	Gorai.002G215500.1	Gorai.005G264500.1	3e-45
105- 42:	Gorai.002G215600.1	Gorai.005G264600.1	0
## Alignment 106: score=1022.0 e_value=2.5e-72 N=23 Chr02&Chr05 plus
106- 0:	Gorai.002G178700.1	Gorai.005G161300.1	0
106- 1:	Gorai.002G179000.1	Gorai.005G161800.1	0
106- 2:	Gorai.002G179200.1	Gorai.005G162100.1	3e-39
106- 3:	Gorai.002G179300.1	Gorai.005G162200.1	1e-32
106- 4:	Gorai.002G180000.1	Gorai.005G162400.1	0
106- 5:	Gorai.002G180100.1	Gorai.005G162500.1	5e-109
106- 6:	Gorai.002G180300.1	Gorai.005G162600.1	8e-101
106- 7:	Gorai.002G180500.1	Gorai.005G162900.1	0
106- 8:	Gorai.002G181000.1	Gorai.005G163000.1	9e-51
106- 9:	Gorai.002G181100.1	Gorai.005G163200.1	5e-171
106- 10:	Gorai.002G181200.1	Gorai.005G163500.1	8e-130
106- 11:	Gorai.002G181600.1	Gorai.005G164300.1	5e-71
106- 12:	Gorai.002G181700.1	Gorai.005G164600.1	2e-115
106- 13:	Gorai.002G181800.1	Gorai.005G164700.1	7e-19
106- 14:	Gorai.002G181900.1	Gorai.005G165100.1	2e-46
106- 15:	Gorai.002G182000.1	Gorai.005G165500.1	2e-85
106- 16:	Gorai.002G182200.1	Gorai.005G165600.1	0
106- 17:	Gorai.002G182300.1	Gorai.005G165800.1	6e-37
106- 18:	Gorai.002G182600.1	Gorai.005G165900.1	0
106- 19:	Gorai.002G182700.1	Gorai.005G166500.1	0
106- 20:	Gorai.002G183200.1	Gorai.005G166800.1	1e-165
106- 21:	Gorai.002G183600.1	Gorai.005G167000.1	0
106- 22:	Gorai.002G183700.1	Gorai.005G167200.1	2e-103
## Alignment 107: score=324.0 e_value=6.1e-12 N=7 Chr02&Chr05 plus
107- 0:	Gorai.002G195000.1	Gorai.005G253200.1	4e-42
107- 1:	Gorai.002G195200.1	Gorai.005G253300.1	0
107- 2:	Gorai.002G195500.1	Gorai.005G253500.1	6e-178
107- 3:	Gorai.002G195700.1	Gorai.005G253600.1	0
107- 4:	Gorai.002G195900.1	Gorai.005G253800.1	3e-96
107- 5:	Gorai.002G196700.1	Gorai.005G254000.1	3e-105
107- 6:	Gorai.002G196800.1	Gorai.005G254100.1	0
## Alignment 108: score=308.0 e_value=4.9e-12 N=7 Chr02&Chr05 plus
108- 0:	Gorai.002G173100.1	Gorai.005G158400.1	6e-109
108- 1:	Gorai.002G173300.1	Gorai.005G158500.1	1e-162
108- 2:	Gorai.002G173400.1	Gorai.005G158800.1	9e-172
108- 3:	Gorai.002G174000.1	Gorai.005G158900.1	1e-30
108- 4:	Gorai.002G174100.1	Gorai.005G159100.1	0
108- 5:	Gorai.002G174500.1	Gorai.005G159200.1	2e-111
108- 6:	Gorai.002G175700.1	Gorai.005G160300.1	0
## Alignment 109: score=270.0 e_value=9.5e-09 N=6 Chr02&Chr05 plus
109- 0:	Gorai.002G076900.1	Gorai.005G205800.1	3e-26
109- 1:	Gorai.002G077200.1	Gorai.005G206300.1	1e-88
109- 2:	Gorai.002G077300.1	Gorai.005G206900.1	1e-06
109- 3:	Gorai.002G077600.1	Gorai.005G207200.1	2e-88
109- 4:	Gorai.002G077700.1	Gorai.005G207500.1	2e-30
109- 5:	Gorai.002G078200.1	Gorai.005G207900.1	6e-142
## Alignment 110: score=693.0 e_value=1.1e-44 N=17 Chr02&Chr05 minus
110- 0:	Gorai.002G006900.1	Gorai.005G239800.1	0
110- 1:	Gorai.002G007400.1	Gorai.005G238900.1	3e-57
110- 2:	Gorai.002G007500.1	Gorai.005G238800.1	0
110- 3:	Gorai.002G007600.1	Gorai.005G238600.1	7e-100
110- 4:	Gorai.002G007900.1	Gorai.005G238300.1	0
110- 5:	Gorai.002G008000.1	Gorai.005G238200.1	2e-39
110- 6:	Gorai.002G008100.1	Gorai.005G238100.1	0
110- 7:	Gorai.002G008300.1	Gorai.005G237700.1	4e-09
110- 8:	Gorai.002G008400.1	Gorai.005G236900.1	2e-99
110- 9:	Gorai.002G008600.1	Gorai.005G236100.1	0
110- 10:	Gorai.002G008700.1	Gorai.005G235800.1	0
110- 11:	Gorai.002G008800.1	Gorai.005G235700.1	4e-68
110- 12:	Gorai.002G009300.1	Gorai.005G234900.1	1e-90
110- 13:	Gorai.002G009700.1	Gorai.005G234100.1	0
110- 14:	Gorai.002G010100.1	Gorai.005G232700.1	1e-36
110- 15:	Gorai.002G010200.1	Gorai.005G232000.1	0
110- 16:	Gorai.002G010300.1	Gorai.005G231800.1	0
## Alignment 111: score=408.0 e_value=3.1e-20 N=10 Chr02&Chr05 minus
111- 0:	Gorai.002G219100.1	Gorai.005G093300.1	0
111- 1:	Gorai.002G219200.1	Gorai.005G093200.1	0
111- 2:	Gorai.002G219800.1	Gorai.005G092400.1	0
111- 3:	Gorai.002G220400.1	Gorai.005G092000.1	4e-47
111- 4:	Gorai.002G220500.1	Gorai.005G091900.1	2e-130
111- 5:	Gorai.002G220700.1	Gorai.005G091600.1	0
111- 6:	Gorai.002G220800.1	Gorai.005G090500.1	1e-76
111- 7:	Gorai.002G221300.1	Gorai.005G090300.1	0
111- 8:	Gorai.002G222000.1	Gorai.005G089800.1	2e-83
111- 9:	Gorai.002G222600.1	Gorai.005G089200.1	1e-74
## Alignment 112: score=374.0 e_value=2e-17 N=9 Chr02&Chr05 minus
112- 0:	Gorai.002G186800.1	Gorai.005G178700.1	7e-69
112- 1:	Gorai.002G187500.1	Gorai.005G177900.1	2e-162
112- 2:	Gorai.002G187700.1	Gorai.005G177600.1	0
112- 3:	Gorai.002G188000.1	Gorai.005G176900.1	0
112- 4:	Gorai.002G188100.1	Gorai.005G176700.1	0
112- 5:	Gorai.002G188400.1	Gorai.005G176500.1	0
112- 6:	Gorai.002G188800.1	Gorai.005G175100.1	0
112- 7:	Gorai.002G189400.1	Gorai.005G174800.1	0
112- 8:	Gorai.002G189900.1	Gorai.005G174600.1	0
## Alignment 113: score=347.0 e_value=2.7e-16 N=9 Chr02&Chr05 minus
113- 0:	Gorai.002G122700.1	Gorai.005G112400.1	6e-23
113- 1:	Gorai.002G123000.1	Gorai.005G112000.1	1e-164
113- 2:	Gorai.002G124300.1	Gorai.005G111700.1	9e-36
113- 3:	Gorai.002G124700.1	Gorai.005G111400.1	0
113- 4:	Gorai.002G125600.1	Gorai.005G110600.1	2e-101
113- 5:	Gorai.002G126200.1	Gorai.005G110000.1	4e-54
113- 6:	Gorai.002G126500.1	Gorai.005G109600.1	4e-80
113- 7:	Gorai.002G126600.1	Gorai.005G109100.1	7e-79
113- 8:	Gorai.002G127000.1	Gorai.005G108300.1	0
## Alignment 114: score=329.0 e_value=4.7e-14 N=8 Chr02&Chr05 minus
114- 0:	Gorai.002G017300.1	Gorai.005G204700.1	3e-37
114- 1:	Gorai.002G017700.1	Gorai.005G204000.1	0
114- 2:	Gorai.002G018000.1	Gorai.005G202900.1	8e-134
114- 3:	Gorai.002G018100.1	Gorai.005G202000.1	5e-115
114- 4:	Gorai.002G018200.1	Gorai.005G201300.1	0
114- 5:	Gorai.002G018300.1	Gorai.005G201000.1	2e-66
114- 6:	Gorai.002G019600.1	Gorai.005G200500.1	1e-70
114- 7:	Gorai.002G019900.1	Gorai.005G200300.1	0
## Alignment 115: score=307.0 e_value=4.6e-12 N=7 Chr02&Chr05 minus
115- 0:	Gorai.002G002200.1	Gorai.005G255100.1	0
115- 1:	Gorai.002G002300.1	Gorai.005G254800.1	0
115- 2:	Gorai.002G002400.1	Gorai.005G254600.1	3e-71
115- 3:	Gorai.002G002500.1	Gorai.005G254400.1	0
115- 4:	Gorai.002G002800.1	Gorai.005G254300.1	6e-68
115- 5:	Gorai.002G003000.1	Gorai.005G254200.1	8e-166
115- 6:	Gorai.002G003500.1	Gorai.005G253200.1	3e-38
## Alignment 116: score=304.0 e_value=9.3e-12 N=7 Chr02&Chr05 minus
116- 0:	Gorai.002G021700.1	Gorai.005G196700.1	0
116- 1:	Gorai.002G021800.1	Gorai.005G196200.1	7e-89
116- 2:	Gorai.002G021900.1	Gorai.005G196000.1	2e-138
116- 3:	Gorai.002G022100.1	Gorai.005G195900.1	7e-73
116- 4:	Gorai.002G022300.1	Gorai.005G195800.1	4e-148
116- 5:	Gorai.002G022500.1	Gorai.005G195600.1	0
116- 6:	Gorai.002G022600.1	Gorai.005G195100.1	1e-143
## Alignment 117: score=275.0 e_value=6.1e-10 N=6 Chr02&Chr05 minus
117- 0:	Gorai.002G169600.1	Gorai.005G154900.1	8e-36
117- 1:	Gorai.002G169900.1	Gorai.005G154700.1	0
117- 2:	Gorai.002G170700.1	Gorai.005G154500.1	3e-131
117- 3:	Gorai.002G171100.1	Gorai.005G154300.1	0
117- 4:	Gorai.002G171200.1	Gorai.005G154200.1	1e-154
117- 5:	Gorai.002G171300.1	Gorai.005G154100.1	3e-143
## Alignment 118: score=1893.0 e_value=3.3e-148 N=42 Chr02&Chr06 plus
118- 0:	Gorai.002G232600.1	Gorai.006G146000.1	7e-98
118- 1:	Gorai.002G233100.1	Gorai.006G146500.1	0
118- 2:	Gorai.002G233200.1	Gorai.006G146900.1	0
118- 3:	Gorai.002G233500.1	Gorai.006G147000.1	0
118- 4:	Gorai.002G233600.1	Gorai.006G147300.1	6e-49
118- 5:	Gorai.002G234000.1	Gorai.006G147800.1	3e-98
118- 6:	Gorai.002G234100.1	Gorai.006G148000.1	0
118- 7:	Gorai.002G234400.1	Gorai.006G148400.1	2e-51
118- 8:	Gorai.002G234700.1	Gorai.006G148800.1	6e-110
118- 9:	Gorai.002G234800.1	Gorai.006G148900.1	0
118- 10:	Gorai.002G234900.1	Gorai.006G149100.1	0
118- 11:	Gorai.002G235200.1	Gorai.006G149400.1	0
118- 12:	Gorai.002G235300.1	Gorai.006G149500.1	0
118- 13:	Gorai.002G235800.1	Gorai.006G150100.1	1e-124
118- 14:	Gorai.002G235900.1	Gorai.006G150200.1	8e-102
118- 15:	Gorai.002G236000.1	Gorai.006G150600.1	0
118- 16:	Gorai.002G236100.1	Gorai.006G150700.1	6e-139
118- 17:	Gorai.002G236300.1	Gorai.006G150800.1	2e-77
118- 18:	Gorai.002G236400.1	Gorai.006G150900.1	2e-90
118- 19:	Gorai.002G236600.1	Gorai.006G151000.1	2e-31
118- 20:	Gorai.002G236700.1	Gorai.006G151100.1	2e-50
118- 21:	Gorai.002G236800.1	Gorai.006G151500.1	2e-147
118- 22:	Gorai.002G237600.1	Gorai.006G151600.1	1e-104
118- 23:	Gorai.002G237900.1	Gorai.006G152400.1	4e-114
118- 24:	Gorai.002G238000.1	Gorai.006G152600.1	0
118- 25:	Gorai.002G238600.1	Gorai.006G153700.1	3e-169
118- 26:	Gorai.002G238800.1	Gorai.006G153900.1	0
118- 27:	Gorai.002G238900.1	Gorai.006G154400.1	6e-52
118- 28:	Gorai.002G239000.1	Gorai.006G154600.1	0
118- 29:	Gorai.002G239100.1	Gorai.006G154700.1	4e-07
118- 30:	Gorai.002G239600.1	Gorai.006G155000.1	1e-124
118- 31:	Gorai.002G239800.1	Gorai.006G155100.1	2e-60
118- 32:	Gorai.002G240000.1	Gorai.006G155200.1	1e-42
118- 33:	Gorai.002G240400.1	Gorai.006G155300.1	0
118- 34:	Gorai.002G240500.1	Gorai.006G155600.1	0
118- 35:	Gorai.002G240800.1	Gorai.006G156000.1	8e-23
118- 36:	Gorai.002G240900.1	Gorai.006G156200.1	9e-81
118- 37:	Gorai.002G241100.1	Gorai.006G156400.1	0
118- 38:	Gorai.002G241200.1	Gorai.006G156700.1	5e-42
118- 39:	Gorai.002G241300.1	Gorai.006G156800.1	0
118- 40:	Gorai.002G241500.1	Gorai.006G157400.1	1e-104
118- 41:	Gorai.002G241600.1	Gorai.006G157500.1	0
## Alignment 119: score=569.0 e_value=1.2e-29 N=13 Chr02&Chr06 plus
119- 0:	Gorai.002G255600.1	Gorai.006G169200.1	2e-36
119- 1:	Gorai.002G255700.1	Gorai.006G169500.1	0
119- 2:	Gorai.002G256400.1	Gorai.006G170800.1	4e-132
119- 3:	Gorai.002G256700.1	Gorai.006G171000.1	0
119- 4:	Gorai.002G257200.1	Gorai.006G171800.1	0
119- 5:	Gorai.002G257400.1	Gorai.006G172400.1	7e-173
119- 6:	Gorai.002G257500.1	Gorai.006G172600.1	0
119- 7:	Gorai.002G257600.1	Gorai.006G172700.1	0
119- 8:	Gorai.002G257900.1	Gorai.006G173100.1	0
119- 9:	Gorai.002G258000.1	Gorai.006G173200.1	2e-15
119- 10:	Gorai.002G258100.1	Gorai.006G173300.1	0
119- 11:	Gorai.002G258500.1	Gorai.006G174000.1	0
119- 12:	Gorai.002G258800.1	Gorai.006G174200.1	1e-16
## Alignment 120: score=490.0 e_value=4.2e-24 N=11 Chr02&Chr06 plus
120- 0:	Gorai.002G264500.1	Gorai.006G184100.1	0
120- 1:	Gorai.002G265100.1	Gorai.006G184200.1	8e-61
120- 2:	Gorai.002G266000.1	Gorai.006G184600.1	0
120- 3:	Gorai.002G266100.1	Gorai.006G185000.1	1e-110
120- 4:	Gorai.002G266200.1	Gorai.006G185100.1	3e-142
120- 5:	Gorai.002G266400.1	Gorai.006G185200.1	2e-172
120- 6:	Gorai.002G266500.1	Gorai.006G185300.1	1e-106
120- 7:	Gorai.002G266600.1	Gorai.006G185500.1	2e-37
120- 8:	Gorai.002G266700.1	Gorai.006G185800.1	0
120- 9:	Gorai.002G267000.1	Gorai.006G186000.1	0
120- 10:	Gorai.002G267700.1	Gorai.006G186200.1	5e-90
## Alignment 121: score=319.0 e_value=5.1e-15 N=8 Chr02&Chr06 plus
121- 0:	Gorai.002G248000.1	Gorai.006G166000.1	0
121- 1:	Gorai.002G248400.1	Gorai.006G166800.1	0
121- 2:	Gorai.002G248700.1	Gorai.006G167500.1	0
121- 3:	Gorai.002G249300.1	Gorai.006G168100.1	8e-31
121- 4:	Gorai.002G249700.1	Gorai.006G168400.1	0
121- 5:	Gorai.002G250100.1	Gorai.006G168600.1	0
121- 6:	Gorai.002G250200.1	Gorai.006G168700.1	9e-98
121- 7:	Gorai.002G250300.1	Gorai.006G168800.1	0
## Alignment 122: score=277.0 e_value=1.5e-09 N=6 Chr02&Chr06 plus
122- 0:	Gorai.002G160500.1	Gorai.006G160600.1	0
122- 1:	Gorai.002G160600.1	Gorai.006G160900.1	3e-94
122- 2:	Gorai.002G160900.1	Gorai.006G161100.1	1e-124
122- 3:	Gorai.002G161500.1	Gorai.006G161400.1	0
122- 4:	Gorai.002G161600.1	Gorai.006G161700.1	0
122- 5:	Gorai.002G161700.1	Gorai.006G162400.1	2e-161
## Alignment 123: score=272.0 e_value=3.8e-11 N=7 Chr02&Chr06 plus
123- 0:	Gorai.002G026700.1	Gorai.006G074700.1	0
123- 1:	Gorai.002G026900.1	Gorai.006G075700.1	0
123- 2:	Gorai.002G027800.1	Gorai.006G075900.1	0
123- 3:	Gorai.002G028500.1	Gorai.006G076400.1	0
123- 4:	Gorai.002G029000.1	Gorai.006G077000.1	0
123- 5:	Gorai.002G029100.1	Gorai.006G077100.1	8e-100
123- 6:	Gorai.002G029900.1	Gorai.006G078100.1	2e-18
## Alignment 124: score=264.0 e_value=1.6e-08 N=6 Chr02&Chr06 plus
124- 0:	Gorai.002G245800.1	Gorai.006G161200.1	1e-78
124- 1:	Gorai.002G246300.1	Gorai.006G161400.1	0
124- 2:	Gorai.002G246400.1	Gorai.006G161800.1	0
124- 3:	Gorai.002G246700.1	Gorai.006G162800.1	1e-81
124- 4:	Gorai.002G246800.1	Gorai.006G163000.1	0
124- 5:	Gorai.002G247000.1	Gorai.006G163100.1	0
## Alignment 125: score=264.0 e_value=1e-08 N=6 Chr02&Chr06 plus
125- 0:	Gorai.002G243100.1	Gorai.006G158500.1	0
125- 1:	Gorai.002G243700.1	Gorai.006G158900.1	0
125- 2:	Gorai.002G243900.1	Gorai.006G159000.1	6e-180
125- 3:	Gorai.002G244000.1	Gorai.006G159300.1	9e-06
125- 4:	Gorai.002G244300.1	Gorai.006G159400.1	4e-114
125- 5:	Gorai.002G244500.1	Gorai.006G159600.1	3e-72
## Alignment 126: score=407.0 e_value=2.1e-20 N=10 Chr02&Chr06 minus
126- 0:	Gorai.002G228100.1	Gorai.006G141400.1	0
126- 1:	Gorai.002G228200.1	Gorai.006G141000.1	0
126- 2:	Gorai.002G228600.1	Gorai.006G140400.1	9e-137
126- 3:	Gorai.002G228900.1	Gorai.006G140200.1	1e-132
126- 4:	Gorai.002G229100.1	Gorai.006G139800.1	6e-31
126- 5:	Gorai.002G229200.1	Gorai.006G139100.1	8e-90
126- 6:	Gorai.002G229400.1	Gorai.006G139000.1	0
126- 7:	Gorai.002G230000.1	Gorai.006G138600.1	0
126- 8:	Gorai.002G230400.1	Gorai.006G137400.1	7e-141
126- 9:	Gorai.002G230600.1	Gorai.006G137200.1	2e-21
## Alignment 127: score=387.0 e_value=2.8e-20 N=10 Chr02&Chr06 minus
127- 0:	Gorai.002G238300.1	Gorai.006G113000.1	2e-72
127- 1:	Gorai.002G239000.1	Gorai.006G112300.1	2e-166
127- 2:	Gorai.002G240300.1	Gorai.006G112200.1	3e-119
127- 3:	Gorai.002G240500.1	Gorai.006G111600.1	3e-77
127- 4:	Gorai.002G241100.1	Gorai.006G111000.1	0
127- 5:	Gorai.002G241500.1	Gorai.006G110300.1	4e-70
127- 6:	Gorai.002G242200.1	Gorai.006G109900.1	3e-68
127- 7:	Gorai.002G242400.1	Gorai.006G109700.1	7e-14
127- 8:	Gorai.002G243000.1	Gorai.006G109300.1	2e-40
127- 9:	Gorai.002G243400.1	Gorai.006G109100.1	0
## Alignment 128: score=385.0 e_value=8.2e-17 N=9 Chr02&Chr06 minus
128- 0:	Gorai.002G153300.1	Gorai.006G148600.1	5e-174
128- 1:	Gorai.002G153500.1	Gorai.006G147700.1	0
128- 2:	Gorai.002G153600.1	Gorai.006G147600.1	0
128- 3:	Gorai.002G153700.1	Gorai.006G147300.1	4e-40
128- 4:	Gorai.002G153900.1	Gorai.006G147000.1	0
128- 5:	Gorai.002G154100.1	Gorai.006G146900.1	0
128- 6:	Gorai.002G154300.1	Gorai.006G146000.1	3e-115
128- 7:	Gorai.002G154400.1	Gorai.006G145900.1	3e-40
128- 8:	Gorai.002G154600.1	Gorai.006G145500.1	1e-166
## Alignment 129: score=298.0 e_value=2.2e-10 N=7 Chr02&Chr06 minus
129- 0:	Gorai.002G262300.1	Gorai.006G184100.1	0
129- 1:	Gorai.002G262700.1	Gorai.006G183700.1	0
129- 2:	Gorai.002G262900.1	Gorai.006G183000.1	6e-112
129- 3:	Gorai.002G263100.1	Gorai.006G182900.1	0
129- 4:	Gorai.002G263400.1	Gorai.006G182600.1	0
129- 5:	Gorai.002G263600.1	Gorai.006G182300.1	0
129- 6:	Gorai.002G263800.1	Gorai.006G181900.1	8e-61
## Alignment 130: score=277.0 e_value=8.3e-11 N=7 Chr02&Chr06 minus
130- 0:	Gorai.002G252300.1	Gorai.006G177600.1	6e-124
130- 1:	Gorai.002G253000.1	Gorai.006G177000.1	1e-63
130- 2:	Gorai.002G253100.1	Gorai.006G176700.1	5e-46
130- 3:	Gorai.002G253500.1	Gorai.006G176300.1	0
130- 4:	Gorai.002G253800.1	Gorai.006G175600.1	8e-154
130- 5:	Gorai.002G254400.1	Gorai.006G175000.1	0
130- 6:	Gorai.002G255000.1	Gorai.006G174500.1	0
## Alignment 131: score=430.0 e_value=1.3e-21 N=10 Chr02&Chr07 plus
131- 0:	Gorai.002G234100.1	Gorai.007G363300.1	0
131- 1:	Gorai.002G234400.1	Gorai.007G363800.1	2e-121
131- 2:	Gorai.002G235100.1	Gorai.007G364000.1	0
131- 3:	Gorai.002G235800.1	Gorai.007G365600.1	1e-100
131- 4:	Gorai.002G236300.1	Gorai.007G366700.1	3e-75
131- 5:	Gorai.002G236500.1	Gorai.007G366800.1	7e-56
131- 6:	Gorai.002G236600.1	Gorai.007G367000.1	5e-102
131- 7:	Gorai.002G236700.1	Gorai.007G367300.1	6e-32
131- 8:	Gorai.002G237000.1	Gorai.007G367500.1	5e-112
131- 9:	Gorai.002G238200.1	Gorai.007G367900.1	0
## Alignment 132: score=266.0 e_value=3.1e-08 N=6 Chr02&Chr07 plus
132- 0:	Gorai.002G259100.1	Gorai.007G377600.1	1e-168
132- 1:	Gorai.002G259300.1	Gorai.007G377700.1	1e-79
132- 2:	Gorai.002G260900.1	Gorai.007G378000.1	0
132- 3:	Gorai.002G261000.1	Gorai.007G378100.1	5e-133
132- 4:	Gorai.002G261500.1	Gorai.007G378200.1	0
132- 5:	Gorai.002G261600.1	Gorai.007G378300.1	8e-173
## Alignment 133: score=251.0 e_value=9.5e-08 N=6 Chr02&Chr07 plus
133- 0:	Gorai.002G135700.1	Gorai.007G225100.1	2e-33
133- 1:	Gorai.002G135800.1	Gorai.007G225900.1	1e-123
133- 2:	Gorai.002G136100.1	Gorai.007G226200.1	4e-14
133- 3:	Gorai.002G136800.1	Gorai.007G226900.1	0
133- 4:	Gorai.002G136900.1	Gorai.007G227400.1	0
133- 5:	Gorai.002G137300.1	Gorai.007G228000.1	5e-84
## Alignment 134: score=362.0 e_value=6.3e-14 N=8 Chr02&Chr07 minus
134- 0:	Gorai.002G256200.1	Gorai.007G377200.1	0
134- 1:	Gorai.002G256700.1	Gorai.007G376900.1	0
134- 2:	Gorai.002G257000.1	Gorai.007G376700.1	1e-168
134- 3:	Gorai.002G257100.1	Gorai.007G376600.1	0
134- 4:	Gorai.002G257300.1	Gorai.007G376500.1	0
134- 5:	Gorai.002G257400.1	Gorai.007G376300.1	5e-167
134- 6:	Gorai.002G257700.1	Gorai.007G376000.1	5e-25
134- 7:	Gorai.002G258500.1	Gorai.007G375600.1	0
## Alignment 135: score=340.0 e_value=1.4e-17 N=8 Chr02&Chr07 minus
135- 0:	Gorai.002G069100.1	Gorai.007G324600.1	5e-102
135- 1:	Gorai.002G069200.1	Gorai.007G324100.1	0
135- 2:	Gorai.002G069800.1	Gorai.007G323000.1	0
135- 3:	Gorai.002G070100.1	Gorai.007G322600.1	2e-23
135- 4:	Gorai.002G070200.1	Gorai.007G322500.1	0
135- 5:	Gorai.002G070300.1	Gorai.007G322400.1	3e-176
135- 6:	Gorai.002G071200.1	Gorai.007G321700.1	8e-14
135- 7:	Gorai.002G072200.1	Gorai.007G321200.1	0
## Alignment 136: score=1331.0 e_value=4.4e-107 N=31 Chr02&Chr08 plus
136- 0:	Gorai.002G195400.1	Gorai.008G035200.1	3e-150
136- 1:	Gorai.002G195900.1	Gorai.008G035300.1	9e-103
136- 2:	Gorai.002G196700.1	Gorai.008G035700.1	2e-150
136- 3:	Gorai.002G196900.1	Gorai.008G035900.1	0
136- 4:	Gorai.002G197100.1	Gorai.008G036000.1	0
136- 5:	Gorai.002G197500.1	Gorai.008G036100.1	8e-143
136- 6:	Gorai.002G197600.1	Gorai.008G036200.1	2e-101
136- 7:	Gorai.002G197700.1	Gorai.008G036300.1	0
136- 8:	Gorai.002G198700.1	Gorai.008G036400.1	5e-76
136- 9:	Gorai.002G199000.1	Gorai.008G036800.1	6e-07
136- 10:	Gorai.002G199200.1	Gorai.008G037000.1	0
136- 11:	Gorai.002G199700.1	Gorai.008G037200.1	0
136- 12:	Gorai.002G199900.1	Gorai.008G037300.1	5e-178
136- 13:	Gorai.002G200000.1	Gorai.008G037500.1	0
136- 14:	Gorai.002G200900.1	Gorai.008G037600.1	0
136- 15:	Gorai.002G202100.1	Gorai.008G038300.1	3e-128
136- 16:	Gorai.002G202200.1	Gorai.008G038500.1	5e-160
136- 17:	Gorai.002G202300.1	Gorai.008G038600.1	0
136- 18:	Gorai.002G203900.1	Gorai.008G039200.1	4e-55
136- 19:	Gorai.002G204100.1	Gorai.008G039400.1	1e-135
136- 20:	Gorai.002G204200.1	Gorai.008G039700.1	3e-102
136- 21:	Gorai.002G204800.1	Gorai.008G040000.1	1e-31
136- 22:	Gorai.002G205100.1	Gorai.008G040100.1	0
136- 23:	Gorai.002G205400.1	Gorai.008G040200.1	0
136- 24:	Gorai.002G205600.1	Gorai.008G040500.1	1e-174
136- 25:	Gorai.002G205800.1	Gorai.008G040600.1	0
136- 26:	Gorai.002G206000.1	Gorai.008G040800.1	0
136- 27:	Gorai.002G206400.1	Gorai.008G041000.1	0
136- 28:	Gorai.002G206700.1	Gorai.008G041100.1	0
136- 29:	Gorai.002G207200.1	Gorai.008G041300.1	8e-165
136- 30:	Gorai.002G207600.1	Gorai.008G041400.1	8e-166
## Alignment 137: score=606.0 e_value=7.2e-37 N=15 Chr02&Chr08 plus
137- 0:	Gorai.002G185100.1	Gorai.008G159400.1	1e-173
137- 1:	Gorai.002G185700.1	Gorai.008G159600.1	0
137- 2:	Gorai.002G186200.1	Gorai.008G160400.1	0
137- 3:	Gorai.002G186900.1	Gorai.008G160800.1	0
137- 4:	Gorai.002G187500.1	Gorai.008G161000.1	1e-114
137- 5:	Gorai.002G187700.1	Gorai.008G161100.1	0
137- 6:	Gorai.002G187800.1	Gorai.008G161200.1	0
137- 7:	Gorai.002G189100.1	Gorai.008G161700.1	2e-31
137- 8:	Gorai.002G189200.1	Gorai.008G161900.1	1e-28
137- 9:	Gorai.002G189400.1	Gorai.008G162200.1	0
137- 10:	Gorai.002G189700.1	Gorai.008G162400.1	0
137- 11:	Gorai.002G189900.1	Gorai.008G162500.1	0
137- 12:	Gorai.002G190600.1	Gorai.008G163200.1	0
137- 13:	Gorai.002G191200.1	Gorai.008G164300.1	0
137- 14:	Gorai.002G191700.1	Gorai.008G164800.1	0
## Alignment 138: score=278.0 e_value=4.4e-11 N=7 Chr02&Chr08 plus
138- 0:	Gorai.002G209600.1	Gorai.008G041800.1	6e-101
138- 1:	Gorai.002G210900.1	Gorai.008G042100.1	0
138- 2:	Gorai.002G211300.1	Gorai.008G042800.1	0
138- 3:	Gorai.002G211600.1	Gorai.008G043000.1	0
138- 4:	Gorai.002G212300.1	Gorai.008G043300.1	0
138- 5:	Gorai.002G212900.1	Gorai.008G043500.1	5e-52
138- 6:	Gorai.002G213900.1	Gorai.008G044300.1	6e-52
## Alignment 139: score=676.0 e_value=1.3e-47 N=17 Chr02&Chr08 minus
139- 0:	Gorai.002G175900.1	Gorai.008G167500.1	9e-102
139- 1:	Gorai.002G177100.1	Gorai.008G167200.1	2e-80
139- 2:	Gorai.002G177200.1	Gorai.008G167100.1	9e-21
139- 3:	Gorai.002G178200.1	Gorai.008G166900.1	0
139- 4:	Gorai.002G178600.1	Gorai.008G166800.1	0
139- 5:	Gorai.002G179300.1	Gorai.008G166600.1	5e-27
139- 6:	Gorai.002G180100.1	Gorai.008G166500.1	2e-73
139- 7:	Gorai.002G181100.1	Gorai.008G166200.1	2e-168
139- 8:	Gorai.002G181700.1	Gorai.008G166000.1	4e-98
139- 9:	Gorai.002G181800.1	Gorai.008G165900.1	3e-29
139- 10:	Gorai.002G181900.1	Gorai.008G165800.1	5e-47
139- 11:	Gorai.002G182200.1	Gorai.008G165600.1	0
139- 12:	Gorai.002G182300.1	Gorai.008G165500.1	4e-36
139- 13:	Gorai.002G183200.1	Gorai.008G165400.1	1e-164
139- 14:	Gorai.002G183400.1	Gorai.008G165200.1	0
139- 15:	Gorai.002G183600.1	Gorai.008G165100.1	0
139- 16:	Gorai.002G184400.1	Gorai.008G164500.1	0
## Alignment 140: score=287.0 e_value=2e-12 N=7 Chr02&Chr08 minus
140- 0:	Gorai.002G171100.1	Gorai.008G169500.1	0
140- 1:	Gorai.002G171700.1	Gorai.008G168400.1	0
140- 2:	Gorai.002G171800.1	Gorai.008G168300.1	0
140- 3:	Gorai.002G172300.1	Gorai.008G168200.1	0
140- 4:	Gorai.002G172400.1	Gorai.008G168100.1	2e-105
140- 5:	Gorai.002G172600.1	Gorai.008G167900.1	9e-102
140- 6:	Gorai.002G173200.1	Gorai.008G167700.1	5e-98
## Alignment 141: score=2311.0 e_value=7.5e-205 N=55 Chr02&Chr09 plus
141- 0:	Gorai.002G115100.1	Gorai.009G186800.1	7e-71
141- 1:	Gorai.002G115800.1	Gorai.009G187500.1	0
141- 2:	Gorai.002G115900.1	Gorai.009G187600.1	0
141- 3:	Gorai.002G116800.1	Gorai.009G187800.1	4e-61
141- 4:	Gorai.002G117500.1	Gorai.009G188000.1	2e-26
141- 5:	Gorai.002G118400.1	Gorai.009G188200.1	0
141- 6:	Gorai.002G118500.1	Gorai.009G188300.1	0
141- 7:	Gorai.002G118700.1	Gorai.009G188400.1	6e-132
141- 8:	Gorai.002G118800.1	Gorai.009G188700.1	0
141- 9:	Gorai.002G119100.1	Gorai.009G188900.1	6e-150
141- 10:	Gorai.002G119300.1	Gorai.009G189100.1	5e-43
141- 11:	Gorai.002G119600.1	Gorai.009G189500.1	8e-41
141- 12:	Gorai.002G120000.1	Gorai.009G189900.1	0
141- 13:	Gorai.002G120900.1	Gorai.009G190900.1	0
141- 14:	Gorai.002G121200.1	Gorai.009G191800.1	0
141- 15:	Gorai.002G121600.1	Gorai.009G192000.1	1e-104
141- 16:	Gorai.002G121800.1	Gorai.009G192300.1	0
141- 17:	Gorai.002G122200.1	Gorai.009G192500.1	3e-51
141- 18:	Gorai.002G122400.1	Gorai.009G193100.1	6e-68
141- 19:	Gorai.002G122600.1	Gorai.009G193200.1	0
141- 20:	Gorai.002G122700.1	Gorai.009G193400.1	2e-71
141- 21:	Gorai.002G122900.1	Gorai.009G194000.1	4e-172
141- 22:	Gorai.002G123000.1	Gorai.009G194100.1	1e-175
141- 23:	Gorai.002G123400.1	Gorai.009G194500.1	0
141- 24:	Gorai.002G123600.1	Gorai.009G195000.1	0
141- 25:	Gorai.002G123700.1	Gorai.009G195400.1	0
141- 26:	Gorai.002G123800.1	Gorai.009G195500.1	1e-148
141- 27:	Gorai.002G124000.1	Gorai.009G195800.1	1e-66
141- 28:	Gorai.002G124100.1	Gorai.009G195900.1	0
141- 29:	Gorai.002G124300.1	Gorai.009G196000.1	6e-85
141- 30:	Gorai.002G124400.1	Gorai.009G196100.1	0
141- 31:	Gorai.002G124800.1	Gorai.009G196200.1	0
141- 32:	Gorai.002G125000.1	Gorai.009G196400.1	0
141- 33:	Gorai.002G125100.1	Gorai.009G196800.1	0
141- 34:	Gorai.002G125500.1	Gorai.009G197100.1	3e-164
141- 35:	Gorai.002G125600.1	Gorai.009G197300.1	3e-172
141- 36:	Gorai.002G125900.1	Gorai.009G197500.1	0
141- 37:	Gorai.002G126100.1	Gorai.009G198000.1	8e-161
141- 38:	Gorai.002G126300.1	Gorai.009G198300.1	0
141- 39:	Gorai.002G126400.1	Gorai.009G198400.1	4e-111
141- 40:	Gorai.002G126500.1	Gorai.009G199300.1	1e-89
141- 41:	Gorai.002G126600.1	Gorai.009G200200.1	3e-93
141- 42:	Gorai.002G127100.1	Gorai.009G200900.1	2e-66
141- 43:	Gorai.002G127300.1	Gorai.009G201200.1	1e-45
141- 44:	Gorai.002G127500.1	Gorai.009G201300.1	1e-134
141- 45:	Gorai.002G128000.1	Gorai.009G202100.1	1e-14
141- 46:	Gorai.002G128200.1	Gorai.009G202500.1	0
141- 47:	Gorai.002G128400.1	Gorai.009G203000.1	5e-39
141- 48:	Gorai.002G128700.1	Gorai.009G203300.1	0
141- 49:	Gorai.002G129200.1	Gorai.009G203900.1	0
141- 50:	Gorai.002G129300.1	Gorai.009G204100.1	0
141- 51:	Gorai.002G129400.1	Gorai.009G204200.1	0
141- 52:	Gorai.002G129500.1	Gorai.009G204300.1	6e-133
141- 53:	Gorai.002G129800.1	Gorai.009G205300.1	0
141- 54:	Gorai.002G129900.1	Gorai.009G205600.1	5e-44
## Alignment 142: score=1285.0 e_value=1.3e-95 N=30 Chr02&Chr09 plus
142- 0:	Gorai.002G088300.1	Gorai.009G438000.1	5e-41
142- 1:	Gorai.002G088400.1	Gorai.009G438100.1	0
[truncated: 9,677 more rows]

## Sheet: G. barbadense
############### Parameters ###############
# MATCH_SCORE: 50
# MATCH_SIZE: 5
# GAP_PENALTY: -1
# OVERLAP_WINDOW: 5
# E_VALUE: 1e-05
# MAX GAPS: 25
############### Statistics ###############
# Number of collinear genes: 56139, Percentage: 74.78
# Number of all genes: 75071
##########################################
## Alignment 0: score=385.0 e_value=3.2e-21 N=9 A01&A01 plus
0- 0:	GB_A01G1454.1	GB_A01G2304.1	2e-62
0- 1:	GB_A01G1459.1	GB_A01G2329.1	6e-61
0- 2:	GB_A01G1466.1	GB_A01G2344.1	9e-87
0- 3:	GB_A01G1469.1	GB_A01G2345.1	2e-18
0- 4:	GB_A01G1472.1	GB_A01G2350.1	2e-138
0- 5:	GB_A01G1477.1	GB_A01G2360.1	1e-133
0- 6:	GB_A01G1478.1	GB_A01G2364.1	3e-79
0- 7:	GB_A01G1480.1	GB_A01G2365.1	0
0- 8:	GB_A01G1489.1	GB_A01G2373.1	1e-54
## Alignment 1: score=420.0 e_value=4.8e-20 N=10 A01&A01 minus
1- 0:	GB_A01G0016.1	GB_A01G1958.1	1e-131
1- 1:	GB_A01G0018.1	GB_A01G1943.1	0
1- 2:	GB_A01G0019.1	GB_A01G1936.1	0
1- 3:	GB_A01G0022.1	GB_A01G1923.1	0
1- 4:	GB_A01G0023.1	GB_A01G1921.1	5e-67
1- 5:	GB_A01G0024.1	GB_A01G1917.1	2e-71
1- 6:	GB_A01G0025.1	GB_A01G1915.1	4e-158
1- 7:	GB_A01G0026.1	GB_A01G1907.1	0
1- 8:	GB_A01G0029.1	GB_A01G1883.1	1e-48
1- 9:	GB_A01G0032.1	GB_A01G1869.1	2e-118
## Alignment 2: score=290.0 e_value=1.8e-14 N=8 A01&A02 plus
2- 0:	GB_A01G0263.1	GB_A02G0495.1	0
2- 1:	GB_A01G0264.1	GB_A02G0497.1	2e-123
2- 2:	GB_A01G0270.1	GB_A02G0503.1	2e-78
2- 3:	GB_A01G0279.1	GB_A02G0527.1	0
2- 4:	GB_A01G0285.1	GB_A02G0550.1	0
2- 5:	GB_A01G0290.1	GB_A02G0574.1	5e-58
2- 6:	GB_A01G0304.1	GB_A02G0600.1	0
2- 7:	GB_A01G0305.1	GB_A02G0612.1	0
## Alignment 3: score=399.0 e_value=2.1e-19 N=9 A01&A02 minus
3- 0:	GB_A01G0995.1	GB_A02G1001.1	0
3- 1:	GB_A01G0998.1	GB_A02G0998.1	9e-85
3- 2:	GB_A01G1002.1	GB_A02G0997.1	0
3- 3:	GB_A01G1013.1	GB_A02G0996.1	2e-65
3- 4:	GB_A01G1024.1	GB_A02G0992.1	0
3- 5:	GB_A01G1026.1	GB_A02G0990.1	9e-92
3- 6:	GB_A01G1027.1	GB_A02G0987.1	1e-163
3- 7:	GB_A01G1039.1	GB_A02G0980.1	0
3- 8:	GB_A01G1052.1	GB_A02G0977.1	0
## Alignment 4: score=349.0 e_value=9.1e-16 N=8 A01&A02 minus
4- 0:	GB_A01G2125.1	GB_A02G0818.1	0
4- 1:	GB_A01G2132.1	GB_A02G0813.1	0
4- 2:	GB_A01G2137.1	GB_A02G0810.1	1e-81
4- 3:	GB_A01G2138.1	GB_A02G0809.1	1e-120
4- 4:	GB_A01G2140.1	GB_A02G0806.1	0
4- 5:	GB_A01G2144.1	GB_A02G0794.1	0
4- 6:	GB_A01G2149.1	GB_A02G0787.1	4e-80
4- 7:	GB_A01G2164.1	GB_A02G0764.1	6e-127
## Alignment 5: score=2334.0 e_value=1.6e-196 N=51 A01&A03 plus
5- 0:	GB_A01G1860.1	GB_A03G2354.1	0
5- 1:	GB_A01G1867.1	GB_A03G2358.1	2e-143
5- 2:	GB_A01G1883.1	GB_A03G2366.1	1e-53
5- 3:	GB_A01G1889.1	GB_A03G2367.1	0
5- 4:	GB_A01G1892.1	GB_A03G2369.1	9e-179
5- 5:	GB_A01G1894.1	GB_A03G2370.1	0
5- 6:	GB_A01G1897.1	GB_A03G2371.1	9e-36
5- 7:	GB_A01G1898.1	GB_A03G2372.1	9e-96
5- 8:	GB_A01G1904.1	GB_A03G2374.1	1e-105
5- 9:	GB_A01G1905.1	GB_A03G2375.1	2e-180
5- 10:	GB_A01G1915.1	GB_A03G2376.1	1e-118
5- 11:	GB_A01G1917.1	GB_A03G2377.1	4e-67
5- 12:	GB_A01G1923.1	GB_A03G2378.1	0
5- 13:	GB_A01G1929.1	GB_A03G2383.1	0
5- 14:	GB_A01G1936.1	GB_A03G2384.1	0
5- 15:	GB_A01G1938.1	GB_A03G2387.1	5e-43
5- 16:	GB_A01G1939.1	GB_A03G2388.1	0
5- 17:	GB_A01G1940.1	GB_A03G2389.1	0
5- 18:	GB_A01G1946.1	GB_A03G2391.1	1e-64
5- 19:	GB_A01G1948.1	GB_A03G2392.1	0
5- 20:	GB_A01G1952.1	GB_A03G2394.1	5e-178
5- 21:	GB_A01G1953.1	GB_A03G2395.1	0
5- 22:	GB_A01G1955.1	GB_A03G2405.1	1e-46
5- 23:	GB_A01G1957.1	GB_A03G2411.1	7e-162
5- 24:	GB_A01G1960.1	GB_A03G2415.1	1e-117
5- 25:	GB_A01G1973.1	GB_A03G2418.1	0
5- 26:	GB_A01G1975.1	GB_A03G2420.1	0
5- 27:	GB_A01G1980.1	GB_A03G2422.1	0
5- 28:	GB_A01G1985.1	GB_A03G2423.1	0
5- 29:	GB_A01G1989.1	GB_A03G2425.1	1e-135
5- 30:	GB_A01G1991.1	GB_A03G2426.1	3e-113
5- 31:	GB_A01G1992.1	GB_A03G2427.1	0
5- 32:	GB_A01G1998.1	GB_A03G2431.1	0
5- 33:	GB_A01G2003.1	GB_A03G2436.1	0
5- 34:	GB_A01G2005.1	GB_A03G2437.1	0
5- 35:	GB_A01G2008.1	GB_A03G2438.1	4e-123
5- 36:	GB_A01G2014.1	GB_A03G2439.1	0
5- 37:	GB_A01G2018.1	GB_A03G2440.1	0
5- 38:	GB_A01G2028.1	GB_A03G2445.1	3e-64
5- 39:	GB_A01G2038.1	GB_A03G2456.1	0
5- 40:	GB_A01G2042.1	GB_A03G2460.1	2e-18
5- 41:	GB_A01G2043.1	GB_A03G2461.1	0
5- 42:	GB_A01G2057.1	GB_A03G2463.1	0
5- 43:	GB_A01G2058.1	GB_A03G2464.1	3e-80
5- 44:	GB_A01G2067.1	GB_A03G2470.1	2e-15
5- 45:	GB_A01G2069.1	GB_A03G2473.1	8e-54
5- 46:	GB_A01G2075.1	GB_A03G2490.1	0
5- 47:	GB_A01G2079.1	GB_A03G2491.1	4e-45
5- 48:	GB_A01G2094.1	GB_A03G2499.1	0
5- 49:	GB_A01G2095.1	GB_A03G2500.1	4e-77
5- 50:	GB_A01G2099.1	GB_A03G2501.1	7e-38
## Alignment 6: score=716.0 e_value=5.2e-53 N=16 A01&A03 plus
6- 0:	GB_A01G1672.1	GB_A03G1451.1	0
6- 1:	GB_A01G1684.1	GB_A03G1460.1	7e-42
6- 2:	GB_A01G1706.1	GB_A03G1485.1	8e-08
6- 3:	GB_A01G1722.1	GB_A03G1501.1	0
6- 4:	GB_A01G1729.1	GB_A03G1505.1	2e-31
6- 5:	GB_A01G1734.1	GB_A03G1508.1	0
6- 6:	GB_A01G1735.1	GB_A03G1509.1	1e-102
6- 7:	GB_A01G1736.1	GB_A03G1510.1	4e-33
6- 8:	GB_A01G1737.1	GB_A03G1511.1	1e-97
6- 9:	GB_A01G1739.1	GB_A03G1516.1	0
6- 10:	GB_A01G1741.1	GB_A03G1518.1	3e-50
6- 11:	GB_A01G1742.1	GB_A03G1520.1	3e-165
6- 12:	GB_A01G1743.1	GB_A03G1524.1	2e-128
6- 13:	GB_A01G1754.1	GB_A03G1527.1	2e-38
6- 14:	GB_A01G1755.1	GB_A03G1528.1	0
6- 15:	GB_A01G1756.1	GB_A03G1534.1	0
## Alignment 7: score=662.0 e_value=4.7e-40 N=15 A01&A03 plus
7- 0:	GB_A01G1772.1	GB_A03G1568.1	7e-90
7- 1:	GB_A01G1773.1	GB_A03G1573.1	5e-143
7- 2:	GB_A01G1779.1	GB_A03G1586.1	1e-169
7- 3:	GB_A01G1780.1	GB_A03G1588.1	0
7- 4:	GB_A01G1785.1	GB_A03G1598.1	0
7- 5:	GB_A01G1800.1	GB_A03G1616.1	0
7- 6:	GB_A01G1802.1	GB_A03G1618.1	0
7- 7:	GB_A01G1803.1	GB_A03G1621.1	0
7- 8:	GB_A01G1806.1	GB_A03G1628.1	0
7- 9:	GB_A01G1809.1	GB_A03G1633.1	1e-148
7- 10:	GB_A01G1818.1	GB_A03G1646.1	0
7- 11:	GB_A01G1822.1	GB_A03G1657.1	0
7- 12:	GB_A01G1825.1	GB_A03G1662.1	5e-161
7- 13:	GB_A01G1832.1	GB_A03G1668.1	4e-113
7- 14:	GB_A01G1833.1	GB_A03G1669.1	2e-179
## Alignment 8: score=605.0 e_value=1.4e-34 N=14 A01&A03 minus
8- 0:	GB_A01G0178.1	GB_A03G1893.1	1e-175
8- 1:	GB_A01G0181.1	GB_A03G1883.1	4e-122
8- 2:	GB_A01G0182.1	GB_A03G1877.1	8e-115
8- 3:	GB_A01G0183.1	GB_A03G1871.1	0
8- 4:	GB_A01G0184.1	GB_A03G1868.1	2e-68
8- 5:	GB_A01G0194.1	GB_A03G1861.1	3e-12
8- 6:	GB_A01G0197.1	GB_A03G1858.1	0
8- 7:	GB_A01G0207.1	GB_A03G1833.1	0
8- 8:	GB_A01G0216.1	GB_A03G1819.1	0
8- 9:	GB_A01G0217.1	GB_A03G1814.1	1e-86
8- 10:	GB_A01G0218.1	GB_A03G1812.1	3e-136
8- 11:	GB_A01G0221.1	GB_A03G1809.1	5e-170
8- 12:	GB_A01G0223.1	GB_A03G1807.1	0
8- 13:	GB_A01G0229.1	GB_A03G1788.1	0
## Alignment 9: score=498.0 e_value=3.3e-23 N=11 A01&A03 minus
9- 0:	GB_A01G0057.1	GB_A03G2246.1	0
9- 1:	GB_A01G0063.1	GB_A03G2235.1	2e-150
9- 2:	GB_A01G0069.1	GB_A03G2226.1	2e-40
9- 3:	GB_A01G0070.1	GB_A03G2225.1	0
9- 4:	GB_A01G0071.1	GB_A03G2224.1	8e-96
9- 5:	GB_A01G0074.1	GB_A03G2221.1	0
9- 6:	GB_A01G0076.1	GB_A03G2220.1	0
9- 7:	GB_A01G0079.1	GB_A03G2205.1	1e-98
9- 8:	GB_A01G0081.1	GB_A03G2196.1	1e-130
9- 9:	GB_A01G0082.1	GB_A03G2193.1	9e-78
9- 10:	GB_A01G0087.1	GB_A03G2185.1	6e-91
## Alignment 10: score=384.0 e_value=4.9e-19 N=9 A01&A03 minus
10- 0:	GB_A01G1616.1	GB_A03G1493.1	0
10- 1:	GB_A01G1637.1	GB_A03G1479.1	0
10- 2:	GB_A01G1656.1	GB_A03G1473.1	1e-55
10- 3:	GB_A01G1662.1	GB_A03G1471.1	0
10- 4:	GB_A01G1668.1	GB_A03G1467.1	6e-75
10- 5:	GB_A01G1670.1	GB_A03G1466.1	3e-159
10- 6:	GB_A01G1676.1	GB_A03G1465.1	2e-108
10- 7:	GB_A01G1685.1	GB_A03G1458.1	2e-82
10- 8:	GB_A01G1688.1	GB_A03G1453.1	0
## Alignment 11: score=355.0 e_value=7.1e-14 N=8 A01&A03 minus
11- 0:	GB_A01G0148.1	GB_A03G2009.1	0
11- 1:	GB_A01G0149.1	GB_A03G2002.1	0
11- 2:	GB_A01G0150.1	GB_A03G1998.1	0
11- 3:	GB_A01G0151.1	GB_A03G1992.1	0
11- 4:	GB_A01G0152.1	GB_A03G1989.1	0
11- 5:	GB_A01G0156.1	GB_A03G1969.1	7e-152
11- 6:	GB_A01G0159.1	GB_A03G1960.1	4e-159
11- 7:	GB_A01G0162.1	GB_A03G1957.1	0
## Alignment 12: score=328.0 e_value=2.1e-12 N=7 A01&A03 minus
12- 0:	GB_A01G0017.1	GB_A03G2393.1	3e-12
12- 1:	GB_A01G0020.1	GB_A03G2381.1	0
12- 2:	GB_A01G0021.1	GB_A03G2380.1	9e-69
12- 3:	GB_A01G0022.1	GB_A03G2378.1	0
12- 4:	GB_A01G0024.1	GB_A03G2377.1	2e-55
12- 5:	GB_A01G0025.1	GB_A03G2376.1	3e-112
12- 6:	GB_A01G0029.1	GB_A03G2366.1	5e-50
## Alignment 13: score=317.0 e_value=5.8e-12 N=7 A01&A03 minus
13- 0:	GB_A01G0035.1	GB_A03G2315.1	0
13- 1:	GB_A01G0036.1	GB_A03G2313.1	2e-07
13- 2:	GB_A01G0042.1	GB_A03G2303.1	7e-138
13- 3:	GB_A01G0044.1	GB_A03G2289.1	0
13- 4:	GB_A01G0045.1	GB_A03G2286.1	6e-60
13- 5:	GB_A01G0047.1	GB_A03G2278.1	0
13- 6:	GB_A01G0049.1	GB_A03G2277.1	6e-39
## Alignment 14: score=1079.0 e_value=7e-77 N=24 A01&A04 plus
14- 0:	GB_A01G2399.1	GB_A04G0922.1	0
14- 1:	GB_A01G2401.1	GB_A04G0925.1	6e-160
14- 2:	GB_A01G2402.1	GB_A04G0927.1	7e-127
14- 3:	GB_A01G2407.1	GB_A04G0931.1	0
14- 4:	GB_A01G2418.1	GB_A04G0943.1	0
14- 5:	GB_A01G2421.1	GB_A04G0956.1	0
14- 6:	GB_A01G2424.1	GB_A04G0962.1	2e-150
14- 7:	GB_A01G2425.1	GB_A04G0967.1	0
14- 8:	GB_A01G2429.1	GB_A04G0974.1	2e-178
14- 9:	GB_A01G2433.1	GB_A04G0981.1	0
14- 10:	GB_A01G2434.1	GB_A04G0982.1	5e-132
14- 11:	GB_A01G2450.1	GB_A04G0996.1	0
14- 12:	GB_A01G2453.1	GB_A04G1002.1	0
14- 13:	GB_A01G2462.1	GB_A04G1011.1	4e-60
14- 14:	GB_A01G2464.1	GB_A04G1014.1	1e-169
14- 15:	GB_A01G2465.1	GB_A04G1015.1	0
14- 16:	GB_A01G2466.1	GB_A04G1016.1	2e-59
14- 17:	GB_A01G2470.1	GB_A04G1029.1	5e-151
14- 18:	GB_A01G2471.1	GB_A04G1031.1	8e-74
14- 19:	GB_A01G2475.1	GB_A04G1035.1	3e-78
14- 20:	GB_A01G2478.1	GB_A04G1036.1	6e-06
14- 21:	GB_A01G2482.1	GB_A04G1040.1	0
14- 22:	GB_A01G2483.1	GB_A04G1041.1	0
14- 23:	GB_A01G2503.1	GB_A04G1059.1	0
## Alignment 15: score=1039.0 e_value=3.3e-73 N=24 A01&A04 plus
15- 0:	GB_A01G1924.1	GB_A04G1554.1	0
15- 1:	GB_A01G1927.1	GB_A04G1555.1	0
15- 2:	GB_A01G1929.1	GB_A04G1557.1	0
15- 3:	GB_A01G1940.1	GB_A04G1560.1	0
15- 4:	GB_A01G1943.1	GB_A04G1561.1	0
15- 5:	GB_A01G1946.1	GB_A04G1567.1	2e-59
15- 6:	GB_A01G1952.1	GB_A04G1568.1	7e-127
15- 7:	GB_A01G1957.1	GB_A04G1569.1	2e-165
15- 8:	GB_A01G1970.1	GB_A04G1570.1	3e-54
15- 9:	GB_A01G1975.1	GB_A04G1571.1	0
15- 10:	GB_A01G1978.1	GB_A04G1574.1	0
15- 11:	GB_A01G1998.1	GB_A04G1585.1	1e-136
15- 12:	GB_A01G2005.1	GB_A04G1587.1	2e-166
15- 13:	GB_A01G2015.1	GB_A04G1588.1	3e-63
15- 14:	GB_A01G2017.1	GB_A04G1589.1	8e-104
15- 15:	GB_A01G2035.1	GB_A04G1597.1	2e-35
15- 16:	GB_A01G2040.1	GB_A04G1600.1	0
15- 17:	GB_A01G2045.1	GB_A04G1607.1	0
15- 18:	GB_A01G2060.1	GB_A04G1610.1	2e-131
15- 19:	GB_A01G2066.1	GB_A04G1615.1	0
15- 20:	GB_A01G2074.1	GB_A04G1635.1	0
15- 21:	GB_A01G2075.1	GB_A04G1638.1	0
15- 22:	GB_A01G2080.1	GB_A04G1650.1	9e-15
15- 23:	GB_A01G2082.1	GB_A04G1652.1	4e-143
## Alignment 16: score=980.0 e_value=7.6e-70 N=22 A01&A04 plus
16- 0:	GB_A01G2497.1	GB_A04G1071.1	0
16- 1:	GB_A01G2520.1	GB_A04G1092.1	0
16- 2:	GB_A01G2522.1	GB_A04G1097.1	0
16- 3:	GB_A01G2528.1	GB_A04G1107.1	0
16- 4:	GB_A01G2539.1	GB_A04G1115.1	4e-22
16- 5:	GB_A01G2541.1	GB_A04G1117.1	0
16- 6:	GB_A01G2542.1	GB_A04G1119.1	3e-133
16- 7:	GB_A01G2547.1	GB_A04G1122.1	0
16- 8:	GB_A01G2548.1	GB_A04G1125.1	2e-170
16- 9:	GB_A01G2549.1	GB_A04G1128.1	0
16- 10:	GB_A01G2550.1	GB_A04G1129.1	6e-29
16- 11:	GB_A01G2552.1	GB_A04G1130.1	0
16- 12:	GB_A01G2553.1	GB_A04G1134.1	0
16- 13:	GB_A01G2563.1	GB_A04G1151.1	5e-85
16- 14:	GB_A01G2579.1	GB_A04G1173.1	0
16- 15:	GB_A01G2580.1	GB_A04G1176.1	5e-102
16- 16:	GB_A01G2582.1	GB_A04G1177.1	2e-79
16- 17:	GB_A01G2583.1	GB_A04G1178.1	0
16- 18:	GB_A01G2585.1	GB_A04G1179.1	1e-114
16- 19:	GB_A01G2589.1	GB_A04G1184.1	1e-77
16- 20:	GB_A01G2590.1	GB_A04G1186.1	0
16- 21:	GB_A01G2599.1	GB_A04G1202.1	1e-60
## Alignment 17: score=321.0 e_value=1.1e-13 N=7 A01&A04 plus
17- 0:	GB_A01G0877.1	GB_A04G0044.1	2e-41
17- 1:	GB_A01G0882.1	GB_A04G0046.1	0
17- 2:	GB_A01G0884.1	GB_A04G0048.1	0
17- 3:	GB_A01G0888.1	GB_A04G0052.1	0
17- 4:	GB_A01G0889.1	GB_A04G0053.1	0
17- 5:	GB_A01G0895.1	GB_A04G0055.1	3e-162
17- 6:	GB_A01G0912.1	GB_A04G0065.1	7e-160
## Alignment 18: score=258.0 e_value=3.1e-09 N=6 A01&A04 plus
18- 0:	GB_A01G2358.1	GB_A04G0840.1	0
18- 1:	GB_A01G2363.1	GB_A04G0845.1	1e-73
18- 2:	GB_A01G2364.1	GB_A04G0853.1	1e-72
18- 3:	GB_A01G2379.1	GB_A04G0878.1	0
18- 4:	GB_A01G2382.1	GB_A04G0883.1	3e-69
18- 5:	GB_A01G2385.1	GB_A04G0887.1	0
## Alignment 19: score=4417.0 e_value=0 N=98 A01&A04 minus
19- 0:	GB_A01G0489.1	GB_A04G0459.1	5e-118
19- 1:	GB_A01G0490.1	GB_A04G0458.1	0
19- 2:	GB_A01G0491.1	GB_A04G0457.1	1e-90
19- 3:	GB_A01G0504.1	GB_A04G0451.1	0
19- 4:	GB_A01G0505.1	GB_A04G0450.1	1e-103
19- 5:	GB_A01G0514.1	GB_A04G0441.1	0
19- 6:	GB_A01G0515.1	GB_A04G0439.1	0
19- 7:	GB_A01G0520.1	GB_A04G0435.1	2e-148
19- 8:	GB_A01G0523.1	GB_A04G0430.1	2e-88
19- 9:	GB_A01G0529.1	GB_A04G0418.1	0
19- 10:	GB_A01G0530.1	GB_A04G0412.1	0
19- 11:	GB_A01G0541.1	GB_A04G0407.1	0
19- 12:	GB_A01G0551.1	GB_A04G0400.1	8e-71
19- 13:	GB_A01G0568.1	GB_A04G0383.1	1e-85
19- 14:	GB_A01G0570.1	GB_A04G0380.1	0
19- 15:	GB_A01G0571.1	GB_A04G0371.1	0
19- 16:	GB_A01G0573.1	GB_A04G0368.1	2e-169
19- 17:	GB_A01G0576.1	GB_A04G0356.1	0
19- 18:	GB_A01G0578.1	GB_A04G0355.1	0
19- 19:	GB_A01G0588.1	GB_A04G0351.1	4e-104
19- 20:	GB_A01G0589.1	GB_A04G0350.1	0
19- 21:	GB_A01G0591.1	GB_A04G0338.1	0
19- 22:	GB_A01G0593.1	GB_A04G0337.1	5e-49
19- 23:	GB_A01G0594.1	GB_A04G0336.1	2e-85
19- 24:	GB_A01G0599.1	GB_A04G0334.1	0
19- 25:	GB_A01G0618.1	GB_A04G0308.1	0
19- 26:	GB_A01G0621.1	GB_A04G0305.1	1e-129
19- 27:	GB_A01G0624.1	GB_A04G0303.1	3e-119
19- 28:	GB_A01G0626.1	GB_A04G0302.1	6e-52
19- 29:	GB_A01G0627.1	GB_A04G0301.1	0
19- 30:	GB_A01G0628.1	GB_A04G0300.1	0
19- 31:	GB_A01G0629.1	GB_A04G0298.1	0
19- 32:	GB_A01G0630.1	GB_A04G0297.1	3e-53
19- 33:	GB_A01G0634.1	GB_A04G0293.1	0
19- 34:	GB_A01G0639.1	GB_A04G0292.1	0
19- 35:	GB_A01G0642.1	GB_A04G0291.1	3e-154
19- 36:	GB_A01G0644.1	GB_A04G0281.1	4e-07
19- 37:	GB_A01G0652.1	GB_A04G0278.1	0
19- 38:	GB_A01G0653.1	GB_A04G0277.1	9e-106
19- 39:	GB_A01G0665.1	GB_A04G0268.1	4e-125
19- 40:	GB_A01G0666.1	GB_A04G0267.1	5e-93
19- 41:	GB_A01G0667.1	GB_A04G0266.1	1e-62
19- 42:	GB_A01G0668.1	GB_A04G0261.1	0
19- 43:	GB_A01G0679.1	GB_A04G0259.1	9e-149
19- 44:	GB_A01G0684.1	GB_A04G0257.1	1e-68
19- 45:	GB_A01G0686.1	GB_A04G0255.1	1e-24
19- 46:	GB_A01G0691.1	GB_A04G0243.1	0
19- 47:	GB_A01G0701.1	GB_A04G0240.1	0
19- 48:	GB_A01G0707.1	GB_A04G0239.1	0
19- 49:	GB_A01G0713.1	GB_A04G0228.1	2e-24
19- 50:	GB_A01G0714.1	GB_A04G0227.1	2e-77
19- 51:	GB_A01G0720.1	GB_A04G0224.1	0
19- 52:	GB_A01G0734.1	GB_A04G0219.1	0
19- 53:	GB_A01G0737.1	GB_A04G0218.1	0
19- 54:	GB_A01G0747.1	GB_A04G0208.1	2e-60
19- 55:	GB_A01G0748.1	GB_A04G0202.1	0
19- 56:	GB_A01G0756.1	GB_A04G0199.1	0
19- 57:	GB_A01G0758.1	GB_A04G0198.1	5e-71
19- 58:	GB_A01G0760.1	GB_A04G0180.1	3e-63
19- 59:	GB_A01G0763.1	GB_A04G0178.1	7e-42
19- 60:	GB_A01G0764.1	GB_A04G0176.1	0
19- 61:	GB_A01G0766.1	GB_A04G0175.1	3e-89
19- 62:	GB_A01G0767.1	GB_A04G0174.1	0
19- 63:	GB_A01G0770.1	GB_A04G0158.1	0
19- 64:	GB_A01G0773.1	GB_A04G0141.1	1e-94
19- 65:	GB_A01G0776.1	GB_A04G0140.1	4e-140
19- 66:	GB_A01G0777.1	GB_A04G0139.1	0
19- 67:	GB_A01G0782.1	GB_A04G0136.1	0
19- 68:	GB_A01G0783.1	GB_A04G0133.1	0
19- 69:	GB_A01G0796.1	GB_A04G0130.1	1e-49
19- 70:	GB_A01G0801.1	GB_A04G0122.1	0
19- 71:	GB_A01G0804.1	GB_A04G0117.1	0
19- 72:	GB_A01G0805.1	GB_A04G0111.1	2e-84
19- 73:	GB_A01G0806.1	GB_A04G0110.1	0
19- 74:	GB_A01G0810.1	GB_A04G0109.1	7e-164
19- 75:	GB_A01G0814.1	GB_A04G0108.1	0
19- 76:	GB_A01G0815.1	GB_A04G0107.1	0
19- 77:	GB_A01G0819.1	GB_A04G0104.1	7e-130
19- 78:	GB_A01G0820.1	GB_A04G0102.1	7e-106
19- 79:	GB_A01G0823.1	GB_A04G0097.1	3e-44
19- 80:	GB_A01G0825.1	GB_A04G0095.1	0
19- 81:	GB_A01G0826.1	GB_A04G0093.1	0
19- 82:	GB_A01G0827.1	GB_A04G0092.1	0
19- 83:	GB_A01G0832.1	GB_A04G0090.1	0
19- 84:	GB_A01G0834.1	GB_A04G0089.1	0
19- 85:	GB_A01G0838.1	GB_A04G0088.1	0
19- 86:	GB_A01G0841.1	GB_A04G0087.1	0
19- 87:	GB_A01G0842.1	GB_A04G0086.1	0
19- 88:	GB_A01G0866.1	GB_A04G0063.1	0
19- 89:	GB_A01G0884.1	GB_A04G0048.1	0
19- 90:	GB_A01G0885.1	GB_A04G0047.1	0
19- 91:	GB_A01G0898.1	GB_A04G0043.1	6e-137
19- 92:	GB_A01G0899.1	GB_A04G0042.1	0
19- 93:	GB_A01G0900.1	GB_A04G0038.1	0
19- 94:	GB_A01G0902.1	GB_A04G0037.1	0
19- 95:	GB_A01G0903.1	GB_A04G0033.1	0
19- 96:	GB_A01G0907.1	GB_A04G0019.1	7e-164
19- 97:	GB_A01G0909.1	GB_A04G0013.1	5e-124
## Alignment 20: score=891.0 e_value=1.2e-66 N=21 A01&A04 minus
20- 0:	GB_A01G0315.1	GB_A04G0573.1	1e-75
20- 1:	GB_A01G0316.1	GB_A04G0566.1	1e-86
20- 2:	GB_A01G0332.1	GB_A04G0559.1	2e-119
20- 3:	GB_A01G0333.1	GB_A04G0550.1	0
20- 4:	GB_A01G0335.1	GB_A04G0549.1	3e-121
20- 5:	GB_A01G0352.1	GB_A04G0541.1	0
20- 6:	GB_A01G0353.1	GB_A04G0540.1	0
20- 7:	GB_A01G0355.1	GB_A04G0538.1	4e-33
20- 8:	GB_A01G0356.1	GB_A04G0530.1	0
20- 9:	GB_A01G0357.1	GB_A04G0529.1	4e-71
20- 10:	GB_A01G0383.1	GB_A04G0525.1	0
20- 11:	GB_A01G0394.1	GB_A04G0515.1	2e-55
20- 12:	GB_A01G0406.1	GB_A04G0509.1	0
20- 13:	GB_A01G0411.1	GB_A04G0505.1	2e-180
20- 14:	GB_A01G0413.1	GB_A04G0494.1	0
20- 15:	GB_A01G0415.1	GB_A04G0493.1	0
20- 16:	GB_A01G0416.1	GB_A04G0490.1	2e-82
20- 17:	GB_A01G0428.1	GB_A04G0484.1	0
20- 18:	GB_A01G0439.1	GB_A04G0481.1	0
20- 19:	GB_A01G0461.1	GB_A04G0467.1	1e-67
20- 20:	GB_A01G0462.1	GB_A04G0466.1	0
## Alignment 21: score=527.0 e_value=8.3e-34 N=14 A01&A04 minus
21- 0:	GB_A01G0116.1	GB_A04G1430.1	0
21- 1:	GB_A01G0121.1	GB_A04G1422.1	2e-179
21- 2:	GB_A01G0132.1	GB_A04G1396.1	5e-86
21- 3:	GB_A01G0134.1	GB_A04G1392.1	4e-23
21- 4:	GB_A01G0145.1	GB_A04G1389.1	0
21- 5:	GB_A01G0151.1	GB_A04G1365.1	0
21- 6:	GB_A01G0152.1	GB_A04G1358.1	0
21- 7:	GB_A01G0158.1	GB_A04G1340.1	1e-100
21- 8:	GB_A01G0161.1	GB_A04G1331.1	0
21- 9:	GB_A01G0170.1	GB_A04G1320.1	2e-86
21- 10:	GB_A01G0175.1	GB_A04G1305.1	4e-151
21- 11:	GB_A01G0182.1	GB_A04G1294.1	3e-100
21- 12:	GB_A01G0203.1	GB_A04G1275.1	0
21- 13:	GB_A01G0224.1	GB_A04G1254.1	9e-148
## Alignment 22: score=471.0 e_value=5.2e-19 N=10 A01&A04 minus
22- 0:	GB_A01G2255.1	GB_A04G0630.1	0
22- 1:	GB_A01G2256.1	GB_A04G0628.1	0
22- 2:	GB_A01G2257.1	GB_A04G0626.1	0
22- 3:	GB_A01G2259.1	GB_A04G0621.1	3e-37
22- 4:	GB_A01G2260.1	GB_A04G0619.1	0
22- 5:	GB_A01G2262.1	GB_A04G0615.1	0
22- 6:	GB_A01G2269.1	GB_A04G0613.1	0
22- 7:	GB_A01G2273.1	GB_A04G0607.1	3e-47
22- 8:	GB_A01G2281.1	GB_A04G0599.1	4e-142
22- 9:	GB_A01G2283.1	GB_A04G0598.1	2e-67
## Alignment 23: score=377.0 e_value=1.5e-20 N=10 A01&A04 minus
23- 0:	GB_A01G0005.1	GB_A04G1593.1	5e-14
23- 1:	GB_A01G0014.1	GB_A04G1571.1	3e-51
23- 2:	GB_A01G0018.1	GB_A04G1561.1	0
23- 3:	GB_A01G0039.1	GB_A04G1536.1	4e-66
23- 4:	GB_A01G0051.1	GB_A04G1510.1	0
23- 5:	GB_A01G0053.1	GB_A04G1507.1	0
23- 6:	GB_A01G0055.1	GB_A04G1503.1	1e-27
23- 7:	GB_A01G0081.1	GB_A04G1482.1	3e-170
23- 8:	GB_A01G0087.1	GB_A04G1476.1	5e-83
23- 9:	GB_A01G0095.1	GB_A04G1466.1	3e-34
## Alignment 24: score=374.0 e_value=7.2e-15 N=8 A01&A04 minus
24- 0:	GB_A01G2338.1	GB_A04G0812.1	0
24- 1:	GB_A01G2340.1	GB_A04G0811.1	1e-155
24- 2:	GB_A01G2341.1	GB_A04G0809.1	1e-146
24- 3:	GB_A01G2346.1	GB_A04G0800.1	4e-40
24- 4:	GB_A01G2351.1	GB_A04G0787.1	4e-123
24- 5:	GB_A01G2352.1	GB_A04G0786.1	5e-71
24- 6:	GB_A01G2353.1	GB_A04G0781.1	2e-179
24- 7:	GB_A01G2354.1	GB_A04G0780.1	2e-122
## Alignment 25: score=361.0 e_value=4.6e-14 N=8 A01&A04 minus
25- 0:	GB_A01G2489.1	GB_A04G1088.1	0
25- 1:	GB_A01G2493.1	GB_A04G1085.1	0
25- 2:	GB_A01G2496.1	GB_A04G1074.1	4e-171
25- 3:	GB_A01G2504.1	GB_A04G1058.1	2e-178
25- 4:	GB_A01G2507.1	GB_A04G1053.1	3e-27
25- 5:	GB_A01G2508.1	GB_A04G1052.1	0
25- 6:	GB_A01G2510.1	GB_A04G1049.1	5e-26
25- 7:	GB_A01G2516.1	GB_A04G1046.1	0
## Alignment 26: score=2874.0 e_value=1.8e-255 N=63 A01&A05 plus
26- 0:	GB_A01G0992.1	GB_A05G1805.1	1e-180
26- 1:	GB_A01G0999.1	GB_A05G1809.1	0
26- 2:	GB_A01G1020.1	GB_A05G1817.1	0
26- 3:	GB_A01G1021.1	GB_A05G1818.1	0
26- 4:	GB_A01G1026.1	GB_A05G1820.1	5e-41
26- 5:	GB_A01G1032.1	GB_A05G1822.1	1e-116
26- 6:	GB_A01G1040.1	GB_A05G1824.1	0
26- 7:	GB_A01G1041.1	GB_A05G1826.1	0
26- 8:	GB_A01G1044.1	GB_A05G1827.1	4e-168
26- 9:	GB_A01G1045.1	GB_A05G1828.1	3e-169
26- 10:	GB_A01G1046.1	GB_A05G1830.1	0
26- 11:	GB_A01G1049.1	GB_A05G1832.1	1e-152
26- 12:	GB_A01G1051.1	GB_A05G1833.1	7e-42
26- 13:	GB_A01G1053.1	GB_A05G1836.1	1e-44
26- 14:	GB_A01G1058.1	GB_A05G1840.1	0
26- 15:	GB_A01G1066.1	GB_A05G1848.1	0
26- 16:	GB_A01G1068.1	GB_A05G1858.1	0
26- 17:	GB_A01G1072.1	GB_A05G1860.1	1e-109
26- 18:	GB_A01G1074.1	GB_A05G1863.1	2e-103
26- 19:	GB_A01G1076.1	GB_A05G1865.1	2e-52
26- 20:	GB_A01G1080.1	GB_A05G1872.1	6e-77
26- 21:	GB_A01G1082.1	GB_A05G1873.1	0
26- 22:	GB_A01G1086.1	GB_A05G1882.1	2e-170
26- 23:	GB_A01G1087.1	GB_A05G1883.1	5e-180
26- 24:	GB_A01G1091.1	GB_A05G1887.1	0
26- 25:	GB_A01G1095.1	GB_A05G1892.1	0
26- 26:	GB_A01G1096.1	GB_A05G1897.1	5e-147
26- 27:	GB_A01G1098.1	GB_A05G1901.1	0
26- 28:	GB_A01G1103.1	GB_A05G1902.1	9e-89
26- 29:	GB_A01G1105.1	GB_A05G1903.1	0
26- 30:	GB_A01G1109.1	GB_A05G1904.1	0
26- 31:	GB_A01G1114.1	GB_A05G1912.1	7e-30
26- 32:	GB_A01G1117.1	GB_A05G1913.1	1e-164
26- 33:	GB_A01G1119.1	GB_A05G1915.1	2e-172
26- 34:	GB_A01G1124.1	GB_A05G1917.1	0
26- 35:	GB_A01G1126.1	GB_A05G1922.1	6e-104
26- 36:	GB_A01G1129.1	GB_A05G1923.1	1e-38
26- 37:	GB_A01G1131.1	GB_A05G1926.1	0
26- 38:	GB_A01G1132.1	GB_A05G1927.1	2e-109
26- 39:	GB_A01G1134.1	GB_A05G1935.1	3e-55
26- 40:	GB_A01G1135.1	GB_A05G1945.1	2e-93
26- 41:	GB_A01G1139.1	GB_A05G1952.1	6e-68
26- 42:	GB_A01G1142.1	GB_A05G1955.1	5e-46
26- 43:	GB_A01G1144.1	GB_A05G1956.1	2e-134
26- 44:	GB_A01G1151.1	GB_A05G1964.1	8e-46
26- 45:	GB_A01G1152.1	GB_A05G1968.1	0
26- 46:	GB_A01G1157.1	GB_A05G1974.1	1e-172
26- 47:	GB_A01G1161.1	GB_A05G1980.1	1e-168
26- 48:	GB_A01G1163.1	GB_A05G1982.1	0
26- 49:	GB_A01G1164.1	GB_A05G1983.1	3e-144
26- 50:	GB_A01G1166.1	GB_A05G1984.1	1e-130
26- 51:	GB_A01G1170.1	GB_A05G1997.1	0
26- 52:	GB_A01G1174.1	GB_A05G2017.1	2e-179
26- 53:	GB_A01G1179.1	GB_A05G2028.1	0
26- 54:	GB_A01G1181.1	GB_A05G2032.1	6e-155
26- 55:	GB_A01G1183.1	GB_A05G2033.1	7e-42
26- 56:	GB_A01G1191.1	GB_A05G2051.1	0
26- 57:	GB_A01G1193.1	GB_A05G2054.1	3e-91
26- 58:	GB_A01G1197.1	GB_A05G2057.1	0
26- 59:	GB_A01G1201.1	GB_A05G2058.1	0
26- 60:	GB_A01G1203.1	GB_A05G2059.1	2e-66
26- 61:	GB_A01G1204.1	GB_A05G2063.1	3e-55
26- 62:	GB_A01G1223.1	GB_A05G2083.1	4e-113
## Alignment 27: score=731.0 e_value=2.2e-42 N=17 A01&A05 plus
27- 0:	GB_A01G1058.1	GB_A05G2583.1	0
27- 1:	GB_A01G1065.1	GB_A05G2587.1	0
27- 2:	GB_A01G1067.1	GB_A05G2594.1	0
27- 3:	GB_A01G1076.1	GB_A05G2596.1	3e-25
27- 4:	GB_A01G1079.1	GB_A05G2597.1	8e-101
27- 5:	GB_A01G1091.1	GB_A05G2602.1	0
27- 6:	GB_A01G1103.1	GB_A05G2609.1	6e-85
27- 7:	GB_A01G1112.1	GB_A05G2611.1	0
27- 8:	GB_A01G1122.1	GB_A05G2616.1	1e-167
27- 9:	GB_A01G1136.1	GB_A05G2626.1	0
27- 10:	GB_A01G1139.1	GB_A05G2629.1	3e-57
27- 11:	GB_A01G1142.1	GB_A05G2637.1	2e-42
27- 12:	GB_A01G1152.1	GB_A05G2641.1	0
27- 13:	GB_A01G1159.1	GB_A05G2645.1	0
27- 14:	GB_A01G1167.1	GB_A05G2646.1	0
27- 15:	GB_A01G1172.1	GB_A05G2655.1	0
27- 16:	GB_A01G1179.1	GB_A05G2656.1	3e-45
## Alignment 28: score=700.0 e_value=2.4e-45 N=16 A01&A05 plus
28- 0:	GB_A01G1239.1	GB_A05G2151.1	6e-47
28- 1:	GB_A01G1241.1	GB_A05G2157.1	4e-56
28- 2:	GB_A01G1243.1	GB_A05G2158.1	1e-54
28- 3:	GB_A01G1244.1	GB_A05G2159.1	3e-30
28- 4:	GB_A01G1254.1	GB_A05G2166.1	0
28- 5:	GB_A01G1260.1	GB_A05G2169.1	7e-105
28- 6:	GB_A01G1262.1	GB_A05G2180.1	0
28- 7:	GB_A01G1263.1	GB_A05G2181.1	0
28- 8:	GB_A01G1265.1	GB_A05G2190.1	0
28- 9:	GB_A01G1266.1	GB_A05G2194.1	4e-83
28- 10:	GB_A01G1268.1	GB_A05G2199.1	1e-114
28- 11:	GB_A01G1270.1	GB_A05G2200.1	0
28- 12:	GB_A01G1273.1	GB_A05G2211.1	0
28- 13:	GB_A01G1277.1	GB_A05G2225.1	0
28- 14:	GB_A01G1301.1	GB_A05G2228.1	0
28- 15:	GB_A01G1302.1	GB_A05G2237.1	0
## Alignment 29: score=460.0 e_value=7.7e-23 N=11 A01&A05 plus
29- 0:	GB_A01G2123.1	GB_A05G2312.1	0
29- 1:	GB_A01G2125.1	GB_A05G2316.1	0
29- 2:	GB_A01G2130.1	GB_A05G2329.1	2e-91
29- 3:	GB_A01G2131.1	GB_A05G2336.1	0
29- 4:	GB_A01G2135.1	GB_A05G2346.1	0
29- 5:	GB_A01G2142.1	GB_A05G2371.1	1e-67
29- 6:	GB_A01G2145.1	GB_A05G2378.1	3e-156
29- 7:	GB_A01G2149.1	GB_A05G2383.1	3e-92
29- 8:	GB_A01G2152.1	GB_A05G2384.1	2e-154
29- 9:	GB_A01G2157.1	GB_A05G2393.1	0
29- 10:	GB_A01G2165.1	GB_A05G2410.1	0
## Alignment 30: score=459.0 e_value=1.3e-27 N=11 A01&A05 plus
30- 0:	GB_A01G1748.1	GB_A05G3224.1	2e-32
30- 1:	GB_A01G1749.1	GB_A05G3226.1	8e-82
30- 2:	GB_A01G1769.1	GB_A05G3233.1	2e-152
30- 3:	GB_A01G1774.1	GB_A05G3237.1	0
30- 4:	GB_A01G1786.1	GB_A05G3248.1	0
30- 5:	GB_A01G1805.1	GB_A05G3266.1	0
30- 6:	GB_A01G1817.1	GB_A05G3267.1	0
30- 7:	GB_A01G1822.1	GB_A05G3271.1	0
30- 8:	GB_A01G1825.1	GB_A05G3286.1	1e-150
30- 9:	GB_A01G1835.1	GB_A05G3289.1	3e-132
30- 10:	GB_A01G1836.1	GB_A05G3290.1	4e-170
## Alignment 31: score=308.0 e_value=8e-14 N=7 A01&A05 plus
31- 0:	GB_A01G0618.1	GB_A05G1649.1	1e-133
31- 1:	GB_A01G0624.1	GB_A05G1651.1	8e-83
31- 2:	GB_A01G0625.1	GB_A05G1652.1	2e-168
31- 3:	GB_A01G0626.1	GB_A05G1653.1	2e-79
31- 4:	GB_A01G0648.1	GB_A05G1677.1	5e-81
31- 5:	GB_A01G0656.1	GB_A05G1690.1	2e-120
31- 6:	GB_A01G0659.1	GB_A05G1692.1	5e-101
## Alignment 32: score=253.0 e_value=5.6e-09 N=6 A01&A05 plus
32- 0:	GB_A01G1575.1	GB_A05G3198.1	2e-146
32- 1:	GB_A01G1582.1	GB_A05G3203.1	0
32- 2:	GB_A01G1587.1	GB_A05G3204.1	0
32- 3:	GB_A01G1599.1	GB_A05G3205.1	2e-90
32- 4:	GB_A01G1619.1	GB_A05G3219.1	1e-147
32- 5:	GB_A01G1627.1	GB_A05G3220.1	4e-81
## Alignment 33: score=500.0 e_value=4.7e-25 N=11 A01&A05 minus
33- 0:	GB_A01G1206.1	GB_A05G2129.1	6e-91
33- 1:	GB_A01G1209.1	GB_A05G2116.1	0
33- 2:	GB_A01G1211.1	GB_A05G2105.1	7e-63
33- 3:	GB_A01G1212.1	GB_A05G2104.1	4e-09
33- 4:	GB_A01G1213.1	GB_A05G2097.1	3e-165
33- 5:	GB_A01G1214.1	GB_A05G2095.1	0
33- 6:	GB_A01G1215.1	GB_A05G2091.1	0
33- 7:	GB_A01G1221.1	GB_A05G2087.1	0
33- 8:	GB_A01G1222.1	GB_A05G2084.1	3e-71
33- 9:	GB_A01G1225.1	GB_A05G2082.1	0
33- 10:	GB_A01G1228.1	GB_A05G2072.1	7e-178
## Alignment 34: score=292.0 e_value=1.2e-14 N=7 A01&A05 minus
34- 0:	GB_A01G1627.1	GB_A05G3220.1	4e-81
34- 1:	GB_A01G1642.1	GB_A05G3217.1	0
34- 2:	GB_A01G1664.1	GB_A05G3216.1	2e-134
34- 3:	GB_A01G1685.1	GB_A05G3212.1	2e-40
34- 4:	GB_A01G1687.1	GB_A05G3211.1	0
34- 5:	GB_A01G1688.1	GB_A05G3210.1	9e-176
34- 6:	GB_A01G1691.1	GB_A05G3209.1	0
## Alignment 35: score=923.0 e_value=3.6e-62 N=21 A01&A06 plus
35- 0:	GB_A01G1068.1	GB_A06G0013.1	2e-22
35- 1:	GB_A01G1079.1	GB_A06G0021.1	6e-97
35- 2:	GB_A01G1085.1	GB_A06G0026.1	0
35- 3:	GB_A01G1087.1	GB_A06G0028.1	5e-178
35- 4:	GB_A01G1091.1	GB_A06G0033.1	0
35- 5:	GB_A01G1098.1	GB_A06G0049.1	0
35- 6:	GB_A01G1103.1	GB_A06G0050.1	2e-87
35- 7:	GB_A01G1106.1	GB_A06G0051.1	0
35- 8:	GB_A01G1108.1	GB_A06G0052.1	6e-165
35- 9:	GB_A01G1109.1	GB_A06G0053.1	3e-141
35- 10:	GB_A01G1114.1	GB_A06G0058.1	6e-28
35- 11:	GB_A01G1115.1	GB_A06G0060.1	4e-42
35- 12:	GB_A01G1119.1	GB_A06G0061.1	1e-134
35- 13:	GB_A01G1124.1	GB_A06G0062.1	0
35- 14:	GB_A01G1126.1	GB_A06G0064.1	1e-94
35- 15:	GB_A01G1129.1	GB_A06G0065.1	1e-40
35- 16:	GB_A01G1136.1	GB_A06G0090.1	0
35- 17:	GB_A01G1148.1	GB_A06G0100.1	0
35- 18:	GB_A01G1164.1	GB_A06G0113.1	2e-150
35- 19:	GB_A01G1169.1	GB_A06G0120.1	8e-131
35- 20:	GB_A01G1172.1	GB_A06G0135.1	0
## Alignment 36: score=687.0 e_value=1.2e-41 N=15 A01&A06 plus
36- 0:	GB_A01G1243.1	GB_A06G0259.1	2e-33
36- 1:	GB_A01G1244.1	GB_A06G0261.1	6e-29
36- 2:	GB_A01G1245.1	GB_A06G0262.1	2e-46
36- 3:	GB_A01G1246.1	GB_A06G0264.1	0
36- 4:	GB_A01G1249.1	GB_A06G0272.1	0
36- 5:	GB_A01G1254.1	GB_A06G0274.1	0
36- 6:	GB_A01G1262.1	GB_A06G0287.1	0
36- 7:	GB_A01G1263.1	GB_A06G0290.1	0
36- 8:	GB_A01G1264.1	GB_A06G0295.1	0
36- 9:	GB_A01G1268.1	GB_A06G0304.1	1e-127
36- 10:	GB_A01G1271.1	GB_A06G0318.1	1e-113
36- 11:	GB_A01G1273.1	GB_A06G0319.1	0
36- 12:	GB_A01G1274.1	GB_A06G0323.1	0
36- 13:	GB_A01G1280.1	GB_A06G0331.1	3e-161
36- 14:	GB_A01G1281.1	GB_A06G0332.1	5e-62
## Alignment 37: score=397.0 e_value=6.8e-18 N=9 A01&A06 plus
37- 0:	GB_A01G2122.1	GB_A06G0438.1	8e-20
37- 1:	GB_A01G2132.1	GB_A06G0444.1	0
37- 2:	GB_A01G2135.1	GB_A06G0449.1	0
37- 3:	GB_A01G2136.1	GB_A06G0454.1	0
37- 4:	GB_A01G2137.1	GB_A06G0455.1	3e-74
37- 5:	GB_A01G2142.1	GB_A06G0476.1	3e-73
37- 6:	GB_A01G2144.1	GB_A06G0480.1	0
37- 7:	GB_A01G2147.1	GB_A06G0486.1	0
37- 8:	GB_A01G2150.1	GB_A06G0495.1	2e-89
## Alignment 38: score=363.0 e_value=2.6e-19 N=8 A01&A06 plus
38- 0:	GB_A01G1188.1	GB_A06G0169.1	0
38- 1:	GB_A01G1193.1	GB_A06G0171.1	4e-61
38- 2:	GB_A01G1194.1	GB_A06G0179.1	1e-25
38- 3:	GB_A01G1197.1	GB_A06G0182.1	0
38- 4:	GB_A01G1199.1	GB_A06G0183.1	2e-10
38- 5:	GB_A01G1203.1	GB_A06G0184.1	4e-33
38- 6:	GB_A01G1204.1	GB_A06G0185.1	5e-76
38- 7:	GB_A01G1225.1	GB_A06G0206.1	0
## Alignment 39: score=269.0 e_value=2.2e-10 N=6 A01&A06 minus
39- 0:	GB_A01G1206.1	GB_A06G0240.1	8e-91
39- 1:	GB_A01G1208.1	GB_A06G0232.1	0
39- 2:	GB_A01G1214.1	GB_A06G0216.1	0
39- 3:	GB_A01G1215.1	GB_A06G0214.1	0
39- 4:	GB_A01G1221.1	GB_A06G0211.1	0
39- 5:	GB_A01G1222.1	GB_A06G0207.1	9e-72
## Alignment 40: score=935.0 e_value=1.5e-58 N=20 A01&A09 plus
40- 0:	GB_A01G2254.1	GB_A09G1572.1	2e-115
40- 1:	GB_A01G2255.1	GB_A09G1575.1	0
40- 2:	GB_A01G2267.1	GB_A09G1598.1	0
40- 3:	GB_A01G2268.1	GB_A09G1602.1	0
40- 4:	GB_A01G2272.1	GB_A09G1603.1	0
40- 5:	GB_A01G2273.1	GB_A09G1606.1	9e-50
40- 6:	GB_A01G2277.1	GB_A09G1611.1	2e-136
40- 7:	GB_A01G2280.1	GB_A09G1613.1	0
40- 8:	GB_A01G2286.1	GB_A09G1619.1	2e-113
40- 9:	GB_A01G2287.1	GB_A09G1620.1	0
40- 10:	GB_A01G2288.1	GB_A09G1622.1	0
40- 11:	GB_A01G2290.1	GB_A09G1625.1	0
40- 12:	GB_A01G2296.1	GB_A09G1631.1	4e-117
40- 13:	GB_A01G2298.1	GB_A09G1632.1	2e-102
40- 14:	GB_A01G2300.1	GB_A09G1636.1	0
40- 15:	GB_A01G2301.1	GB_A09G1637.1	3e-131
40- 16:	GB_A01G2303.1	GB_A09G1638.1	1e-77
40- 17:	GB_A01G2304.1	GB_A09G1639.1	2e-91
40- 18:	GB_A01G2307.1	GB_A09G1640.1	5e-52
40- 19:	GB_A01G2315.1	GB_A09G1645.1	4e-151
## Alignment 41: score=663.0 e_value=7.7e-43 N=15 A01&A09 plus
41- 0:	GB_A01G2520.1	GB_A09G1893.1	0
41- 1:	GB_A01G2523.1	GB_A09G1904.1	0
41- 2:	GB_A01G2548.1	GB_A09G1917.1	5e-146
41- 3:	GB_A01G2550.1	GB_A09G1918.1	4e-47
41- 4:	GB_A01G2553.1	GB_A09G1922.1	0
41- 5:	GB_A01G2568.1	GB_A09G1931.1	0
41- 6:	GB_A01G2590.1	GB_A09G1951.1	0
41- 7:	GB_A01G2591.1	GB_A09G1954.1	9e-91
41- 8:	GB_A01G2593.1	GB_A09G1956.1	8e-141
41- 9:	GB_A01G2595.1	GB_A09G1958.1	5e-172
41- 10:	GB_A01G2596.1	GB_A09G1959.1	2e-47
41- 11:	GB_A01G2597.1	GB_A09G1961.1	3e-37
41- 12:	GB_A01G2598.1	GB_A09G1963.1	0
41- 13:	GB_A01G2601.1	GB_A09G1965.1	0
41- 14:	GB_A01G2608.1	GB_A09G1968.1	4e-73
## Alignment 42: score=510.0 e_value=4.3e-27 N=11 A01&A09 plus
42- 0:	GB_A01G2379.1	GB_A09G1721.1	0
42- 1:	GB_A01G2381.1	GB_A09G1722.1	0
42- 2:	GB_A01G2382.1	GB_A09G1724.1	1e-40
42- 3:	GB_A01G2384.1	GB_A09G1725.1	2e-112
42- 4:	GB_A01G2386.1	GB_A09G1727.1	0
42- 5:	GB_A01G2400.1	GB_A09G1745.1	1e-79
42- 6:	GB_A01G2406.1	GB_A09G1746.1	0
42- 7:	GB_A01G2407.1	GB_A09G1750.1	0
42- 8:	GB_A01G2410.1	GB_A09G1760.1	8e-82
42- 9:	GB_A01G2411.1	GB_A09G1762.1	0
42- 10:	GB_A01G2413.1	GB_A09G1763.1	0
## Alignment 43: score=367.0 e_value=3.9e-15 N=8 A01&A09 plus
43- 0:	GB_A01G2488.1	GB_A09G1820.1	0
43- 1:	GB_A01G2494.1	GB_A09G1829.1	4e-128
43- 2:	GB_A01G2501.1	GB_A09G1838.1	1e-180
43- 3:	GB_A01G2505.1	GB_A09G1846.1	0
43- 4:	GB_A01G2506.1	GB_A09G1847.1	0
43- 5:	GB_A01G2510.1	GB_A09G1852.1	2e-15
43- 6:	GB_A01G2511.1	GB_A09G1853.1	0
43- 7:	GB_A01G2518.1	GB_A09G1859.1	0
## Alignment 44: score=275.0 e_value=8.7e-09 N=6 A01&A09 plus
44- 0:	GB_A01G0262.1	GB_A09G0905.1	0
44- 1:	GB_A01G0270.1	GB_A09G0907.1	0
44- 2:	GB_A01G0276.1	GB_A09G0911.1	0
44- 3:	GB_A01G0281.1	GB_A09G0916.1	0
44- 4:	GB_A01G0282.1	GB_A09G0917.1	2e-95
44- 5:	GB_A01G0286.1	GB_A09G0927.1	3e-20
## Alignment 45: score=837.0 e_value=1.2e-51 N=18 A01&A09 minus
45- 0:	GB_A01G2315.1	GB_A09G1717.1	5e-134
45- 1:	GB_A01G2326.1	GB_A09G1712.1	2e-104
45- 2:	GB_A01G2327.1	GB_A09G1710.1	0
45- 3:	GB_A01G2333.1	GB_A09G1698.1	8e-156
45- 4:	GB_A01G2334.1	GB_A09G1697.1	0
45- 5:	GB_A01G2335.1	GB_A09G1693.1	2e-37
45- 6:	GB_A01G2336.1	GB_A09G1692.1	0
45- 7:	GB_A01G2341.1	GB_A09G1687.1	2e-127
45- 8:	GB_A01G2345.1	GB_A09G1685.1	5e-31
45- 9:	GB_A01G2348.1	GB_A09G1683.1	0
45- 10:	GB_A01G2349.1	GB_A09G1681.1	0
45- 11:	GB_A01G2355.1	GB_A09G1672.1	5e-72
45- 12:	GB_A01G2356.1	GB_A09G1670.1	5e-42
45- 13:	GB_A01G2357.1	GB_A09G1669.1	0
45- 14:	GB_A01G2359.1	GB_A09G1664.1	4e-104
45- 15:	GB_A01G2360.1	GB_A09G1663.1	0
45- 16:	GB_A01G2373.1	GB_A09G1654.1	0
45- 17:	GB_A01G2377.1	GB_A09G1650.1	0
## Alignment 46: score=465.0 e_value=6.5e-27 N=11 A01&A09 minus
46- 0:	GB_A01G1401.1	GB_A09G1617.1	7e-174
46- 1:	GB_A01G1402.1	GB_A09G1610.1	6e-174
46- 2:	GB_A01G1403.1	GB_A09G1609.1	0
46- 3:	GB_A01G1406.1	GB_A09G1603.1	0
46- 4:	GB_A01G1407.1	GB_A09G1602.1	0
46- 5:	GB_A01G1408.1	GB_A09G1593.1	5e-144
46- 6:	GB_A01G1411.1	GB_A09G1589.1	0
46- 7:	GB_A01G1419.1	GB_A09G1567.1	0
46- 8:	GB_A01G1436.1	GB_A09G1565.1	3e-157
46- 9:	GB_A01G1447.1	GB_A09G1548.1	0
46- 10:	GB_A01G1450.1	GB_A09G1537.1	8e-147
## Alignment 47: score=419.0 e_value=2.6e-17 N=9 A01&A09 minus
47- 0:	GB_A01G2218.1	GB_A09G1548.1	0
47- 1:	GB_A01G2219.1	GB_A09G1546.1	0
47- 2:	GB_A01G2223.1	GB_A09G1542.1	0
47- 3:	GB_A01G2226.1	GB_A09G1538.1	0
47- 4:	GB_A01G2227.1	GB_A09G1536.1	9e-145
47- 5:	GB_A01G2229.1	GB_A09G1533.1	0
47- 6:	GB_A01G2230.1	GB_A09G1527.1	1e-89
47- 7:	GB_A01G2236.1	GB_A09G1523.1	0
47- 8:	GB_A01G2241.1	GB_A09G1511.1	4e-139
## Alignment 48: score=277.0 e_value=2.7e-11 N=7 A01&A09 minus
48- 0:	GB_A01G2291.1	GB_A09G1282.1	0
48- 1:	GB_A01G2304.1	GB_A09G1270.1	1e-30
48- 2:	GB_A01G2329.1	GB_A09G1259.1	4e-71
48- 3:	GB_A01G2349.1	GB_A09G1245.1	2e-75
48- 4:	GB_A01G2359.1	GB_A09G1234.1	5e-69
48- 5:	GB_A01G2367.1	GB_A09G1230.1	6e-36
48- 6:	GB_A01G2368.1	GB_A09G1228.1	4e-12
## Alignment 49: score=275.0 e_value=1.5e-08 N=6 A01&A09 minus
49- 0:	GB_A01G2456.1	GB_A09G1887.1	4e-121
49- 1:	GB_A01G2462.1	GB_A09G1882.1	4e-63
49- 2:	GB_A01G2463.1	GB_A09G1879.1	8e-46
49- 3:	GB_A01G2467.1	GB_A09G1878.1	0
49- 4:	GB_A01G2476.1	GB_A09G1867.1	0
49- 5:	GB_A01G2482.1	GB_A09G1863.1	0
## Alignment 50: score=297.0 e_value=2.6e-12 N=7 A01&A10 plus
50- 0:	GB_A01G0254.1	GB_A10G1847.1	0
50- 1:	GB_A01G0262.1	GB_A10G1866.1	0
50- 2:	GB_A01G0263.1	GB_A10G1878.1	0
50- 3:	GB_A01G0270.1	GB_A10G1883.1	0
50- 4:	GB_A01G0272.1	GB_A10G1889.1	3e-66
50- 5:	GB_A01G0274.1	GB_A10G1896.1	1e-69
50- 6:	GB_A01G0275.1	GB_A10G1904.1	0
## Alignment 51: score=342.0 e_value=1.4e-15 N=8 A01&A10 minus
51- 0:	GB_A01G0751.1	GB_A10G0140.1	2e-172
51- 1:	GB_A01G0757.1	GB_A10G0137.1	0
51- 2:	GB_A01G0759.1	GB_A10G0136.1	2e-158
51- 3:	GB_A01G0764.1	GB_A10G0129.1	5e-105
51- 4:	GB_A01G0767.1	GB_A10G0127.1	0
51- 5:	GB_A01G0790.1	GB_A10G0119.1	4e-108
51- 6:	GB_A01G0807.1	GB_A10G0101.1	0
51- 7:	GB_A01G0811.1	GB_A10G0095.1	2e-25
## Alignment 52: score=251.0 e_value=1.4e-08 N=6 A01&A10 minus
52- 0:	GB_A01G0609.1	GB_A10G0262.1	7e-180
52- 1:	GB_A01G0615.1	GB_A10G0260.1	2e-75
52- 2:	GB_A01G0619.1	GB_A10G0252.1	2e-126
52- 3:	GB_A01G0624.1	GB_A10G0244.1	2e-85
52- 4:	GB_A01G0635.1	GB_A10G0231.1	0
52- 5:	GB_A01G0648.1	GB_A10G0212.1	9e-82
## Alignment 53: score=589.0 e_value=3.4e-39 N=15 A01&A11 plus
53- 0:	GB_A01G2212.1	GB_A11G3596.1	0
53- 1:	GB_A01G2230.1	GB_A11G3613.1	6e-95
53- 2:	GB_A01G2233.1	GB_A11G3615.1	5e-16
53- 3:	GB_A01G2242.1	GB_A11G3631.1	0
53- 4:	GB_A01G2243.1	GB_A11G3634.1	0
53- 5:	GB_A01G2256.1	GB_A11G3655.1	0
53- 6:	GB_A01G2280.1	GB_A11G3661.1	0
53- 7:	GB_A01G2283.1	GB_A11G3667.1	1e-126
53- 8:	GB_A01G2289.1	GB_A11G3671.1	0
53- 9:	GB_A01G2296.1	GB_A11G3692.1	5e-104
53- 10:	GB_A01G2305.1	GB_A11G3703.1	4e-56
53- 11:	GB_A01G2306.1	GB_A11G3705.1	3e-101
53- 12:	GB_A01G2307.1	GB_A11G3708.1	5e-33
53- 13:	GB_A01G2323.1	GB_A11G3710.1	2e-18
53- 14:	GB_A01G2348.1	GB_A11G3727.1	0
## Alignment 54: score=365.0 e_value=2.8e-17 N=9 A01&A11 plus
54- 0:	GB_A01G2371.1	GB_A11G3757.1	7e-125
54- 1:	GB_A01G2384.1	GB_A11G3760.1	1e-89
54- 2:	GB_A01G2401.1	GB_A11G3769.1	1e-157
54- 3:	GB_A01G2419.1	GB_A11G3777.1	0
54- 4:	GB_A01G2421.1	GB_A11G3778.1	0
54- 5:	GB_A01G2434.1	GB_A11G3783.1	3e-113
54- 6:	GB_A01G2446.1	GB_A11G3787.1	1e-97
54- 7:	GB_A01G2459.1	GB_A11G3789.1	0
54- 8:	GB_A01G2464.1	GB_A11G3790.1	0
## Alignment 55: score=264.0 e_value=2.6e-10 N=6 A01&A11 plus
55- 0:	GB_A01G2507.1	GB_A11G3802.1	5e-20
55- 1:	GB_A01G2524.1	GB_A11G3818.1	4e-82
55- 2:	GB_A01G2541.1	GB_A11G3821.1	0
55- 3:	GB_A01G2542.1	GB_A11G3822.1	2e-135
55- 4:	GB_A01G2547.1	GB_A11G3823.1	0
55- 5:	GB_A01G2548.1	GB_A11G3824.1	7e-174
## Alignment 56: score=533.0 e_value=4.3e-36 N=13 A01&A11 minus
56- 0:	GB_A01G0331.1	GB_A11G3410.1	0
56- 1:	GB_A01G0333.1	GB_A11G3408.1	0
56- 2:	GB_A01G0337.1	GB_A11G3406.1	0
56- 3:	GB_A01G0353.1	GB_A11G3405.1	7e-175
56- 4:	GB_A01G0361.1	GB_A11G3404.1	0
56- 5:	GB_A01G0382.1	GB_A11G3403.1	0
56- 6:	GB_A01G0406.1	GB_A11G3385.1	0
56- 7:	GB_A01G0413.1	GB_A11G3382.1	0
56- 8:	GB_A01G0426.1	GB_A11G3380.1	3e-25
56- 9:	GB_A01G0427.1	GB_A11G3379.1	2e-154
56- 10:	GB_A01G0434.1	GB_A11G3374.1	1e-170
56- 11:	GB_A01G0435.1	GB_A11G3372.1	0
56- 12:	GB_A01G0453.1	GB_A11G3348.1	4e-59
## Alignment 57: score=408.0 e_value=2.3e-22 N=10 A01&A11 minus
57- 0:	GB_A01G0544.1	GB_A11G3339.1	0
57- 1:	GB_A01G0546.1	GB_A11G3337.1	8e-123
57- 2:	GB_A01G0557.1	GB_A11G3335.1	6e-96
57- 3:	GB_A01G0566.1	GB_A11G3319.1	1e-37
57- 4:	GB_A01G0567.1	GB_A11G3317.1	0
57- 5:	GB_A01G0592.1	GB_A11G3298.1	0
57- 6:	GB_A01G0596.1	GB_A11G3293.1	0
57- 7:	GB_A01G0613.1	GB_A11G3274.1	2e-16
57- 8:	GB_A01G0614.1	GB_A11G3272.1	0
57- 9:	GB_A01G0631.1	GB_A11G3253.1	0
## Alignment 58: score=405.0 e_value=4.1e-22 N=10 A01&A11 minus
58- 0:	GB_A01G0665.1	GB_A11G3241.1	4e-110
58- 1:	GB_A01G0678.1	GB_A11G3239.1	0
58- 2:	GB_A01G0684.1	GB_A11G3237.1	3e-74
58- 3:	GB_A01G0688.1	GB_A11G3228.1	0
58- 4:	GB_A01G0703.1	GB_A11G3214.1	2e-147
58- 5:	GB_A01G0706.1	GB_A11G3211.1	0
58- 6:	GB_A01G0714.1	GB_A11G3210.1	1e-51
58- 7:	GB_A01G0740.1	GB_A11G3199.1	7e-65
58- 8:	GB_A01G0751.1	GB_A11G3198.1	0
58- 9:	GB_A01G0764.1	GB_A11G3194.1	0
## Alignment 59: score=351.0 e_value=7e-17 N=8 A01&A11 minus
59- 0:	GB_A01G0805.1	GB_A11G3190.1	6e-96
59- 1:	GB_A01G0807.1	GB_A11G3189.1	0
59- 2:	GB_A01G0810.1	GB_A11G3187.1	1e-107
59- 3:	GB_A01G0822.1	GB_A11G3184.1	0
59- 4:	GB_A01G0830.1	GB_A11G3181.1	3e-10
59- 5:	GB_A01G0831.1	GB_A11G3180.1	2e-97
59- 6:	GB_A01G0842.1	GB_A11G3179.1	0
59- 7:	GB_A01G0861.1	GB_A11G3174.1	2e-111
## Alignment 60: score=330.0 e_value=9.7e-12 N=7 A01&A11 minus
60- 0:	GB_A01G2493.1	GB_A11G3813.1	1e-170
60- 1:	GB_A01G2498.1	GB_A11G3809.1	5e-162
60- 2:	GB_A01G2499.1	GB_A11G3808.1	0
60- 3:	GB_A01G2503.1	GB_A11G3807.1	0
60- 4:	GB_A01G2504.1	GB_A11G3805.1	1e-172
60- 5:	GB_A01G2507.1	GB_A11G3802.1	5e-20
60- 6:	GB_A01G2518.1	GB_A11G3797.1	0
## Alignment 61: score=446.0 e_value=2.3e-22 N=10 A01&A12 plus
61- 0:	GB_A01G0174.1	GB_A12G1620.1	0
61- 1:	GB_A01G0177.1	GB_A12G1627.1	2e-78
61- 2:	GB_A01G0178.1	GB_A12G1629.1	3e-175
61- 3:	GB_A01G0179.1	GB_A12G1632.1	1e-134
61- 4:	GB_A01G0181.1	GB_A12G1636.1	9e-142
61- 5:	GB_A01G0203.1	GB_A12G1653.1	1e-45
61- 6:	GB_A01G0205.1	GB_A12G1660.1	0
61- 7:	GB_A01G0219.1	GB_A12G1669.1	3e-34
61- 8:	GB_A01G0220.1	GB_A12G1670.1	2e-77
61- 9:	GB_A01G0223.1	GB_A12G1672.1	0
## Alignment 62: score=1382.0 e_value=2.2e-108 N=30 A01&A12 minus
62- 0:	GB_A01G1859.1	GB_A12G0396.1	3e-146
62- 1:	GB_A01G1862.1	GB_A12G0392.1	1e-63
62- 2:	GB_A01G1869.1	GB_A12G0388.1	6e-98
62- 3:	GB_A01G1891.1	GB_A12G0378.1	4e-162
62- 4:	GB_A01G1898.1	GB_A12G0377.1	6e-97
62- 5:	GB_A01G1904.1	GB_A12G0373.1	2e-146
62- 6:	GB_A01G1907.1	GB_A12G0372.1	0
62- 7:	GB_A01G1909.1	GB_A12G0370.1	0
62- 8:	GB_A01G1912.1	GB_A12G0368.1	2e-142
62- 9:	GB_A01G1913.1	GB_A12G0367.1	3e-90
62- 10:	GB_A01G1914.1	GB_A12G0366.1	0
62- 11:	GB_A01G1921.1	GB_A12G0364.1	2e-64
62- 12:	GB_A01G1926.1	GB_A12G0360.1	5e-14
62- 13:	GB_A01G1929.1	GB_A12G0359.1	0
62- 14:	GB_A01G1931.1	GB_A12G0358.1	3e-178
62- 15:	GB_A01G1932.1	GB_A12G0356.1	0
62- 16:	GB_A01G1939.1	GB_A12G0355.1	0
62- 17:	GB_A01G1940.1	GB_A12G0354.1	0
62- 18:	GB_A01G1949.1	GB_A12G0346.1	6e-77
62- 19:	GB_A01G1950.1	GB_A12G0343.1	1e-164
62- 20:	GB_A01G1951.1	GB_A12G0342.1	0
62- 21:	GB_A01G1972.1	GB_A12G0321.1	0
62- 22:	GB_A01G1973.1	GB_A12G0319.1	0
62- 23:	GB_A01G1977.1	GB_A12G0316.1	1e-176
62- 24:	GB_A01G1980.1	GB_A12G0315.1	0
62- 25:	GB_A01G1982.1	GB_A12G0313.1	0
62- 26:	GB_A01G1988.1	GB_A12G0311.1	0
62- 27:	GB_A01G1992.1	GB_A12G0310.1	0
62- 28:	GB_A01G1998.1	GB_A12G0308.1	8e-147
62- 29:	GB_A01G2001.1	GB_A12G0307.1	9e-159
## Alignment 63: score=1065.0 e_value=1.4e-77 N=24 A01&A12 minus
63- 0:	GB_A01G1690.1	GB_A12G1798.1	2e-95
63- 1:	GB_A01G1694.1	GB_A12G1795.1	0
63- 2:	GB_A01G1712.1	GB_A12G1783.1	4e-81
63- 3:	GB_A01G1729.1	GB_A12G1778.1	1e-25
63- 4:	GB_A01G1735.1	GB_A12G1777.1	3e-81
63- 5:	GB_A01G1742.1	GB_A12G1774.1	1e-163
63- 6:	GB_A01G1746.1	GB_A12G1769.1	1e-96
63- 7:	GB_A01G1747.1	GB_A12G1768.1	2e-17
63- 8:	GB_A01G1752.1	GB_A12G1766.1	0
63- 9:	GB_A01G1754.1	GB_A12G1765.1	3e-26
63- 10:	GB_A01G1764.1	GB_A12G1754.1	1e-49
63- 11:	GB_A01G1767.1	GB_A12G1748.1	2e-98
63- 12:	GB_A01G1774.1	GB_A12G1746.1	0
63- 13:	GB_A01G1785.1	GB_A12G1737.1	0
63- 14:	GB_A01G1786.1	GB_A12G1736.1	7e-120
63- 15:	GB_A01G1791.1	GB_A12G1734.1	0
63- 16:	GB_A01G1792.1	GB_A12G1729.1	2e-28
63- 17:	GB_A01G1793.1	GB_A12G1728.1	5e-63
63- 18:	GB_A01G1805.1	GB_A12G1722.1	0
63- 19:	GB_A01G1806.1	GB_A12G1720.1	0
63- 20:	GB_A01G1819.1	GB_A12G1716.1	0
63- 21:	GB_A01G1823.1	GB_A12G1713.1	0
63- 22:	GB_A01G1830.1	GB_A12G1704.1	0
63- 23:	GB_A01G1836.1	GB_A12G1702.1	9e-173
## Alignment 64: score=449.0 e_value=7.6e-24 N=11 A01&A12 minus
64- 0:	GB_A01G0045.1	GB_A12G0277.1	2e-51
64- 1:	GB_A01G0046.1	GB_A12G0274.1	7e-128
64- 2:	GB_A01G0053.1	GB_A12G0254.1	0
64- 3:	GB_A01G0054.1	GB_A12G0249.1	3e-96
64- 4:	GB_A01G0058.1	GB_A12G0241.1	3e-143
64- 5:	GB_A01G0068.1	GB_A12G0231.1	2e-118
64- 6:	GB_A01G0077.1	GB_A12G0224.1	0
64- 7:	GB_A01G0078.1	GB_A12G0223.1	9e-89
64- 8:	GB_A01G0088.1	GB_A12G0206.1	2e-133
64- 9:	GB_A01G0096.1	GB_A12G0182.1	0
64- 10:	GB_A01G0109.1	GB_A12G0168.1	0
## Alignment 65: score=256.0 e_value=2.2e-10 N=6 A01&A12 minus
65- 0:	GB_A01G1582.1	GB_A12G1806.1	0
65- 1:	GB_A01G1591.1	GB_A12G1804.1	2e-59
65- 2:	GB_A01G1592.1	GB_A12G1803.1	0
65- 3:	GB_A01G1603.1	GB_A12G1801.1	0
65- 4:	GB_A01G1616.1	GB_A12G1781.1	0
65- 5:	GB_A01G1624.1	GB_A12G1780.1	0
## Alignment 66: score=464.0 e_value=1e-25 N=11 A01&A13 plus
66- 0:	GB_A01G0082.1	GB_A13G0425.1	3e-84
66- 1:	GB_A01G0083.1	GB_A13G0428.1	7e-143
66- 2:	GB_A01G0085.1	GB_A13G0429.1	0
66- 3:	GB_A01G0090.1	GB_A13G0437.1	4e-53
66- 4:	GB_A01G0091.1	GB_A13G0445.1	2e-168
66- 5:	GB_A01G0092.1	GB_A13G0450.1	1e-46
66- 6:	GB_A01G0093.1	GB_A13G0451.1	1e-178
66- 7:	GB_A01G0097.1	GB_A13G0461.1	0
66- 8:	GB_A01G0107.1	GB_A13G0472.1	0
66- 9:	GB_A01G0114.1	GB_A13G0496.1	0
66- 10:	GB_A01G0116.1	GB_A13G0520.1	0
## Alignment 67: score=411.0 e_value=2.7e-16 N=9 A01&A13 plus
67- 0:	GB_A01G0050.1	GB_A13G0347.1	0
67- 1:	GB_A01G0053.1	GB_A13G0360.1	0
67- 2:	GB_A01G0054.1	GB_A13G0366.1	0
67- 3:	GB_A01G0057.1	GB_A13G0370.1	0
67- 4:	GB_A01G0063.1	GB_A13G0377.1	4e-148
67- 5:	GB_A01G0065.1	GB_A13G0380.1	2e-122
67- 6:	GB_A01G0068.1	GB_A13G0387.1	2e-108
67- 7:	GB_A01G0069.1	GB_A13G0391.1	2e-45
67- 8:	GB_A01G0072.1	GB_A13G0393.1	0
## Alignment 68: score=340.0 e_value=8.2e-15 N=8 A01&A13 plus
68- 0:	GB_A01G0930.1	GB_A13G1554.1	3e-77
68- 1:	GB_A01G0931.1	GB_A13G1562.1	2e-107
68- 2:	GB_A01G0935.1	GB_A13G1565.1	3e-21
68- 3:	GB_A01G0936.1	GB_A13G1567.1	0
68- 4:	GB_A01G0945.1	GB_A13G1586.1	2e-39
68- 5:	GB_A01G0947.1	GB_A13G1593.1	6e-19
68- 6:	GB_A01G0953.1	GB_A13G1600.1	0
68- 7:	GB_A01G0973.1	GB_A13G1615.1	0
## Alignment 69: score=2787.0 e_value=3.4e-256 N=61 A01&A13 minus
69- 0:	GB_A01G0623.1	GB_A13G1816.1	0
69- 1:	GB_A01G0625.1	GB_A13G1813.1	1e-144
69- 2:	GB_A01G0629.1	GB_A13G1810.1	0
69- 3:	GB_A01G0652.1	GB_A13G1798.1	0
69- 4:	GB_A01G0665.1	GB_A13G1794.1	1e-140
69- 5:	GB_A01G0670.1	GB_A13G1793.1	1e-61
69- 6:	GB_A01G0674.1	GB_A13G1792.1	1e-61
69- 7:	GB_A01G0685.1	GB_A13G1790.1	0
69- 8:	GB_A01G0687.1	GB_A13G1788.1	0
69- 9:	GB_A01G0691.1	GB_A13G1785.1	0
69- 10:	GB_A01G0692.1	GB_A13G1784.1	0
69- 11:	GB_A01G0700.1	GB_A13G1690.1	2e-101
69- 12:	GB_A01G0703.1	GB_A13G1692.1	1e-136
69- 13:	GB_A01G0705.1	GB_A13G1693.1	0
69- 14:	GB_A01G0714.1	GB_A13G1696.1	2e-78
69- 15:	GB_A01G0719.1	GB_A13G1697.1	0
69- 16:	GB_A01G0725.1	GB_A13G1700.1	5e-41
69- 17:	GB_A01G0736.1	GB_A13G1715.1	7e-119
69- 18:	GB_A01G0737.1	GB_A13G1720.1	0
69- 19:	GB_A01G0738.1	GB_A13G1723.1	1e-156
69- 20:	GB_A01G0748.1	GB_A13G1725.1	0
69- 21:	GB_A01G0752.1	GB_A13G1726.1	3e-16
69- 22:	GB_A01G0753.1	GB_A13G1727.1	8e-95
69- 23:	GB_A01G0759.1	GB_A13G1730.1	0
69- 24:	GB_A01G0764.1	GB_A13G1732.1	0
69- 25:	GB_A01G0766.1	GB_A13G1737.1	1e-111
69- 26:	GB_A01G0767.1	GB_A13G1739.1	0
69- 27:	GB_A01G0768.1	GB_A13G1740.1	1e-62
69- 28:	GB_A01G0775.1	GB_A13G1742.1	2e-72
69- 29:	GB_A01G0779.1	GB_A13G1744.1	8e-148
69- 30:	GB_A01G0782.1	GB_A13G1745.1	2e-168
69- 31:	GB_A01G0801.1	GB_A13G1748.1	0
69- 32:	GB_A01G0809.1	GB_A13G1754.1	0
69- 33:	GB_A01G0814.1	GB_A13G1757.1	0
69- 34:	GB_A01G0818.1	GB_A13G1761.1	0
69- 35:	GB_A01G0819.1	GB_A13G1762.1	1e-160
69- 36:	GB_A01G0820.1	GB_A13G1763.1	3e-83
69- 37:	GB_A01G0832.1	GB_A13G1767.1	6e-73
69- 38:	GB_A01G0835.1	GB_A13G1768.1	0
69- 39:	GB_A01G0836.1	GB_A13G1769.1	0
69- 40:	GB_A01G0837.1	GB_A13G1772.1	0
69- 41:	GB_A01G0845.1	GB_A13G1782.1	0
69- 42:	GB_A01G0862.1	GB_A13G1686.1	0
69- 43:	GB_A01G0864.1	GB_A13G1681.1	0
69- 44:	GB_A01G0865.1	GB_A13G1680.1	0
69- 45:	GB_A01G0867.1	GB_A13G1678.1	4e-75
69- 46:	GB_A01G0868.1	GB_A13G1671.1	0
69- 47:	GB_A01G0871.1	GB_A13G1670.1	3e-169
69- 48:	GB_A01G0872.1	GB_A13G1666.1	0
69- 49:	GB_A01G0877.1	GB_A13G1660.1	3e-32
69- 50:	GB_A01G0882.1	GB_A13G1659.1	0
69- 51:	GB_A01G0884.1	GB_A13G1658.1	0
69- 52:	GB_A01G0885.1	GB_A13G1657.1	0
69- 53:	GB_A01G0888.1	GB_A13G1655.1	0
69- 54:	GB_A01G0892.1	GB_A13G1651.1	0
69- 55:	GB_A01G0894.1	GB_A13G1650.1	2e-20
69- 56:	GB_A01G0895.1	GB_A13G1648.1	5e-161
69- 57:	GB_A01G0896.1	GB_A13G1647.1	0
69- 58:	GB_A01G0902.1	GB_A13G1644.1	0
69- 59:	GB_A01G0904.1	GB_A13G1640.1	0
69- 60:	GB_A01G0907.1	GB_A13G1633.1	7e-166
## Alignment 70: score=1204.0 e_value=1.7e-88 N=27 A01&A13 minus
70- 0:	GB_A01G0428.1	GB_A13G1888.1	5e-101
70- 1:	GB_A01G0432.1	GB_A13G1887.1	3e-169
70- 2:	GB_A01G0455.1	GB_A13G1882.1	0
70- 3:	GB_A01G0480.1	GB_A13G1876.1	0
70- 4:	GB_A01G0481.1	GB_A13G1875.1	0
70- 5:	GB_A01G0503.1	GB_A13G1870.1	0
70- 6:	GB_A01G0510.1	GB_A13G1869.1	0
70- 7:	GB_A01G0511.1	GB_A13G1865.1	1e-109
70- 8:	GB_A01G0524.1	GB_A13G1862.1	1e-54
70- 9:	GB_A01G0541.1	GB_A13G1861.1	0
70- 10:	GB_A01G0543.1	GB_A13G1859.1	2e-65
70- 11:	GB_A01G0546.1	GB_A13G1857.1	2e-147
70- 12:	GB_A01G0548.1	GB_A13G1856.1	1e-145
70- 13:	GB_A01G0550.1	GB_A13G1855.1	0
70- 14:	GB_A01G0551.1	GB_A13G1853.1	6e-79
70- 15:	GB_A01G0553.1	GB_A13G1851.1	0
70- 16:	GB_A01G0555.1	GB_A13G1850.1	0
70- 17:	GB_A01G0556.1	GB_A13G1849.1	1e-29
70- 18:	GB_A01G0567.1	GB_A13G1845.1	0
70- 19:	GB_A01G0570.1	GB_A13G1840.1	0
70- 20:	GB_A01G0572.1	GB_A13G1839.1	2e-53
70- 21:	GB_A01G0574.1	GB_A13G1838.1	6e-66
70- 22:	GB_A01G0578.1	GB_A13G1837.1	0
70- 23:	GB_A01G0587.1	GB_A13G1832.1	0
70- 24:	GB_A01G0591.1	GB_A13G1830.1	0
70- 25:	GB_A01G0592.1	GB_A13G1829.1	0
70- 26:	GB_A01G0593.1	GB_A13G1827.1	0
## Alignment 71: score=419.0 e_value=1.9e-21 N=10 A01&A13 minus
71- 0:	GB_A01G0313.1	GB_A13G1918.1	0
71- 1:	GB_A01G0317.1	GB_A13G1915.1	1e-122
71- 2:	GB_A01G0327.1	GB_A13G1913.1	0
71- 3:	GB_A01G0329.1	GB_A13G1908.1	7e-98
71- 4:	GB_A01G0333.1	GB_A13G1907.1	0
71- 5:	GB_A01G0337.1	GB_A13G1904.1	0
71- 6:	GB_A01G0351.1	GB_A13G1899.1	0
71- 7:	GB_A01G0358.1	GB_A13G1897.1	0
71- 8:	GB_A01G0366.1	GB_A13G1873.1	3e-36
71- 9:	GB_A01G0384.1	GB_A13G1865.1	7e-77
## Alignment 72: score=47036.0 e_value=0 N=953 A01&D01 plus
72- 0:	GB_A01G0003.1	GB_D01G0005.1	0
72- 1:	GB_A01G0005.1	GB_D01G0007.1	1e-99
72- 2:	GB_A01G0006.1	GB_D01G0008.1	0
72- 3:	GB_A01G0008.1	GB_D01G0010.1	0
72- 4:	GB_A01G0009.1	GB_D01G0011.1	0
72- 5:	GB_A01G0010.1	GB_D01G0012.1	2e-175
72- 6:	GB_A01G0011.1	GB_D01G0013.1	0
72- 7:	GB_A01G0012.1	GB_D01G0014.1	4e-90
72- 8:	GB_A01G0013.1	GB_D01G0015.1	0
72- 9:	GB_A01G0014.1	GB_D01G0016.1	6e-75
72- 10:	GB_A01G0015.1	GB_D01G0017.1	0
72- 11:	GB_A01G0016.1	GB_D01G0018.1	2e-137
72- 12:	GB_A01G0018.1	GB_D01G0019.1	0
72- 13:	GB_A01G0019.1	GB_D01G0020.1	0
72- 14:	GB_A01G0020.1	GB_D01G0021.1	0
72- 15:	GB_A01G0021.1	GB_D01G0022.1	7e-89
72- 16:	GB_A01G0022.1	GB_D01G0023.1	0
72- 17:	GB_A01G0023.1	GB_D01G0024.1	6e-108
72- 18:	GB_A01G0024.1	GB_D01G0025.1	3e-149
72- 19:	GB_A01G0025.1	GB_D01G0026.1	0
72- 20:	GB_A01G0026.1	GB_D01G0027.1	0
72- 21:	GB_A01G0027.1	GB_D01G0028.1	0
72- 22:	GB_A01G0028.1	GB_D01G0029.1	8e-151
72- 23:	GB_A01G0030.1	GB_D01G0030.1	0
72- 24:	GB_A01G0031.1	GB_D01G0031.1	0
72- 25:	GB_A01G0032.1	GB_D01G0032.1	3e-123
72- 26:	GB_A01G0033.1	GB_D01G0033.1	0
72- 27:	GB_A01G0034.1	GB_D01G0035.1	4e-150
72- 28:	GB_A01G0035.1	GB_D01G0036.1	0
72- 29:	GB_A01G0036.1	GB_D01G0037.1	0
72- 30:	GB_A01G0037.1	GB_D01G0038.1	0
72- 31:	GB_A01G0038.1	GB_D01G0039.1	0
72- 32:	GB_A01G0039.1	GB_D01G0040.1	3e-125
72- 33:	GB_A01G0040.1	GB_D01G0041.1	0
72- 34:	GB_A01G0041.1	GB_D01G0042.1	0
72- 35:	GB_A01G0042.1	GB_D01G0043.1	4e-156
72- 36:	GB_A01G0044.1	GB_D01G0044.1	0
72- 37:	GB_A01G0049.1	GB_D01G0046.1	5e-52
72- 38:	GB_A01G0050.1	GB_D01G0047.1	0
72- 39:	GB_A01G0051.1	GB_D01G0048.1	0
72- 40:	GB_A01G0052.1	GB_D01G0049.1	0
72- 41:	GB_A01G0053.1	GB_D01G0050.1	0
72- 42:	GB_A01G0054.1	GB_D01G0051.1	0
72- 43:	GB_A01G0056.1	GB_D01G0052.1	2e-86
72- 44:	GB_A01G0057.1	GB_D01G0053.1	0
72- 45:	GB_A01G0058.1	GB_D01G0054.1	5e-35
72- 46:	GB_A01G0059.1	GB_D01G0055.1	0
72- 47:	GB_A01G0061.1	GB_D01G0057.1	0
72- 48:	GB_A01G0062.1	GB_D01G0058.1	0
72- 49:	GB_A01G0063.1	GB_D01G0059.1	7e-148
72- 50:	GB_A01G0064.1	GB_D01G0060.1	0
72- 51:	GB_A01G0068.1	GB_D01G0061.1	0
72- 52:	GB_A01G0069.1	GB_D01G0062.1	2e-84
72- 53:	GB_A01G0070.1	GB_D01G0063.1	0
72- 54:	GB_A01G0071.1	GB_D01G0064.1	0
72- 55:	GB_A01G0072.1	GB_D01G0065.1	0
72- 56:	GB_A01G0074.1	GB_D01G0067.1	0
72- 57:	GB_A01G0075.1	GB_D01G0068.1	4e-121
72- 58:	GB_A01G0076.1	GB_D01G0069.1	0
72- 59:	GB_A01G0077.1	GB_D01G0070.1	0
72- 60:	GB_A01G0078.1	GB_D01G0071.1	3e-164
72- 61:	GB_A01G0079.1	GB_D01G0072.1	1e-102
72- 62:	GB_A01G0080.1	GB_D01G0073.1	0
72- 63:	GB_A01G0081.1	GB_D01G0074.1	2e-176
72- 64:	GB_A01G0082.1	GB_D01G0076.1	5e-164
72- 65:	GB_A01G0083.1	GB_D01G0077.1	0
72- 66:	GB_A01G0085.1	GB_D01G0079.1	0
72- 67:	GB_A01G0086.1	GB_D01G0080.1	0
72- 68:	GB_A01G0087.1	GB_D01G0081.1	2e-173
72- 69:	GB_A01G0088.1	GB_D01G0082.1	2e-114
72- 70:	GB_A01G0089.1	GB_D01G0083.1	0
72- 71:	GB_A01G0090.1	GB_D01G0084.1	2e-173
72- 72:	GB_A01G0091.1	GB_D01G0085.1	0
72- 73:	GB_A01G0092.1	GB_D01G0086.1	2e-75
72- 74:	GB_A01G0093.1	GB_D01G0087.1	0
72- 75:	GB_A01G0094.1	GB_D01G0088.1	0
72- 76:	GB_A01G0096.1	GB_D01G0089.1	0
72- 77:	GB_A01G0097.1	GB_D01G0090.1	0
72- 78:	GB_A01G0098.1	GB_D01G0091.1	0
72- 79:	GB_A01G0099.1	GB_D01G0096.1	0
72- 80:	GB_A01G0100.1	GB_D01G0097.1	3e-66
72- 81:	GB_A01G0101.1	GB_D01G0098.1	7e-77
72- 82:	GB_A01G0107.1	GB_D01G0099.1	0
72- 83:	GB_A01G0108.1	GB_D01G0100.1	0
72- 84:	GB_A01G0109.1	GB_D01G0103.1	0
72- 85:	GB_A01G0110.1	GB_D01G0104.1	0
72- 86:	GB_A01G0111.1	GB_D01G0105.1	0
72- 87:	GB_A01G0112.1	GB_D01G0106.1	0
72- 88:	GB_A01G0114.1	GB_D01G0109.1	0
72- 89:	GB_A01G0115.1	GB_D01G0110.1	0
72- 90:	GB_A01G0116.1	GB_D01G0111.1	0
72- 91:	GB_A01G0117.1	GB_D01G0112.1	1e-138
72- 92:	GB_A01G0118.1	GB_D01G0113.1	4e-87
72- 93:	GB_A01G0119.1	GB_D01G0114.1	0
72- 94:	GB_A01G0121.1	GB_D01G0117.1	0
72- 95:	GB_A01G0122.1	GB_D01G0118.1	0
72- 96:	GB_A01G0124.1	GB_D01G0119.1	0
72- 97:	GB_A01G0126.1	GB_D01G0120.1	0
72- 98:	GB_A01G0127.1	GB_D01G0122.1	0
72- 99:	GB_A01G0128.1	GB_D01G0123.1	9e-49
72-100:	GB_A01G0130.1	GB_D01G0126.1	0
72-101:	GB_A01G0131.1	GB_D01G0127.1	0
72-102:	GB_A01G0132.1	GB_D01G0128.1	8e-98
72-103:	GB_A01G0133.1	GB_D01G0129.1	0
72-104:	GB_A01G0135.1	GB_D01G0131.1	8e-47
72-105:	GB_A01G0138.1	GB_D01G0133.1	3e-57
72-106:	GB_A01G0143.1	GB_D01G0136.1	4e-29
72-107:	GB_A01G0145.1	GB_D01G0138.1	0
72-108:	GB_A01G0146.1	GB_D01G0139.1	0
72-109:	GB_A01G0147.1	GB_D01G0140.1	0
72-110:	GB_A01G0148.1	GB_D01G0141.1	0
72-111:	GB_A01G0149.1	GB_D01G0142.1	0
72-112:	GB_A01G0150.1	GB_D01G0143.1	0
72-113:	GB_A01G0151.1	GB_D01G0144.1	0
72-114:	GB_A01G0152.1	GB_D01G0145.1	0
72-115:	GB_A01G0153.1	GB_D01G0146.1	0
72-116:	GB_A01G0154.1	GB_D01G0147.1	0
72-117:	GB_A01G0155.1	GB_D01G0148.1	1e-109
72-118:	GB_A01G0156.1	GB_D01G0149.1	0
72-119:	GB_A01G0157.1	GB_D01G0150.1	5e-171
72-120:	GB_A01G0158.1	GB_D01G0151.1	8e-101
72-121:	GB_A01G0159.1	GB_D01G0152.1	0
72-122:	GB_A01G0160.1	GB_D01G0153.1	0
72-123:	GB_A01G0161.1	GB_D01G0154.1	0
72-124:	GB_A01G0162.1	GB_D01G0155.1	0
72-125:	GB_A01G0163.1	GB_D01G0156.1	0
72-126:	GB_A01G0164.1	GB_D01G0157.1	0
72-127:	GB_A01G0165.1	GB_D01G0158.1	0
72-128:	GB_A01G0166.1	GB_D01G0159.1	0
72-129:	GB_A01G0167.1	GB_D01G0160.1	6e-164
72-130:	GB_A01G0168.1	GB_D01G0161.1	0
72-131:	GB_A01G0169.1	GB_D01G0162.1	5e-148
72-132:	GB_A01G0170.1	GB_D01G0163.1	3e-169
72-133:	GB_A01G0171.1	GB_D01G0164.1	0
72-134:	GB_A01G0172.1	GB_D01G0165.1	9e-54
72-135:	GB_A01G0173.1	GB_D01G0166.1	0
72-136:	GB_A01G0174.1	GB_D01G0167.1	0
72-137:	GB_A01G0175.1	GB_D01G0169.1	0
72-138:	GB_A01G0176.1	GB_D01G0170.1	0
72-139:	GB_A01G0177.1	GB_D01G0171.1	1e-118
72-140:	GB_A01G0178.1	GB_D01G0172.1	0
72-141:	GB_A01G0179.1	GB_D01G0173.1	6e-165
72-142:	GB_A01G0180.1	GB_D01G0174.1	3e-92
72-143:	GB_A01G0181.1	GB_D01G0175.1	0
72-144:	GB_A01G0182.1	GB_D01G0176.1	0
72-145:	GB_A01G0183.1	GB_D01G0177.1	0
72-146:	GB_A01G0184.1	GB_D01G0178.1	2e-94
72-147:	GB_A01G0185.1	GB_D01G0179.1	0
72-148:	GB_A01G0186.1	GB_D01G0180.1	0
72-149:	GB_A01G0194.1	GB_D01G0186.1	5e-19
72-150:	GB_A01G0195.1	GB_D01G0190.1	2e-134
72-151:	GB_A01G0196.1	GB_D01G0191.1	0
72-152:	GB_A01G0197.1	GB_D01G0192.1	0
72-153:	GB_A01G0198.1	GB_D01G0193.1	4e-77
72-154:	GB_A01G0199.1	GB_D01G0194.1	0
72-155:	GB_A01G0202.1	GB_D01G0196.1	0
72-156:	GB_A01G0203.1	GB_D01G0197.1	0
72-157:	GB_A01G0204.1	GB_D01G0198.1	3e-29
72-158:	GB_A01G0205.1	GB_D01G0200.1	0
72-159:	GB_A01G0207.1	GB_D01G0202.1	0
72-160:	GB_A01G0208.1	GB_D01G0203.1	0
72-161:	GB_A01G0209.1	GB_D01G0204.1	0
72-162:	GB_A01G0210.1	GB_D01G0205.1	3e-143
72-163:	GB_A01G0211.1	GB_D01G0206.1	2e-109
72-164:	GB_A01G0212.1	GB_D01G0207.1	0
72-165:	GB_A01G0213.1	GB_D01G0208.1	0
72-166:	GB_A01G0214.1	GB_D01G0209.1	0
72-167:	GB_A01G0215.1	GB_D01G0210.1	0
72-168:	GB_A01G0216.1	GB_D01G0211.1	0
72-169:	GB_A01G0217.1	GB_D01G0212.1	2e-133
72-170:	GB_A01G0219.1	GB_D01G0213.1	1e-96
72-171:	GB_A01G0220.1	GB_D01G0214.1	2e-92
72-172:	GB_A01G0221.1	GB_D01G0215.1	0
72-173:	GB_A01G0222.1	GB_D01G0216.1	6e-155
72-174:	GB_A01G0223.1	GB_D01G0217.1	0
72-175:	GB_A01G0224.1	GB_D01G0218.1	0
72-176:	GB_A01G0225.1	GB_D01G0219.1	0
72-177:	GB_A01G0227.1	GB_D01G0221.1	0
72-178:	GB_A01G0228.1	GB_D01G0222.1	8e-178
72-179:	GB_A01G0229.1	GB_D01G0223.1	0
72-180:	GB_A01G0230.1	GB_D01G0225.1	0
72-181:	GB_A01G0231.1	GB_D01G0226.1	0
72-182:	GB_A01G0232.1	GB_D01G0227.1	0
72-183:	GB_A01G0233.1	GB_D01G0228.1	0
72-184:	GB_A01G0234.1	GB_D01G0229.1	0
72-185:	GB_A01G0236.1	GB_D01G0231.1	0
72-186:	GB_A01G0237.1	GB_D01G0232.1	0
72-187:	GB_A01G0238.1	GB_D01G0233.1	3e-42
72-188:	GB_A01G0239.1	GB_D01G0234.1	3e-111
72-189:	GB_A01G0241.1	GB_D01G0236.1	2e-140
72-190:	GB_A01G0242.1	GB_D01G0237.1	0
72-191:	GB_A01G0243.1	GB_D01G0238.1	0
72-192:	GB_A01G0244.1	GB_D01G0239.1	0
72-193:	GB_A01G0245.1	GB_D01G0240.1	2e-16
72-194:	GB_A01G0247.1	GB_D01G0241.1	6e-106
72-195:	GB_A01G0248.1	GB_D01G0242.1	8e-157
72-196:	GB_A01G0250.1	GB_D01G0244.1	2e-146
72-197:	GB_A01G0251.1	GB_D01G0245.1	0
72-198:	GB_A01G0252.1	GB_D01G0246.1	0
72-199:	GB_A01G0253.1	GB_D01G0247.1	4e-92
72-200:	GB_A01G0254.1	GB_D01G0248.1	0
72-201:	GB_A01G0255.1	GB_D01G0249.1	0
72-202:	GB_A01G0256.1	GB_D01G0250.1	6e-132
72-203:	GB_A01G0258.1	GB_D01G0252.1	0
72-204:	GB_A01G0259.1	GB_D01G0253.1	6e-38
72-205:	GB_A01G0260.1	GB_D01G0255.1	0
72-206:	GB_A01G0261.1	GB_D01G0256.1	0
72-207:	GB_A01G0262.1	GB_D01G0257.1	0
72-208:	GB_A01G0263.1	GB_D01G0258.1	0
72-209:	GB_A01G0264.1	GB_D01G0259.1	0
72-210:	GB_A01G0265.1	GB_D01G0261.1	0
72-211:	GB_A01G0266.1	GB_D01G0263.1	4e-158
72-212:	GB_A01G0270.1	GB_D01G0268.1	0
72-213:	GB_A01G0271.1	GB_D01G0269.1	2e-144
72-214:	GB_A01G0272.1	GB_D01G0270.1	3e-76
72-215:	GB_A01G0273.1	GB_D01G0271.1	6e-165
72-216:	GB_A01G0274.1	GB_D01G0272.1	5e-81
72-217:	GB_A01G0275.1	GB_D01G0273.1	0
72-218:	GB_A01G0276.1	GB_D01G0274.1	0
72-219:	GB_A01G0277.1	GB_D01G0275.1	2e-161
72-220:	GB_A01G0278.1	GB_D01G0276.1	0
72-221:	GB_A01G0279.1	GB_D01G0277.1	0
72-222:	GB_A01G0280.1	GB_D01G0278.1	0
72-223:	GB_A01G0281.1	GB_D01G0279.1	0
72-224:	GB_A01G0282.1	GB_D01G0280.1	0
72-225:	GB_A01G0283.1	GB_D01G0281.1	0
72-226:	GB_A01G0285.1	GB_D01G0284.1	0
72-227:	GB_A01G0286.1	GB_D01G0285.1	1e-61
72-228:	GB_A01G0287.1	GB_D01G0286.1	6e-83
72-229:	GB_A01G0288.1	GB_D01G0287.1	0
72-230:	GB_A01G0289.1	GB_D01G0288.1	0
72-231:	GB_A01G0290.1	GB_D01G0289.1	6e-71
72-232:	GB_A01G0291.1	GB_D01G0290.1	0
72-233:	GB_A01G0292.1	GB_D01G0291.1	0
72-234:	GB_A01G0293.1	GB_D01G0293.1	3e-140
72-235:	GB_A01G0294.1	GB_D01G0294.1	0
72-236:	GB_A01G0295.1	GB_D01G0295.1	2e-152
72-237:	GB_A01G0296.1	GB_D01G0296.1	3e-123
72-238:	GB_A01G0297.1	GB_D01G0297.1	3e-94
72-239:	GB_A01G0298.1	GB_D01G0298.1	1e-24
72-240:	GB_A01G0299.1	GB_D01G0299.1	0
72-241:	GB_A01G0300.1	GB_D01G0300.1	0
72-242:	GB_A01G0301.1	GB_D01G0301.1	0
72-243:	GB_A01G0302.1	GB_D01G0302.1	0
72-244:	GB_A01G0303.1	GB_D01G0303.1	4e-32
72-245:	GB_A01G0305.1	GB_D01G0306.1	0
72-246:	GB_A01G0306.1	GB_D01G0307.1	0
72-247:	GB_A01G0307.1	GB_D01G0308.1	0
72-248:	GB_A01G0308.1	GB_D01G0309.1	5e-46
72-249:	GB_A01G0309.1	GB_D01G0310.1	0
72-250:	GB_A01G0310.1	GB_D01G0311.1	0
72-251:	GB_A01G0311.1	GB_D01G0313.1	0
72-252:	GB_A01G0312.1	GB_D01G0314.1	0
72-253:	GB_A01G0313.1	GB_D01G0315.1	0
72-254:	GB_A01G0314.1	GB_D01G0316.1	0
72-255:	GB_A01G0315.1	GB_D01G0317.1	1e-95
72-256:	GB_A01G0316.1	GB_D01G0318.1	0
72-257:	GB_A01G0317.1	GB_D01G0320.1	0
72-258:	GB_A01G0318.1	GB_D01G0321.1	0
72-259:	GB_A01G0319.1	GB_D01G0322.1	0
72-260:	GB_A01G0320.1	GB_D01G0326.1	7e-21
72-261:	GB_A01G0325.1	GB_D01G0332.1	0
72-262:	GB_A01G0326.1	GB_D01G0338.1	0
72-263:	GB_A01G0327.1	GB_D01G0340.1	0
72-264:	GB_A01G0328.1	GB_D01G0345.1	2e-56
72-265:	GB_A01G0329.1	GB_D01G0349.1	0
72-266:	GB_A01G0330.1	GB_D01G0350.1	0
72-267:	GB_A01G0331.1	GB_D01G0351.1	0
72-268:	GB_A01G0332.1	GB_D01G0352.1	0
72-269:	GB_A01G0333.1	GB_D01G0353.1	0
72-270:	GB_A01G0334.1	GB_D01G0354.1	5e-62
72-271:	GB_A01G0335.1	GB_D01G0355.1	0
72-272:	GB_A01G0336.1	GB_D01G0356.1	0
72-273:	GB_A01G0337.1	GB_D01G0357.1	0
72-274:	GB_A01G0338.1	GB_D01G0359.1	6e-114
72-275:	GB_A01G0342.1	GB_D01G0361.1	0
72-276:	GB_A01G0346.1	GB_D01G0364.1	5e-139
72-277:	GB_A01G0347.1	GB_D01G0365.1	2e-169
72-278:	GB_A01G0348.1	GB_D01G0366.1	0
72-279:	GB_A01G0349.1	GB_D01G0367.1	0
72-280:	GB_A01G0351.1	GB_D01G0370.1	0
72-281:	GB_A01G0352.1	GB_D01G0372.1	0
72-282:	GB_A01G0353.1	GB_D01G0373.1	0
72-283:	GB_A01G0354.1	GB_D01G0374.1	0
72-284:	GB_A01G0355.1	GB_D01G0376.1	2e-73
72-285:	GB_A01G0356.1	GB_D01G0377.1	0
72-286:	GB_A01G0357.1	GB_D01G0378.1	0
72-287:	GB_A01G0358.1	GB_D01G0379.1	0
72-288:	GB_A01G0359.1	GB_D01G0380.1	3e-17
72-289:	GB_A01G0360.1	GB_D01G0381.1	2e-45
72-290:	GB_A01G0361.1	GB_D01G0382.1	0
72-291:	GB_A01G0362.1	GB_D01G0383.1	5e-165
72-292:	GB_A01G0363.1	GB_D01G0384.1	2e-42
72-293:	GB_A01G0364.1	GB_D01G0385.1	9e-38
72-294:	GB_A01G0365.1	GB_D01G0386.1	3e-15
72-295:	GB_A01G0367.1	GB_D01G0387.1	4e-128
72-296:	GB_A01G0370.1	GB_D01G0389.1	0
72-297:	GB_A01G0371.1	GB_D01G0390.1	2e-94
72-298:	GB_A01G0372.1	GB_D01G0391.1	2e-100
72-299:	GB_A01G0377.1	GB_D01G0395.1	1e-97
72-300:	GB_A01G0378.1	GB_D01G0396.1	0
72-301:	GB_A01G0379.1	GB_D01G0398.1	0
72-302:	GB_A01G0380.1	GB_D01G0400.1	9e-148
72-303:	GB_A01G0381.1	GB_D01G0407.1	3e-117
72-304:	GB_A01G0383.1	GB_D01G0408.1	0
72-305:	GB_A01G0385.1	GB_D01G0410.1	0
72-306:	GB_A01G0386.1	GB_D01G0411.1	0
72-307:	GB_A01G0387.1	GB_D01G0412.1	0
72-308:	GB_A01G0392.1	GB_D01G0417.1	3e-50
72-309:	GB_A01G0393.1	GB_D01G0419.1	1e-18
72-310:	GB_A01G0394.1	GB_D01G0420.1	1e-78
72-311:	GB_A01G0395.1	GB_D01G0421.1	0
72-312:	GB_A01G0396.1	GB_D01G0422.1	0
72-313:	GB_A01G0398.1	GB_D01G0423.1	0
72-314:	GB_A01G0399.1	GB_D01G0424.1	1e-107
72-315:	GB_A01G0402.1	GB_D01G0427.1	3e-97
72-316:	GB_A01G0405.1	GB_D01G0432.1	0
72-317:	GB_A01G0406.1	GB_D01G0434.1	0
72-318:	GB_A01G0407.1	GB_D01G0435.1	0
72-319:	GB_A01G0408.1	GB_D01G0436.1	0
72-320:	GB_A01G0410.1	GB_D01G0438.1	0
72-321:	GB_A01G0411.1	GB_D01G0439.1	0
72-322:	GB_A01G0412.1	GB_D01G0440.1	0
72-323:	GB_A01G0414.1	GB_D01G0441.1	5e-121
72-324:	GB_A01G0415.1	GB_D01G0442.1	0
72-325:	GB_A01G0416.1	GB_D01G0443.1	0
72-326:	GB_A01G0418.1	GB_D01G0444.1	8e-106
72-327:	GB_A01G0422.1	GB_D01G0445.1	4e-129
72-328:	GB_A01G0425.1	GB_D01G0447.1	0
72-329:	GB_A01G0426.1	GB_D01G0448.1	2e-72
72-330:	GB_A01G0427.1	GB_D01G0449.1	0
72-331:	GB_A01G0428.1	GB_D01G0450.1	0
72-332:	GB_A01G0429.1	GB_D01G0452.1	4e-84
72-333:	GB_A01G0431.1	GB_D01G0455.1	0
72-334:	GB_A01G0432.1	GB_D01G0460.1	1e-175
72-335:	GB_A01G0433.1	GB_D01G0461.1	0
72-336:	GB_A01G0434.1	GB_D01G0463.1	0
72-337:	GB_A01G0435.1	GB_D01G0464.1	0
72-338:	GB_A01G0439.1	GB_D01G0469.1	0
72-339:	GB_A01G0440.1	GB_D01G0470.1	0
72-340:	GB_A01G0442.1	GB_D01G0472.1	3e-39
72-341:	GB_A01G0448.1	GB_D01G0473.1	4e-57
72-342:	GB_A01G0455.1	GB_D01G0476.1	0
72-343:	GB_A01G0456.1	GB_D01G0478.1	0
72-344:	GB_A01G0457.1	GB_D01G0479.1	1e-104
72-345:	GB_A01G0461.1	GB_D01G0480.1	5e-79
72-346:	GB_A01G0462.1	GB_D01G0481.1	0
72-347:	GB_A01G0464.1	GB_D01G0482.1	0
72-348:	GB_A01G0467.1	GB_D01G0484.1	0
72-349:	GB_A01G0469.1	GB_D01G0487.1	0
72-350:	GB_A01G0470.1	GB_D01G0488.1	0
72-351:	GB_A01G0472.1	GB_D01G0489.1	0
72-352:	GB_A01G0473.1	GB_D01G0490.1	0
72-353:	GB_A01G0476.1	GB_D01G0492.1	0
72-354:	GB_A01G0480.1	GB_D01G0497.1	0
72-355:	GB_A01G0481.1	GB_D01G0498.1	0
72-356:	GB_A01G0482.1	GB_D01G0499.1	0
72-357:	GB_A01G0483.1	GB_D01G0500.1	0
72-358:	GB_A01G0484.1	GB_D01G0501.1	2e-105
72-359:	GB_A01G0485.1	GB_D01G0502.1	5e-171
72-360:	GB_A01G0487.1	GB_D01G0505.1	0
72-361:	GB_A01G0488.1	GB_D01G0506.1	6e-41
72-362:	GB_A01G0489.1	GB_D01G0507.1	2e-134
72-363:	GB_A01G0490.1	GB_D01G0508.1	0
72-364:	GB_A01G0491.1	GB_D01G0509.1	5e-98
72-365:	GB_A01G0492.1	GB_D01G0510.1	0
72-366:	GB_A01G0493.1	GB_D01G0511.1	0
72-367:	GB_A01G0494.1	GB_D01G0512.1	0
72-368:	GB_A01G0495.1	GB_D01G0513.1	0
72-369:	GB_A01G0500.1	GB_D01G0519.1	0
72-370:	GB_A01G0503.1	GB_D01G0525.1	0
72-371:	GB_A01G0504.1	GB_D01G0526.1	0
72-372:	GB_A01G0505.1	GB_D01G0527.1	9e-136
72-373:	GB_A01G0506.1	GB_D01G0528.1	0
72-374:	GB_A01G0508.1	GB_D01G0530.1	2e-63
72-375:	GB_A01G0510.1	GB_D01G0531.1	0
72-376:	GB_A01G0512.1	GB_D01G0534.1	3e-79
72-377:	GB_A01G0514.1	GB_D01G0535.1	0
72-378:	GB_A01G0515.1	GB_D01G0536.1	0
72-379:	GB_A01G0516.1	GB_D01G0537.1	0
72-380:	GB_A01G0519.1	GB_D01G0539.1	0
72-381:	GB_A01G0520.1	GB_D01G0540.1	0
72-382:	GB_A01G0521.1	GB_D01G0541.1	1e-27
72-383:	GB_A01G0523.1	GB_D01G0542.1	0
72-384:	GB_A01G0524.1	GB_D01G0543.1	0
72-385:	GB_A01G0526.1	GB_D01G0544.1	0
72-386:	GB_A01G0528.1	GB_D01G0546.1	0
72-387:	GB_A01G0529.1	GB_D01G0547.1	0
72-388:	GB_A01G0530.1	GB_D01G0548.1	0
72-389:	GB_A01G0532.1	GB_D01G0549.1	2e-57
72-390:	GB_A01G0533.1	GB_D01G0550.1	4e-86
72-391:	GB_A01G0535.1	GB_D01G0552.1	2e-45
72-392:	GB_A01G0538.1	GB_D01G0554.1	0
72-393:	GB_A01G0539.1	GB_D01G0555.1	0
72-394:	GB_A01G0540.1	GB_D01G0556.1	0
72-395:	GB_A01G0541.1	GB_D01G0557.1	0
72-396:	GB_A01G0542.1	GB_D01G0558.1	0
72-397:	GB_A01G0543.1	GB_D01G0559.1	0
72-398:	GB_A01G0544.1	GB_D01G0560.1	0
72-399:	GB_A01G0546.1	GB_D01G0561.1	0
72-400:	GB_A01G0547.1	GB_D01G0562.1	0
72-401:	GB_A01G0548.1	GB_D01G0563.1	4e-159
72-402:	GB_A01G0549.1	GB_D01G0566.1	0
72-403:	GB_A01G0550.1	GB_D01G0567.1	0
72-404:	GB_A01G0551.1	GB_D01G0568.1	1e-101
72-405:	GB_A01G0552.1	GB_D01G0569.1	6e-43
72-406:	GB_A01G0553.1	GB_D01G0570.1	0
72-407:	GB_A01G0554.1	GB_D01G0571.1	0
72-408:	GB_A01G0555.1	GB_D01G0572.1	0
72-409:	GB_A01G0556.1	GB_D01G0573.1	0
72-410:	GB_A01G0557.1	GB_D01G0574.1	3e-133
72-411:	GB_A01G0558.1	GB_D01G0575.1	0
72-412:	GB_A01G0559.1	GB_D01G0576.1	0
72-413:	GB_A01G0560.1	GB_D01G0577.1	0
72-414:	GB_A01G0561.1	GB_D01G0578.1	0
72-415:	GB_A01G0562.1	GB_D01G0579.1	0
72-416:	GB_A01G0563.1	GB_D01G0580.1	0
72-417:	GB_A01G0564.1	GB_D01G0581.1	3e-127
72-418:	GB_A01G0565.1	GB_D01G0582.1	1e-81
72-419:	GB_A01G0567.1	GB_D01G0583.1	0
72-420:	GB_A01G0568.1	GB_D01G0587.1	4e-90
72-421:	GB_A01G0569.1	GB_D01G0588.1	0
72-422:	GB_A01G0570.1	GB_D01G0589.1	0
72-423:	GB_A01G0571.1	GB_D01G0590.1	0
72-424:	GB_A01G0572.1	GB_D01G0591.1	3e-165
72-425:	GB_A01G0573.1	GB_D01G0592.1	0
72-426:	GB_A01G0574.1	GB_D01G0593.1	4e-127
72-427:	GB_A01G0575.1	GB_D01G0594.1	9e-123
72-428:	GB_A01G0576.1	GB_D01G0595.1	0
72-429:	GB_A01G0577.1	GB_D01G0596.1	0
72-430:	GB_A01G0578.1	GB_D01G0597.1	0
72-431:	GB_A01G0579.1	GB_D01G0598.1	0
72-432:	GB_A01G0582.1	GB_D01G0600.1	0
72-433:	GB_A01G0587.1	GB_D01G0604.1	0
72-434:	GB_A01G0588.1	GB_D01G0605.1	1e-172
72-435:	GB_A01G0589.1	GB_D01G0606.1	0
72-436:	GB_A01G0590.1	GB_D01G0607.1	0
72-437:	GB_A01G0591.1	GB_D01G0608.1	0
72-438:	GB_A01G0592.1	GB_D01G0609.1	0
72-439:	GB_A01G0593.1	GB_D01G0611.1	0
72-440:	GB_A01G0594.1	GB_D01G0612.1	2e-100
72-441:	GB_A01G0596.1	GB_D01G0614.1	0
72-442:	GB_A01G0597.1	GB_D01G0615.1	0
72-443:	GB_A01G0599.1	GB_D01G0618.1	0
72-444:	GB_A01G0600.1	GB_D01G0619.1	6e-127
72-445:	GB_A01G0603.1	GB_D01G0622.1	0
72-446:	GB_A01G0606.1	GB_D01G0631.1	0
72-447:	GB_A01G0608.1	GB_D01G0636.1	1e-173
72-448:	GB_A01G0609.1	GB_D01G0637.1	0
72-449:	GB_A01G0610.1	GB_D01G0638.1	0
72-450:	GB_A01G0611.1	GB_D01G0639.1	0
72-451:	GB_A01G0613.1	GB_D01G0644.1	1e-78
72-452:	GB_A01G0614.1	GB_D01G0645.1	0
72-453:	GB_A01G0615.1	GB_D01G0646.1	0
72-454:	GB_A01G0616.1	GB_D01G0647.1	4e-36
72-455:	GB_A01G0617.1	GB_D01G0648.1	0
72-456:	GB_A01G0618.1	GB_D01G0649.1	0
72-457:	GB_A01G0619.1	GB_D01G0651.1	0
72-458:	GB_A01G0620.1	GB_D01G0652.1	0
72-459:	GB_A01G0621.1	GB_D01G0653.1	2e-120
72-460:	GB_A01G0622.1	GB_D01G0655.1	0
72-461:	GB_A01G0623.1	GB_D01G0656.1	0
72-462:	GB_A01G0624.1	GB_D01G0657.1	2e-132
72-463:	GB_A01G0625.1	GB_D01G0658.1	0
72-464:	GB_A01G0626.1	GB_D01G0659.1	8e-140
72-465:	GB_A01G0627.1	GB_D01G0661.1	0
72-466:	GB_A01G0628.1	GB_D01G0662.1	0
72-467:	GB_A01G0629.1	GB_D01G0663.1	0
72-468:	GB_A01G0630.1	GB_D01G0664.1	1e-84
72-469:	GB_A01G0631.1	GB_D01G0665.1	0
72-470:	GB_A01G0632.1	GB_D01G0666.1	0
72-471:	GB_A01G0633.1	GB_D01G0667.1	0
72-472:	GB_A01G0634.1	GB_D01G0668.1	0
72-473:	GB_A01G0635.1	GB_D01G0669.1	0
72-474:	GB_A01G0637.1	GB_D01G0670.1	1e-43
72-475:	GB_A01G0638.1	GB_D01G0671.1	1e-118
72-476:	GB_A01G0639.1	GB_D01G0674.1	0
72-477:	GB_A01G0640.1	GB_D01G0675.1	0
72-478:	GB_A01G0642.1	GB_D01G0676.1	0
72-479:	GB_A01G0644.1	GB_D01G0679.1	2e-22
72-480:	GB_A01G0646.1	GB_D01G0682.1	0
72-481:	GB_A01G0647.1	GB_D01G0683.1	1e-156
72-482:	GB_A01G0648.1	GB_D01G0684.1	0
72-483:	GB_A01G0649.1	GB_D01G0685.1	0
72-484:	GB_A01G0650.1	GB_D01G0686.1	5e-61
72-485:	GB_A01G0652.1	GB_D01G0688.1	0
72-486:	GB_A01G0653.1	GB_D01G0689.1	2e-111
72-487:	GB_A01G0654.1	GB_D01G0691.1	0
72-488:	GB_A01G0655.1	GB_D01G0692.1	4e-74
72-489:	GB_A01G0656.1	GB_D01G0693.1	0
72-490:	GB_A01G0657.1	GB_D01G0694.1	2e-90
72-491:	GB_A01G0658.1	GB_D01G0695.1	0
72-492:	GB_A01G0659.1	GB_D01G0696.1	0
72-493:	GB_A01G0661.1	GB_D01G0697.1	3e-57
72-494:	GB_A01G0662.1	GB_D01G0698.1	4e-82
72-495:	GB_A01G0664.1	GB_D01G0699.1	0
72-496:	GB_A01G0665.1	GB_D01G0700.1	4e-158
72-497:	GB_A01G0666.1	GB_D01G0701.1	3e-133
72-498:	GB_A01G0667.1	GB_D01G0702.1	2e-75
72-499:	GB_A01G0668.1	GB_D01G0704.1	0
72-500:	GB_A01G0669.1	GB_D01G0705.1	0
72-501:	GB_A01G0671.1	GB_D01G0706.1	0
72-502:	GB_A01G0674.1	GB_D01G0710.1	2e-75
72-503:	GB_A01G0675.1	GB_D01G0711.1	0
72-504:	GB_A01G0678.1	GB_D01G0715.1	0
72-505:	GB_A01G0679.1	GB_D01G0717.1	0
72-506:	GB_A01G0680.1	GB_D01G0719.1	0
72-507:	GB_A01G0683.1	GB_D01G0721.1	0
72-508:	GB_A01G0684.1	GB_D01G0724.1	1e-101
72-509:	GB_A01G0685.1	GB_D01G0725.1	0
72-510:	GB_A01G0686.1	GB_D01G0726.1	7e-71
72-511:	GB_A01G0687.1	GB_D01G0727.1	0
72-512:	GB_A01G0688.1	GB_D01G0728.1	0
72-513:	GB_A01G0691.1	GB_D01G0729.1	0
72-514:	GB_A01G0692.1	GB_D01G0730.1	0
72-515:	GB_A01G0693.1	GB_D01G0731.1	3e-143
72-516:	GB_A01G0694.1	GB_D01G0732.1	2e-92
72-517:	GB_A01G0696.1	GB_D01G0734.1	0
72-518:	GB_A01G0697.1	GB_D01G0735.1	0
72-519:	GB_A01G0699.1	GB_D01G0736.1	2e-82
72-520:	GB_A01G0700.1	GB_D01G0737.1	1e-145
72-521:	GB_A01G0701.1	GB_D01G0738.1	0
72-522:	GB_A01G0702.1	GB_D01G0739.1	8e-88
72-523:	GB_A01G0703.1	GB_D01G0740.1	4e-172
72-524:	GB_A01G0704.1	GB_D01G0741.1	0
72-525:	GB_A01G0705.1	GB_D01G0742.1	0
72-526:	GB_A01G0706.1	GB_D01G0743.1	0
72-527:	GB_A01G0707.1	GB_D01G0746.1	0
72-528:	GB_A01G0708.1	GB_D01G0748.1	0
72-529:	GB_A01G0709.1	GB_D01G0749.1	6e-138
72-530:	GB_A01G0710.1	GB_D01G0750.1	0
72-531:	GB_A01G0712.1	GB_D01G0751.1	0
72-532:	GB_A01G0713.1	GB_D01G0752.1	4e-97
72-533:	GB_A01G0714.1	GB_D01G0753.1	2e-78
72-534:	GB_A01G0715.1	GB_D01G0754.1	3e-47
72-535:	GB_A01G0716.1	GB_D01G0755.1	0
72-536:	GB_A01G0717.1	GB_D01G0756.1	7e-79
72-537:	GB_A01G0718.1	GB_D01G0757.1	0
72-538:	GB_A01G0719.1	GB_D01G0758.1	0
72-539:	GB_A01G0720.1	GB_D01G0759.1	0
72-540:	GB_A01G0721.1	GB_D01G0760.1	5e-92
72-541:	GB_A01G0722.1	GB_D01G0761.1	1e-143
72-542:	GB_A01G0724.1	GB_D01G0764.1	0
72-543:	GB_A01G0725.1	GB_D01G0765.1	5e-124
72-544:	GB_A01G0734.1	GB_D01G0769.1	0
72-545:	GB_A01G0735.1	GB_D01G0770.1	2e-168
72-546:	GB_A01G0736.1	GB_D01G0771.1	7e-132
72-547:	GB_A01G0737.1	GB_D01G0772.1	0
72-548:	GB_A01G0738.1	GB_D01G0773.1	0
72-549:	GB_A01G0739.1	GB_D01G0774.1	0
72-550:	GB_A01G0740.1	GB_D01G0775.1	7e-65
72-551:	GB_A01G0741.1	GB_D01G0776.1	0
72-552:	GB_A01G0744.1	GB_D01G0778.1	0
72-553:	GB_A01G0747.1	GB_D01G0783.1	2e-111
72-554:	GB_A01G0748.1	GB_D01G0784.1	0
72-555:	GB_A01G0749.1	GB_D01G0785.1	0
72-556:	GB_A01G0750.1	GB_D01G0786.1	0
72-557:	GB_A01G0751.1	GB_D01G0787.1	0
72-558:	GB_A01G0752.1	GB_D01G0791.1	0
72-559:	GB_A01G0753.1	GB_D01G0792.1	4e-108
72-560:	GB_A01G0754.1	GB_D01G0793.1	0
72-561:	GB_A01G0755.1	GB_D01G0794.1	0
72-562:	GB_A01G0756.1	GB_D01G0795.1	0
72-563:	GB_A01G0757.1	GB_D01G0796.1	0
72-564:	GB_A01G0758.1	GB_D01G0797.1	1e-79
72-565:	GB_A01G0759.1	GB_D01G0798.1	0
72-566:	GB_A01G0761.1	GB_D01G0799.1	0
72-567:	GB_A01G0763.1	GB_D01G0800.1	3e-71
72-568:	GB_A01G0764.1	GB_D01G0802.1	0
72-569:	GB_A01G0765.1	GB_D01G0803.1	5e-154
72-570:	GB_A01G0766.1	GB_D01G0806.1	1e-175
72-571:	GB_A01G0767.1	GB_D01G0807.1	0
72-572:	GB_A01G0769.1	GB_D01G0808.1	0
72-573:	GB_A01G0770.1	GB_D01G0809.1	0
72-574:	GB_A01G0771.1	GB_D01G0810.1	7e-107
72-575:	GB_A01G0772.1	GB_D01G0811.1	0
72-576:	GB_A01G0773.1	GB_D01G0812.1	3e-83
72-577:	GB_A01G0774.1	GB_D01G0813.1	2e-88
72-578:	GB_A01G0775.1	GB_D01G0814.1	5e-133
72-579:	GB_A01G0777.1	GB_D01G0815.1	0
72-580:	GB_A01G0778.1	GB_D01G0816.1	3e-106
72-581:	GB_A01G0779.1	GB_D01G0817.1	0
72-582:	GB_A01G0781.1	GB_D01G0818.1	0
72-583:	GB_A01G0782.1	GB_D01G0819.1	0
72-584:	GB_A01G0783.1	GB_D01G0821.1	0
72-585:	GB_A01G0784.1	GB_D01G0822.1	5e-80
72-586:	GB_A01G0785.1	GB_D01G0823.1	1e-25
72-587:	GB_A01G0786.1	GB_D01G0824.1	2e-79
72-588:	GB_A01G0790.1	GB_D01G0827.1	3e-162
72-589:	GB_A01G0791.1	GB_D01G0828.1	0
72-590:	GB_A01G0792.1	GB_D01G0834.1	0
72-591:	GB_A01G0795.1	GB_D01G0835.1	0
72-592:	GB_A01G0796.1	GB_D01G0836.1	2e-108
72-593:	GB_A01G0797.1	GB_D01G0838.1	3e-91
72-594:	GB_A01G0799.1	GB_D01G0840.1	0
72-595:	GB_A01G0800.1	GB_D01G0841.1	2e-83
72-596:	GB_A01G0801.1	GB_D01G0842.1	0
72-597:	GB_A01G0802.1	GB_D01G0843.1	0
72-598:	GB_A01G0803.1	GB_D01G0844.1	1e-85
72-599:	GB_A01G0804.1	GB_D01G0845.1	0
72-600:	GB_A01G0805.1	GB_D01G0848.1	6e-141
72-601:	GB_A01G0806.1	GB_D01G0849.1	0
72-602:	GB_A01G0807.1	GB_D01G0850.1	0
72-603:	GB_A01G0808.1	GB_D01G0851.1	6e-95
72-604:	GB_A01G0809.1	GB_D01G0852.1	0
72-605:	GB_A01G0810.1	GB_D01G0853.1	0
72-606:	GB_A01G0811.1	GB_D01G0854.1	3e-138
72-607:	GB_A01G0812.1	GB_D01G0855.1	0
72-608:	GB_A01G0813.1	GB_D01G0856.1	0
72-609:	GB_A01G0814.1	GB_D01G0857.1	0
72-610:	GB_A01G0815.1	GB_D01G0858.1	0
72-611:	GB_A01G0816.1	GB_D01G0859.1	3e-123
72-612:	GB_A01G0817.1	GB_D01G0860.1	0
72-613:	GB_A01G0818.1	GB_D01G0861.1	0
72-614:	GB_A01G0819.1	GB_D01G0862.1	4e-164
72-615:	GB_A01G0820.1	GB_D01G0863.1	0
72-616:	GB_A01G0821.1	GB_D01G0864.1	0
72-617:	GB_A01G0822.1	GB_D01G0865.1	0
72-618:	GB_A01G0823.1	GB_D01G0866.1	1e-67
72-619:	GB_A01G0824.1	GB_D01G0867.1	0
72-620:	GB_A01G0825.1	GB_D01G0868.1	0
72-621:	GB_A01G0826.1	GB_D01G0869.1	4e-151
72-622:	GB_A01G0827.1	GB_D01G0870.1	0
72-623:	GB_A01G0828.1	GB_D01G0871.1	2e-131
72-624:	GB_A01G0829.1	GB_D01G0872.1	0
72-625:	GB_A01G0830.1	GB_D01G0873.1	0
72-626:	GB_A01G0831.1	GB_D01G0874.1	5e-148
72-627:	GB_A01G0832.1	GB_D01G0875.1	0
72-628:	GB_A01G0833.1	GB_D01G0876.1	0
72-629:	GB_A01G0834.1	GB_D01G0877.1	0
72-630:	GB_A01G0835.1	GB_D01G0878.1	0
72-631:	GB_A01G0836.1	GB_D01G0879.1	0
72-632:	GB_A01G0837.1	GB_D01G0880.1	0
72-633:	GB_A01G0838.1	GB_D01G0881.1	0
72-634:	GB_A01G0839.1	GB_D01G0883.1	0
72-635:	GB_A01G0840.1	GB_D01G0884.1	1e-95
72-636:	GB_A01G0841.1	GB_D01G0885.1	0
72-637:	GB_A01G0842.1	GB_D01G0886.1	0
72-638:	GB_A01G0844.1	GB_D01G0888.1	5e-83
72-639:	GB_A01G0845.1	GB_D01G0891.1	0
72-640:	GB_A01G0848.1	GB_D01G0894.1	0
72-641:	GB_A01G0850.1	GB_D01G0895.1	0
72-642:	GB_A01G0857.1	GB_D01G0900.1	0
72-643:	GB_A01G0858.1	GB_D01G0906.1	0
72-644:	GB_A01G0861.1	GB_D01G0908.1	2e-134
72-645:	GB_A01G0862.1	GB_D01G0909.1	0
72-646:	GB_A01G0863.1	GB_D01G0910.1	0
72-647:	GB_A01G0864.1	GB_D01G0911.1	0
72-648:	GB_A01G0865.1	GB_D01G0912.1	0
72-649:	GB_A01G0866.1	GB_D01G0913.1	0
72-650:	GB_A01G0867.1	GB_D01G0914.1	3e-128
72-651:	GB_A01G0868.1	GB_D01G0923.1	0
72-652:	GB_A01G0871.1	GB_D01G0925.1	0
72-653:	GB_A01G0872.1	GB_D01G0927.1	0
72-654:	GB_A01G0873.1	GB_D01G0929.1	0
72-655:	GB_A01G0874.1	GB_D01G0930.1	0
72-656:	GB_A01G0875.1	GB_D01G0931.1	0
72-657:	GB_A01G0876.1	GB_D01G0934.1	0
72-658:	GB_A01G0877.1	GB_D01G0935.1	8e-49
72-659:	GB_A01G0878.1	GB_D01G0936.1	4e-157
72-660:	GB_A01G0879.1	GB_D01G0938.1	0
72-661:	GB_A01G0880.1	GB_D01G0941.1	2e-66
72-662:	GB_A01G0882.1	GB_D01G0944.1	0
72-663:	GB_A01G0883.1	GB_D01G0945.1	0
72-664:	GB_A01G0884.1	GB_D01G0946.1	0
72-665:	GB_A01G0885.1	GB_D01G0947.1	0
72-666:	GB_A01G0886.1	GB_D01G0948.1	0
72-667:	GB_A01G0888.1	GB_D01G0950.1	0
72-668:	GB_A01G0889.1	GB_D01G0951.1	0
72-669:	GB_A01G0890.1	GB_D01G0952.1	0
72-670:	GB_A01G0892.1	GB_D01G0953.1	0
72-671:	GB_A01G0893.1	GB_D01G0954.1	0
72-672:	GB_A01G0894.1	GB_D01G0955.1	2e-76
72-673:	GB_A01G0895.1	GB_D01G0956.1	2e-165
72-674:	GB_A01G0896.1	GB_D01G0957.1	0
72-675:	GB_A01G0897.1	GB_D01G0958.1	3e-151
72-676:	GB_A01G0898.1	GB_D01G0959.1	2e-157
72-677:	GB_A01G0899.1	GB_D01G0960.1	0
72-678:	GB_A01G0900.1	GB_D01G0961.1	0
72-679:	GB_A01G0902.1	GB_D01G0964.1	0
72-680:	GB_A01G0903.1	GB_D01G0965.1	0
72-681:	GB_A01G0904.1	GB_D01G0966.1	0
72-682:	GB_A01G0907.1	GB_D01G0968.1	0
72-683:	GB_A01G0909.1	GB_D01G0969.1	6e-152
72-684:	GB_A01G0910.1	GB_D01G0971.1	4e-56
72-685:	GB_A01G0916.1	GB_D01G0972.1	0
72-686:	GB_A01G0917.1	GB_D01G0975.1	0
72-687:	GB_A01G0919.1	GB_D01G0976.1	3e-126
72-688:	GB_A01G0920.1	GB_D01G0977.1	9e-173
72-689:	GB_A01G0921.1	GB_D01G0979.1	2e-138
72-690:	GB_A01G0922.1	GB_D01G0980.1	1e-99
72-691:	GB_A01G0923.1	GB_D01G0981.1	2e-106
72-692:	GB_A01G0924.1	GB_D01G0983.1	0
72-693:	GB_A01G0925.1	GB_D01G0985.1	6e-145
72-694:	GB_A01G0927.1	GB_D01G0988.1	0
72-695:	GB_A01G0928.1	GB_D01G0989.1	0
72-696:	GB_A01G0929.1	GB_D01G0990.1	0
72-697:	GB_A01G0930.1	GB_D01G0991.1	7e-97
72-698:	GB_A01G0931.1	GB_D01G0992.1	9e-177
72-699:	GB_A01G0933.1	GB_D01G0994.1	1e-37
72-700:	GB_A01G0934.1	GB_D01G0995.1	0
72-701:	GB_A01G0936.1	GB_D01G1002.1	0
72-702:	GB_A01G0937.1	GB_D01G1003.1	0
72-703:	GB_A01G0938.1	GB_D01G1004.1	1e-175
72-704:	GB_A01G0939.1	GB_D01G1005.1	0
72-705:	GB_A01G0940.1	GB_D01G1006.1	0
72-706:	GB_A01G0942.1	GB_D01G1009.1	6e-78
72-707:	GB_A01G0943.1	GB_D01G1010.1	6e-82
72-708:	GB_A01G0947.1	GB_D01G1014.1	4e-38
72-709:	GB_A01G0948.1	GB_D01G1016.1	0
72-710:	GB_A01G0949.1	GB_D01G1017.1	0
72-711:	GB_A01G0950.1	GB_D01G1019.1	8e-102
72-712:	GB_A01G0951.1	GB_D01G1021.1	0
72-713:	GB_A01G0953.1	GB_D01G1023.1	0
72-714:	GB_A01G0955.1	GB_D01G1024.1	0
72-715:	GB_A01G0958.1	GB_D01G1026.1	2e-109
72-716:	GB_A01G0959.1	GB_D01G1028.1	0
72-717:	GB_A01G0960.1	GB_D01G1029.1	0
72-718:	GB_A01G0961.1	GB_D01G1030.1	2e-130
72-719:	GB_A01G0964.1	GB_D01G1033.1	0
72-720:	GB_A01G0965.1	GB_D01G1034.1	0
72-721:	GB_A01G0966.1	GB_D01G1035.1	0
72-722:	GB_A01G0967.1	GB_D01G1036.1	4e-73
72-723:	GB_A01G0968.1	GB_D01G1037.1	0
72-724:	GB_A01G0969.1	GB_D01G1038.1	0
72-725:	GB_A01G0970.1	GB_D01G1039.1	0
72-726:	GB_A01G0972.1	GB_D01G1042.1	0
72-727:	GB_A01G0973.1	GB_D01G1043.1	0
72-728:	GB_A01G0974.1	GB_D01G1045.1	0
72-729:	GB_A01G0975.1	GB_D01G1046.1	0
72-730:	GB_A01G0976.1	GB_D01G1047.1	0
72-731:	GB_A01G0977.1	GB_D01G1048.1	3e-72
72-732:	GB_A01G0978.1	GB_D01G1052.1	2e-172
72-733:	GB_A01G0979.1	GB_D01G1053.1	0
72-734:	GB_A01G0980.1	GB_D01G1054.1	0
72-735:	GB_A01G0981.1	GB_D01G1055.1	0
72-736:	GB_A01G0982.1	GB_D01G1056.1	6e-175
72-737:	GB_A01G0983.1	GB_D01G1057.1	3e-145
72-738:	GB_A01G0984.1	GB_D01G1058.1	0
72-739:	GB_A01G0985.1	GB_D01G1059.1	0
72-740:	GB_A01G0986.1	GB_D01G1060.1	0
72-741:	GB_A01G0987.1	GB_D01G1061.1	0
72-742:	GB_A01G0989.1	GB_D01G1062.1	0
72-743:	GB_A01G0990.1	GB_D01G1063.1	0
72-744:	GB_A01G0991.1	GB_D01G1064.1	2e-100
72-745:	GB_A01G0992.1	GB_D01G1065.1	0
72-746:	GB_A01G0993.1	GB_D01G1066.1	0
72-747:	GB_A01G0994.1	GB_D01G1067.1	2e-132
72-748:	GB_A01G0995.1	GB_D01G1068.1	0
72-749:	GB_A01G0996.1	GB_D01G1069.1	2e-165
72-750:	GB_A01G0997.1	GB_D01G1070.1	0
72-751:	GB_A01G0998.1	GB_D01G1071.1	2e-113
72-752:	GB_A01G0999.1	GB_D01G1072.1	0
72-753:	GB_A01G1001.1	GB_D01G1074.1	0
72-754:	GB_A01G1002.1	GB_D01G1075.1	0
72-755:	GB_A01G1003.1	GB_D01G1076.1	2e-122
72-756:	GB_A01G1005.1	GB_D01G1077.1	0
72-757:	GB_A01G1006.1	GB_D01G1078.1	0
72-758:	GB_A01G1007.1	GB_D01G1079.1	2e-153
72-759:	GB_A01G1008.1	GB_D01G1080.1	0
72-760:	GB_A01G1010.1	GB_D01G1081.1	0
72-761:	GB_A01G1013.1	GB_D01G1083.1	3e-94
72-762:	GB_A01G1014.1	GB_D01G1084.1	0
72-763:	GB_A01G1016.1	GB_D01G1085.1	3e-115
72-764:	GB_A01G1017.1	GB_D01G1087.1	0
72-765:	GB_A01G1018.1	GB_D01G1088.1	0
72-766:	GB_A01G1019.1	GB_D01G1089.1	0
72-767:	GB_A01G1020.1	GB_D01G1090.1	0
72-768:	GB_A01G1021.1	GB_D01G1091.1	0
72-769:	GB_A01G1024.1	GB_D01G1104.1	0
72-770:	GB_A01G1025.1	GB_D01G1105.1	0
72-771:	GB_A01G1026.1	GB_D01G1106.1	1e-93
72-772:	GB_A01G1027.1	GB_D01G1107.1	4e-172
72-773:	GB_A01G1028.1	GB_D01G1108.1	0
72-774:	GB_A01G1029.1	GB_D01G1109.1	0
72-775:	GB_A01G1030.1	GB_D01G1110.1	0
72-776:	GB_A01G1032.1	GB_D01G1112.1	5e-98
72-777:	GB_A01G1036.1	GB_D01G1115.1	2e-131
72-778:	GB_A01G1037.1	GB_D01G1116.1	0
72-779:	GB_A01G1038.1	GB_D01G1117.1	0
72-780:	GB_A01G1039.1	GB_D01G1118.1	0
72-781:	GB_A01G1040.1	GB_D01G1119.1	0
72-782:	GB_A01G1041.1	GB_D01G1120.1	0
72-783:	GB_A01G1042.1	GB_D01G1121.1	6e-58
72-784:	GB_A01G1044.1	GB_D01G1122.1	0
72-785:	GB_A01G1045.1	GB_D01G1123.1	0
72-786:	GB_A01G1046.1	GB_D01G1125.1	0
72-787:	GB_A01G1047.1	GB_D01G1126.1	0
72-788:	GB_A01G1049.1	GB_D01G1129.1	6e-162
72-789:	GB_A01G1050.1	GB_D01G1130.1	1e-164
72-790:	GB_A01G1051.1	GB_D01G1131.1	1e-42
72-791:	GB_A01G1052.1	GB_D01G1132.1	0
72-792:	GB_A01G1053.1	GB_D01G1133.1	3e-91
72-793:	GB_A01G1056.1	GB_D01G1135.1	0
72-794:	GB_A01G1057.1	GB_D01G1136.1	0
72-795:	GB_A01G1058.1	GB_D01G1137.1	0
72-796:	GB_A01G1059.1	GB_D01G1138.1	0
72-797:	GB_A01G1061.1	GB_D01G1141.1	0
72-798:	GB_A01G1062.1	GB_D01G1142.1	6e-151
72-799:	GB_A01G1063.1	GB_D01G1143.1	6e-124
72-800:	GB_A01G1064.1	GB_D01G1144.1	7e-152
72-801:	GB_A01G1065.1	GB_D01G1145.1	0
72-802:	GB_A01G1066.1	GB_D01G1146.1	0
72-803:	GB_A01G1067.1	GB_D01G1147.1	0
72-804:	GB_A01G1068.1	GB_D01G1148.1	0
72-805:	GB_A01G1071.1	GB_D01G1151.1	0
72-806:	GB_A01G1072.1	GB_D01G1152.1	1e-176
72-807:	GB_A01G1073.1	GB_D01G1153.1	3e-162
72-808:	GB_A01G1074.1	GB_D01G1154.1	3e-154
72-809:	GB_A01G1075.1	GB_D01G1155.1	0
72-810:	GB_A01G1076.1	GB_D01G1156.1	4e-122
72-811:	GB_A01G1079.1	GB_D01G1157.1	0
72-812:	GB_A01G1080.1	GB_D01G1158.1	9e-171
72-813:	GB_A01G1081.1	GB_D01G1159.1	0
72-814:	GB_A01G1082.1	GB_D01G1160.1	0
72-815:	GB_A01G1085.1	GB_D01G1162.1	0
72-816:	GB_A01G1086.1	GB_D01G1163.1	0
72-817:	GB_A01G1087.1	GB_D01G1166.1	0
72-818:	GB_A01G1088.1	GB_D01G1167.1	0
72-819:	GB_A01G1089.1	GB_D01G1169.1	1e-105
72-820:	GB_A01G1090.1	GB_D01G1170.1	0
72-821:	GB_A01G1091.1	GB_D01G1171.1	0
72-822:	GB_A01G1092.1	GB_D01G1172.1	0
72-823:	GB_A01G1093.1	GB_D01G1173.1	5e-68
72-824:	GB_A01G1095.1	GB_D01G1174.1	0
72-825:	GB_A01G1096.1	GB_D01G1176.1	3e-159
72-826:	GB_A01G1098.1	GB_D01G1183.1	0
72-827:	GB_A01G1103.1	GB_D01G1185.1	4e-108
72-828:	GB_A01G1105.1	GB_D01G1186.1	0
72-829:	GB_A01G1106.1	GB_D01G1187.1	0
72-830:	GB_A01G1107.1	GB_D01G1188.1	0
72-831:	GB_A01G1108.1	GB_D01G1189.1	0
72-832:	GB_A01G1109.1	GB_D01G1190.1	0
72-833:	GB_A01G1115.1	GB_D01G1194.1	0
72-834:	GB_A01G1121.1	GB_D01G1199.1	0
72-835:	GB_A01G1122.1	GB_D01G1200.1	0
72-836:	GB_A01G1124.1	GB_D01G1202.1	0
72-837:	GB_A01G1125.1	GB_D01G1203.1	2e-151
72-838:	GB_A01G1126.1	GB_D01G1204.1	3e-130
72-839:	GB_A01G1128.1	GB_D01G1206.1	5e-74
72-840:	GB_A01G1129.1	GB_D01G1207.1	3e-87
72-841:	GB_A01G1130.1	GB_D01G1208.1	1e-56
72-842:	GB_A01G1131.1	GB_D01G1218.1	0
72-843:	GB_A01G1132.1	GB_D01G1219.1	9e-130
72-844:	GB_A01G1133.1	GB_D01G1220.1	3e-52
72-845:	GB_A01G1134.1	GB_D01G1222.1	1e-108
72-846:	GB_A01G1135.1	GB_D01G1223.1	5e-169
72-847:	GB_A01G1136.1	GB_D01G1225.1	0
72-848:	GB_A01G1137.1	GB_D01G1226.1	0
72-849:	GB_A01G1138.1	GB_D01G1228.1	0
72-850:	GB_A01G1139.1	GB_D01G1229.1	1e-98
72-851:	GB_A01G1140.1	GB_D01G1230.1	0
72-852:	GB_A01G1143.1	GB_D01G1233.1	5e-50
72-853:	GB_A01G1144.1	GB_D01G1234.1	0
72-854:	GB_A01G1148.1	GB_D01G1238.1	0
72-855:	GB_A01G1149.1	GB_D01G1239.1	7e-101
72-856:	GB_A01G1150.1	GB_D01G1241.1	3e-167
[truncated: 66,380 more rows]

## Sheet: G. hirsutum
############### Parameters ###############
# MATCH_SCORE: 50
# MATCH_SIZE: 5
# GAP_PENALTY: -1
# OVERLAP_WINDOW: 5
# E_VALUE: 1e-05
# MAX GAPS: 25
############### Statistics ###############
# Number of collinear genes: 55604, Percentage: 69.76
# Number of all genes: 79703
##########################################
## Alignment 0: score=277.0 e_value=1.5e-13 N=7 A01&A01 plus
0- 0:	Gh_A01G148500.1	Gh_A01G228100.1	1e-62
0- 1:	Gh_A01G148800.1	Gh_A01G230600.1	3e-60
0- 2:	Gh_A01G149400.1	Gh_A01G232300.1	1e-86
0- 3:	Gh_A01G149700.1	Gh_A01G233100.1	4e-150
0- 4:	Gh_A01G150400.1	Gh_A01G234700.1	2e-79
0- 5:	Gh_A01G150800.1	Gh_A01G234800.1	0
0- 6:	Gh_A01G151600.1	Gh_A01G235000.1	7e-123
## Alignment 1: score=438.0 e_value=8.3e-23 N=11 A01&A01 minus
1- 0:	Gh_A01G001300.1	Gh_A01G195300.1	0
1- 1:	Gh_A01G001600.1	Gh_A01G192900.1	1e-131
1- 2:	Gh_A01G001700.1	Gh_A01G191100.1	0
1- 3:	Gh_A01G001800.1	Gh_A01G190500.1	0
1- 4:	Gh_A01G002100.1	Gh_A01G189200.1	0
1- 5:	Gh_A01G002200.1	Gh_A01G189000.1	5e-66
1- 6:	Gh_A01G002400.1	Gh_A01G188600.1	1e-70
1- 7:	Gh_A01G002600.1	Gh_A01G188400.1	2e-155
1- 8:	Gh_A01G002700.1	Gh_A01G187400.1	0
1- 9:	Gh_A01G003000.1	Gh_A01G185300.1	5e-48
1- 10:	Gh_A01G003300.1	Gh_A01G183900.1	3e-116
## Alignment 2: score=393.0 e_value=1.9e-19 N=9 A01&A02 minus
2- 0:	Gh_A01G105900.1	Gh_A02G108600.1	0
2- 1:	Gh_A01G106300.1	Gh_A02G108500.1	6e-86
2- 2:	Gh_A01G106700.1	Gh_A02G108400.1	0
2- 3:	Gh_A01G107700.1	Gh_A02G108300.1	2e-65
2- 4:	Gh_A01G108700.1	Gh_A02G107800.1	0
2- 5:	Gh_A01G108900.1	Gh_A02G107700.1	9e-92
2- 6:	Gh_A01G109000.1	Gh_A02G107400.1	5e-166
2- 7:	Gh_A01G110200.1	Gh_A02G107000.1	0
2- 8:	Gh_A01G111500.1	Gh_A02G106800.1	0
## Alignment 3: score=347.0 e_value=2.5e-15 N=8 A01&A02 minus
3- 0:	Gh_A01G210200.1	Gh_A02G090000.1	0
3- 1:	Gh_A01G210800.1	Gh_A02G089600.1	3e-88
3- 2:	Gh_A01G210900.1	Gh_A02G089500.1	2e-127
3- 3:	Gh_A01G211100.1	Gh_A02G089200.1	0
3- 4:	Gh_A01G211800.1	Gh_A02G088200.1	0
3- 5:	Gh_A01G212400.1	Gh_A02G087500.1	4e-80
3- 6:	Gh_A01G213100.1	Gh_A02G086900.1	2e-25
3- 7:	Gh_A01G213700.1	Gh_A02G084500.1	6e-121
## Alignment 4: score=2365.0 e_value=1.2e-202 N=52 A01&A03 plus
4- 0:	Gh_A01G182900.1	Gh_A03G232000.1	0
4- 1:	Gh_A01G183700.1	Gh_A03G232400.1	1e-138
4- 2:	Gh_A01G185300.1	Gh_A03G233200.1	5e-38
4- 3:	Gh_A01G185800.1	Gh_A03G233300.1	0
4- 4:	Gh_A01G186100.1	Gh_A03G233400.1	0
4- 5:	Gh_A01G186300.1	Gh_A03G233500.1	0
4- 6:	Gh_A01G186600.1	Gh_A03G233600.1	2e-72
4- 7:	Gh_A01G186800.1	Gh_A03G233700.1	9e-96
4- 8:	Gh_A01G187100.1	Gh_A03G234000.1	1e-105
4- 9:	Gh_A01G187200.1	Gh_A03G234100.1	1e-149
4- 10:	Gh_A01G188400.1	Gh_A03G234200.1	5e-138
4- 11:	Gh_A01G188600.1	Gh_A03G234300.1	5e-42
4- 12:	Gh_A01G189200.1	Gh_A03G234400.1	0
4- 13:	Gh_A01G190500.1	Gh_A03G235100.1	0
4- 14:	Gh_A01G190700.1	Gh_A03G235400.1	5e-43
4- 15:	Gh_A01G190800.1	Gh_A03G235500.1	0
4- 16:	Gh_A01G190900.1	Gh_A03G235600.1	0
4- 17:	Gh_A01G191600.1	Gh_A03G235800.1	7e-117
4- 18:	Gh_A01G191900.1	Gh_A03G235900.1	0
4- 19:	Gh_A01G192000.1	Gh_A03G236000.1	6e-27
4- 20:	Gh_A01G192300.1	Gh_A03G236200.1	5e-178
4- 21:	Gh_A01G192500.1	Gh_A03G236300.1	0
4- 22:	Gh_A01G192600.1	Gh_A03G237300.1	1e-44
4- 23:	Gh_A01G192800.1	Gh_A03G237800.1	2e-155
4- 24:	Gh_A01G193200.1	Gh_A03G238200.1	1e-117
4- 25:	Gh_A01G194700.1	Gh_A03G238600.1	0
4- 26:	Gh_A01G194800.1	Gh_A03G238800.1	0
4- 27:	Gh_A01G195300.1	Gh_A03G239000.1	0
4- 28:	Gh_A01G195700.1	Gh_A03G239100.1	0
4- 29:	Gh_A01G195900.1	Gh_A03G239200.1	0
4- 30:	Gh_A01G196000.1	Gh_A03G239300.1	4e-134
4- 31:	Gh_A01G196200.1	Gh_A03G239400.1	3e-113
4- 32:	Gh_A01G196300.1	Gh_A03G239500.1	0
4- 33:	Gh_A01G196900.1	Gh_A03G239900.1	0
4- 34:	Gh_A01G197500.1	Gh_A03G240400.1	0
4- 35:	Gh_A01G197700.1	Gh_A03G240500.1	1e-175
4- 36:	Gh_A01G198000.1	Gh_A03G240600.1	1e-123
4- 37:	Gh_A01G198500.1	Gh_A03G240700.1	0
4- 38:	Gh_A01G199000.1	Gh_A03G240800.1	0
4- 39:	Gh_A01G200600.1	Gh_A03G241700.1	2e-37
4- 40:	Gh_A01G201500.1	Gh_A03G242200.1	0
4- 41:	Gh_A01G201800.1	Gh_A03G242600.1	6e-21
4- 42:	Gh_A01G202000.1	Gh_A03G242700.1	0
4- 43:	Gh_A01G203100.1	Gh_A03G242900.1	0
4- 44:	Gh_A01G203200.1	Gh_A03G243000.1	3e-80
4- 45:	Gh_A01G204300.1	Gh_A03G243900.1	2e-59
4- 46:	Gh_A01G204700.1	Gh_A03G244900.1	2e-176
4- 47:	Gh_A01G204800.1	Gh_A03G245000.1	1e-44
4- 48:	Gh_A01G205300.1	Gh_A03G245100.1	6e-60
4- 49:	Gh_A01G207000.1	Gh_A03G246000.1	0
4- 50:	Gh_A01G207200.1	Gh_A03G246100.1	4e-75
4- 51:	Gh_A01G207500.1	Gh_A03G246200.1	3e-41
## Alignment 5: score=675.0 e_value=1e-49 N=15 A01&A03 plus
5- 0:	Gh_A01G167000.1	Gh_A03G140900.1	3e-103
5- 1:	Gh_A01G169500.1	Gh_A03G143200.1	4e-32
5- 2:	Gh_A01G170400.1	Gh_A03G144700.1	5e-120
5- 3:	Gh_A01G170700.1	Gh_A03G145200.1	2e-31
5- 4:	Gh_A01G171100.1	Gh_A03G145500.1	0
5- 5:	Gh_A01G171200.1	Gh_A03G145600.1	2e-108
5- 6:	Gh_A01G171300.1	Gh_A03G145700.1	3e-72
5- 7:	Gh_A01G171400.1	Gh_A03G146000.1	2e-95
5- 8:	Gh_A01G171600.1	Gh_A03G146400.1	0
5- 9:	Gh_A01G171800.1	Gh_A03G146600.1	1e-47
5- 10:	Gh_A01G171900.1	Gh_A03G146800.1	2e-173
5- 11:	Gh_A01G172000.1	Gh_A03G147400.1	1e-129
5- 12:	Gh_A01G172900.1	Gh_A03G147800.1	1e-34
5- 13:	Gh_A01G173000.1	Gh_A03G147900.1	0
5- 14:	Gh_A01G173100.1	Gh_A03G148200.1	0
## Alignment 6: score=533.0 e_value=1.6e-30 N=13 A01&A03 plus
6- 0:	Gh_A01G174700.1	Gh_A03G152400.1	6e-149
6- 1:	Gh_A01G175100.1	Gh_A03G153200.1	2e-170
6- 2:	Gh_A01G175200.1	Gh_A03G153400.1	0
6- 3:	Gh_A01G175500.1	Gh_A03G154200.1	0
6- 4:	Gh_A01G176400.1	Gh_A03G154700.1	0
6- 5:	Gh_A01G177000.1	Gh_A03G156300.1	0
6- 6:	Gh_A01G177300.1	Gh_A03G156500.1	0
6- 7:	Gh_A01G177800.1	Gh_A03G157400.1	0
6- 8:	Gh_A01G177900.1	Gh_A03G158000.1	3e-148
6- 9:	Gh_A01G178600.1	Gh_A03G158900.1	4e-100
6- 10:	Gh_A01G178900.1	Gh_A03G160300.1	0
6- 11:	Gh_A01G179200.1	Gh_A03G161100.1	2e-120
6- 12:	Gh_A01G181400.1	Gh_A03G161800.1	3e-171
## Alignment 7: score=661.0 e_value=1.4e-41 N=16 A01&A03 minus
7- 0:	Gh_A01G016600.1	Gh_A03G187900.1	1e-48
7- 1:	Gh_A01G016700.1	Gh_A03G187800.1	4e-94
7- 2:	Gh_A01G017500.1	Gh_A03G185800.1	8e-36
7- 3:	Gh_A01G017900.1	Gh_A03G185100.1	4e-175
7- 4:	Gh_A01G018300.1	Gh_A03G183900.1	4e-114
7- 5:	Gh_A01G018400.1	Gh_A03G183200.1	0
7- 6:	Gh_A01G018500.1	Gh_A03G182900.1	2e-67
7- 7:	Gh_A01G020000.1	Gh_A03G182300.1	3e-15
7- 8:	Gh_A01G020300.1	Gh_A03G182000.1	0
7- 9:	Gh_A01G021300.1	Gh_A03G179500.1	0
7- 10:	Gh_A01G022200.1	Gh_A03G178200.1	0
7- 11:	Gh_A01G022300.1	Gh_A03G177400.1	2e-82
7- 12:	Gh_A01G022400.1	Gh_A03G177200.1	4e-128
7- 13:	Gh_A01G022800.1	Gh_A03G176900.1	4e-172
7- 14:	Gh_A01G023100.1	Gh_A03G176700.1	0
7- 15:	Gh_A01G024100.1	Gh_A03G174700.1	0
## Alignment 8: score=546.0 e_value=2.2e-27 N=12 A01&A03 minus
8- 0:	Gh_A01G005700.1	Gh_A03G220900.1	0
8- 1:	Gh_A01G006300.1	Gh_A03G219800.1	3e-159
8- 2:	Gh_A01G006700.1	Gh_A03G218800.1	7e-15
8- 3:	Gh_A01G006800.1	Gh_A03G218700.1	0
8- 4:	Gh_A01G006900.1	Gh_A03G218500.1	5e-100
8- 5:	Gh_A01G007200.1	Gh_A03G218200.1	0
8- 6:	Gh_A01G007300.1	Gh_A03G218100.1	2e-22
8- 7:	Gh_A01G007700.1	Gh_A03G216800.1	1e-98
8- 8:	Gh_A01G007900.1	Gh_A03G215900.1	0
8- 9:	Gh_A01G008000.1	Gh_A03G215700.1	0
8- 10:	Gh_A01G008100.1	Gh_A03G215600.1	1e-77
8- 11:	Gh_A01G008500.1	Gh_A03G214800.1	6e-91
## Alignment 9: score=452.0 e_value=1.7e-23 N=10 A01&A03 minus
9- 0:	Gh_A01G162600.1	Gh_A03G144000.1	3e-43
9- 1:	Gh_A01G164000.1	Gh_A03G142700.1	1e-111
9- 2:	Gh_A01G165100.1	Gh_A03G141600.1	2e-56
9- 3:	Gh_A01G166000.1	Gh_A03G141500.1	0
9- 4:	Gh_A01G166500.1	Gh_A03G141100.1	2e-74
9- 5:	Gh_A01G166700.1	Gh_A03G141000.1	2e-156
9- 6:	Gh_A01G167200.1	Gh_A03G140400.1	2e-107
9- 7:	Gh_A01G167300.1	Gh_A03G140100.1	8e-42
9- 8:	Gh_A01G167400.1	Gh_A03G139900.1	4e-82
9- 9:	Gh_A01G167700.1	Gh_A03G139400.1	0
## Alignment 10: score=330.0 e_value=3e-14 N=8 A01&A03 minus
10- 0:	Gh_A01G014200.1	Gh_A03G197600.1	0
10- 1:	Gh_A01G014600.1	Gh_A03G195600.1	0
10- 2:	Gh_A01G014700.1	Gh_A03G195000.1	0
10- 3:	Gh_A01G014800.1	Gh_A03G194300.1	0
10- 4:	Gh_A01G014900.1	Gh_A03G193900.1	0
10- 5:	Gh_A01G015300.1	Gh_A03G191900.1	3e-138
10- 6:	Gh_A01G015500.1	Gh_A03G191100.1	2e-159
10- 7:	Gh_A01G015900.1	Gh_A03G190800.1	0
## Alignment 11: score=314.0 e_value=3.3e-16 N=7 A01&A03 minus
11- 0:	Gh_A01G172200.1	Gh_A03G135900.1	7e-73
11- 1:	Gh_A01G172300.1	Gh_A03G135400.1	1e-113
11- 2:	Gh_A01G172400.1	Gh_A03G135300.1	1e-06
11- 3:	Gh_A01G172500.1	Gh_A03G134800.1	2e-43
11- 4:	Gh_A01G172600.1	Gh_A03G134400.1	6e-83
11- 5:	Gh_A01G172800.1	Gh_A03G134300.1	0
11- 6:	Gh_A01G173400.1	Gh_A03G132100.1	0
## Alignment 12: score=262.0 e_value=1.1e-09 N=6 A01&A03 minus
12- 0:	Gh_A01G003600.1	Gh_A03G227700.1	0
12- 1:	Gh_A01G003700.1	Gh_A03G227600.1	0
12- 2:	Gh_A01G004300.1	Gh_A03G226600.1	7e-143
12- 3:	Gh_A01G004500.1	Gh_A03G224700.1	3e-128
12- 4:	Gh_A01G004600.1	Gh_A03G224100.1	0
12- 5:	Gh_A01G004900.1	Gh_A03G224000.1	8e-39
## Alignment 13: score=1072.0 e_value=1.6e-80 N=24 A01&A04 plus
13- 0:	Gh_A01G238800.1	Gh_A04G088800.1	1e-125
13- 1:	Gh_A01G239200.1	Gh_A04G089100.1	0
13- 2:	Gh_A01G239300.1	Gh_A04G089200.1	0
13- 3:	Gh_A01G240400.1	Gh_A04G090300.1	0
13- 4:	Gh_A01G240600.1	Gh_A04G091100.1	3e-13
13- 5:	Gh_A01G240700.1	Gh_A04G091500.1	0
13- 6:	Gh_A01G241000.1	Gh_A04G092000.1	3e-152
13- 7:	Gh_A01G241100.1	Gh_A04G092500.1	0
13- 8:	Gh_A01G241600.1	Gh_A04G093100.1	2e-178
13- 9:	Gh_A01G242000.1	Gh_A04G093800.1	0
13- 10:	Gh_A01G242100.1	Gh_A04G093900.1	5e-34
13- 11:	Gh_A01G242200.1	Gh_A04G094000.1	5e-132
13- 12:	Gh_A01G243700.1	Gh_A04G095400.1	0
13- 13:	Gh_A01G244000.1	Gh_A04G096100.1	0
13- 14:	Gh_A01G245000.1	Gh_A04G097100.1	3e-62
13- 15:	Gh_A01G245200.1	Gh_A04G097500.1	0
13- 16:	Gh_A01G245300.1	Gh_A04G097700.1	0
13- 17:	Gh_A01G245400.1	Gh_A04G097800.1	1e-58
13- 18:	Gh_A01G245800.1	Gh_A04G098800.1	3e-153
13- 19:	Gh_A01G245900.1	Gh_A04G099100.1	1e-72
13- 20:	Gh_A01G246300.1	Gh_A04G099400.1	2e-77
13- 21:	Gh_A01G247000.1	Gh_A04G100200.1	0
13- 22:	Gh_A01G247100.1	Gh_A04G100300.1	0
13- 23:	Gh_A01G249300.1	Gh_A04G102300.1	0
## Alignment 14: score=845.0 e_value=3.3e-57 N=19 A01&A04 plus
14- 0:	Gh_A01G250800.1	Gh_A04G105600.1	0
14- 1:	Gh_A01G251000.1	Gh_A04G106200.1	0
14- 2:	Gh_A01G251500.1	Gh_A04G106800.1	0
14- 3:	Gh_A01G252600.1	Gh_A04G107800.1	4e-22
14- 4:	Gh_A01G252800.1	Gh_A04G108100.1	0
14- 5:	Gh_A01G252900.1	Gh_A04G108300.1	1e-134
14- 6:	Gh_A01G253400.1	Gh_A04G108400.1	1e-168
14- 7:	Gh_A01G253500.1	Gh_A04G108800.1	0
14- 8:	Gh_A01G253600.1	Gh_A04G109000.1	1e-29
14- 9:	Gh_A01G253800.1	Gh_A04G109100.1	0
14- 10:	Gh_A01G254000.1	Gh_A04G109800.1	0
14- 11:	Gh_A01G254700.1	Gh_A04G111500.1	7e-85
14- 12:	Gh_A01G256400.1	Gh_A04G114000.1	2e-102
14- 13:	Gh_A01G256600.1	Gh_A04G114100.1	6e-79
14- 14:	Gh_A01G256700.1	Gh_A04G114200.1	0
14- 15:	Gh_A01G256900.1	Gh_A04G114400.1	3e-111
14- 16:	Gh_A01G257300.1	Gh_A04G114900.1	0
14- 17:	Gh_A01G257400.1	Gh_A04G115100.1	0
14- 18:	Gh_A01G258300.1	Gh_A04G115800.1	5e-86
## Alignment 15: score=733.0 e_value=2.6e-44 N=17 A01&A04 plus
15- 0:	Gh_A01G189300.1	Gh_A04G151500.1	0
15- 1:	Gh_A01G189600.1	Gh_A04G151800.1	0
15- 2:	Gh_A01G189800.1	Gh_A04G151900.1	0
15- 3:	Gh_A01G190900.1	Gh_A04G152200.1	0
15- 4:	Gh_A01G191100.1	Gh_A04G152300.1	0
15- 5:	Gh_A01G191600.1	Gh_A04G152800.1	8e-61
15- 6:	Gh_A01G192300.1	Gh_A04G152900.1	4e-130
15- 7:	Gh_A01G192800.1	Gh_A04G153000.1	4e-166
15- 8:	Gh_A01G194400.1	Gh_A04G153100.1	2e-52
15- 9:	Gh_A01G194800.1	Gh_A04G153300.1	0
15- 10:	Gh_A01G196900.1	Gh_A04G154500.1	2e-136
15- 11:	Gh_A01G197700.1	Gh_A04G154900.1	4e-163
15- 12:	Gh_A01G198600.1	Gh_A04G155000.1	3e-63
15- 13:	Gh_A01G198900.1	Gh_A04G155100.1	2e-103
15- 14:	Gh_A01G200900.1	Gh_A04G156000.1	0
15- 15:	Gh_A01G201100.1	Gh_A04G156100.1	2e-33
15- 16:	Gh_A01G201600.1	Gh_A04G156400.1	0
## Alignment 16: score=316.0 e_value=9e-16 N=7 A01&A04 plus
16- 0:	Gh_A01G166700.1	Gh_A04G166700.1	2e-82
16- 1:	Gh_A01G166900.1	Gh_A04G166800.1	5e-99
16- 2:	Gh_A01G167000.1	Gh_A04G166900.1	1e-99
16- 3:	Gh_A01G167500.1	Gh_A04G167100.1	0
16- 4:	Gh_A01G167600.1	Gh_A04G167200.1	0
16- 5:	Gh_A01G168100.1	Gh_A04G167500.1	0
16- 6:	Gh_A01G170600.1	Gh_A04G169300.1	9e-112
## Alignment 17: score=265.0 e_value=3.6e-09 N=6 A01&A04 plus
17- 0:	Gh_A01G234100.1	Gh_A04G082600.1	0
17- 1:	Gh_A01G234600.1	Gh_A04G082900.1	7e-71
17- 2:	Gh_A01G234700.1	Gh_A04G083600.1	2e-73
17- 3:	Gh_A01G236300.1	Gh_A04G085200.1	0
17- 4:	Gh_A01G236600.1	Gh_A04G085500.1	3e-69
17- 5:	Gh_A01G237000.1	Gh_A04G085600.1	0
## Alignment 18: score=260.0 e_value=8.2e-12 N=6 A01&A04 plus
18- 0:	Gh_A01G094100.1	Gh_A04G004800.1	0
18- 1:	Gh_A01G094300.1	Gh_A04G005000.1	0
18- 2:	Gh_A01G094700.1	Gh_A04G005400.1	0
18- 3:	Gh_A01G094800.1	Gh_A04G005500.1	5e-126
18- 4:	Gh_A01G095400.1	Gh_A04G006000.1	8e-161
18- 5:	Gh_A01G097200.1	Gh_A04G008600.1	9e-63
## Alignment 19: score=2399.0 e_value=5.3e-216 N=53 A01&A04 minus
19- 0:	Gh_A01G070500.1	Gh_A04G028300.1	0
19- 1:	Gh_A01G070700.1	Gh_A04G028200.1	0
19- 2:	Gh_A01G071900.1	Gh_A04G028100.1	2e-138
19- 3:	Gh_A01G072000.1	Gh_A04G028000.1	1e-146
19- 4:	Gh_A01G072600.1	Gh_A04G027800.1	7e-72
19- 5:	Gh_A01G072900.1	Gh_A04G027500.1	1e-35
19- 6:	Gh_A01G073500.1	Gh_A04G025800.1	0
19- 7:	Gh_A01G074600.1	Gh_A04G025300.1	0
19- 8:	Gh_A01G075600.1	Gh_A04G025200.1	0
19- 9:	Gh_A01G075900.1	Gh_A04G024800.1	7e-06
19- 10:	Gh_A01G076400.1	Gh_A04G023900.1	0
19- 11:	Gh_A01G076500.1	Gh_A04G023700.1	7e-25
19- 12:	Gh_A01G076600.1	Gh_A04G023600.1	2e-77
19- 13:	Gh_A01G076900.1	Gh_A04G023500.1	3e-78
19- 14:	Gh_A01G077200.1	Gh_A04G023400.1	0
19- 15:	Gh_A01G077900.1	Gh_A04G022900.1	0
19- 16:	Gh_A01G078400.1	Gh_A04G022800.1	0
19- 17:	Gh_A01G078900.1	Gh_A04G021900.1	4e-97
19- 18:	Gh_A01G079400.1	Gh_A04G021800.1	7e-61
19- 19:	Gh_A01G079500.1	Gh_A04G021000.1	0
19- 20:	Gh_A01G080300.1	Gh_A04G020900.1	0
19- 21:	Gh_A01G080500.1	Gh_A04G020800.1	9e-50
19- 22:	Gh_A01G081000.1	Gh_A04G019400.1	5e-40
19- 23:	Gh_A01G081100.1	Gh_A04G019300.1	0
19- 24:	Gh_A01G081300.1	Gh_A04G019200.1	5e-89
19- 25:	Gh_A01G081400.1	Gh_A04G019100.1	0
19- 26:	Gh_A01G081700.1	Gh_A04G017600.1	4e-94
19- 27:	Gh_A01G082200.1	Gh_A04G016200.1	8e-141
19- 28:	Gh_A01G082300.1	Gh_A04G016100.1	0
19- 29:	Gh_A01G082800.1	Gh_A04G015800.1	0
19- 30:	Gh_A01G083000.1	Gh_A04G015600.1	0
19- 31:	Gh_A01G083200.1	Gh_A04G015500.1	3e-08
19- 32:	Gh_A01G084400.1	Gh_A04G015200.1	1e-49
19- 33:	Gh_A01G085000.1	Gh_A04G014100.1	0
19- 34:	Gh_A01G085400.1	Gh_A04G013600.1	0
19- 35:	Gh_A01G085500.1	Gh_A04G013200.1	9e-87
19- 36:	Gh_A01G085600.1	Gh_A04G013100.1	0
19- 37:	Gh_A01G085900.1	Gh_A04G013000.1	7e-157
19- 38:	Gh_A01G086300.1	Gh_A04G012900.1	0
19- 39:	Gh_A01G086400.1	Gh_A04G012800.1	2e-174
19- 40:	Gh_A01G086800.1	Gh_A04G012400.1	1e-137
19- 41:	Gh_A01G086900.1	Gh_A04G011700.1	8e-102
19- 42:	Gh_A01G087200.1	Gh_A04G011600.1	3e-44
19- 43:	Gh_A01G087400.1	Gh_A04G011400.1	0
19- 44:	Gh_A01G087500.1	Gh_A04G011300.1	0
19- 45:	Gh_A01G087600.1	Gh_A04G011200.1	0
19- 46:	Gh_A01G087700.1	Gh_A04G011000.1	4e-141
19- 47:	Gh_A01G088200.1	Gh_A04G010900.1	0
19- 48:	Gh_A01G088400.1	Gh_A04G010800.1	0
19- 49:	Gh_A01G088800.1	Gh_A04G010700.1	0
19- 50:	Gh_A01G089100.1	Gh_A04G010600.1	0
19- 51:	Gh_A01G089200.1	Gh_A04G010500.1	0
19- 52:	Gh_A01G089300.1	Gh_A04G008600.1	6e-41
## Alignment 20: score=1746.0 e_value=1.6e-143 N=39 A01&A04 minus
20- 0:	Gh_A01G052300.1	Gh_A04G049900.1	4e-116
20- 1:	Gh_A01G052400.1	Gh_A04G049800.1	0
20- 2:	Gh_A01G052500.1	Gh_A04G049700.1	6e-91
20- 3:	Gh_A01G053800.1	Gh_A04G048500.1	0
20- 4:	Gh_A01G053900.1	Gh_A04G048400.1	1e-103
20- 5:	Gh_A01G054600.1	Gh_A04G047700.1	1e-108
20- 6:	Gh_A01G055000.1	Gh_A04G047600.1	0
20- 7:	Gh_A01G055100.1	Gh_A04G047400.1	0
20- 8:	Gh_A01G055500.1	Gh_A04G047000.1	9e-167
20- 9:	Gh_A01G055800.1	Gh_A04G046600.1	5e-84
20- 10:	Gh_A01G056400.1	Gh_A04G045900.1	0
20- 11:	Gh_A01G056500.1	Gh_A04G045400.1	0
20- 12:	Gh_A01G057500.1	Gh_A04G044900.1	0
20- 13:	Gh_A01G058600.1	Gh_A04G044100.1	7e-81
20- 14:	Gh_A01G060100.1	Gh_A04G042700.1	1e-82
20- 15:	Gh_A01G060300.1	Gh_A04G042400.1	0
20- 16:	Gh_A01G060400.1	Gh_A04G041100.1	0
20- 17:	Gh_A01G060600.1	Gh_A04G040700.1	5e-166
20- 18:	Gh_A01G060800.1	Gh_A04G038900.1	6e-30
20- 19:	Gh_A01G061100.1	Gh_A04G038100.1	0
20- 20:	Gh_A01G061300.1	Gh_A04G038000.1	0
20- 21:	Gh_A01G062300.1	Gh_A04G037500.1	8e-103
20- 22:	Gh_A01G062400.1	Gh_A04G037400.1	0
20- 23:	Gh_A01G062600.1	Gh_A04G036500.1	0
20- 24:	Gh_A01G062900.1	Gh_A04G036400.1	1e-85
20- 25:	Gh_A01G063500.1	Gh_A04G036100.1	0
20- 26:	Gh_A01G063600.1	Gh_A04G035200.1	2e-48
20- 27:	Gh_A01G064500.1	Gh_A04G033100.1	1e-122
20- 28:	Gh_A01G065700.1	Gh_A04G032300.1	0
20- 29:	Gh_A01G066000.1	Gh_A04G032100.1	3e-78
20- 30:	Gh_A01G066400.1	Gh_A04G031300.1	4e-120
20- 31:	Gh_A01G066600.1	Gh_A04G031200.1	2e-111
20- 32:	Gh_A01G066700.1	Gh_A04G031000.1	0
20- 33:	Gh_A01G066800.1	Gh_A04G030900.1	0
20- 34:	Gh_A01G066900.1	Gh_A04G030700.1	0
20- 35:	Gh_A01G067000.1	Gh_A04G030500.1	3e-53
20- 36:	Gh_A01G067400.1	Gh_A04G029900.1	0
20- 37:	Gh_A01G067600.1	Gh_A04G029700.1	0
20- 38:	Gh_A01G067800.1	Gh_A04G029600.1	1e-153
## Alignment 21: score=779.0 e_value=2.5e-57 N=19 A01&A04 minus
21- 0:	Gh_A01G033300.1	Gh_A04G060300.1	1e-75
21- 1:	Gh_A01G034800.1	Gh_A04G060100.1	4e-19
21- 2:	Gh_A01G035600.1	Gh_A04G058900.1	2e-118
21- 3:	Gh_A01G035700.1	Gh_A04G058000.1	0
21- 4:	Gh_A01G035800.1	Gh_A04G057900.1	3e-121
21- 5:	Gh_A01G037500.1	Gh_A04G057100.1	0
21- 6:	Gh_A01G037600.1	Gh_A04G057000.1	3e-157
21- 7:	Gh_A01G037800.1	Gh_A04G056800.1	9e-32
21- 8:	Gh_A01G037900.1	Gh_A04G055800.1	0
21- 9:	Gh_A01G040100.1	Gh_A04G055400.1	0
21- 10:	Gh_A01G041600.1	Gh_A04G054900.1	2e-60
21- 11:	Gh_A01G043200.1	Gh_A04G054400.1	0
21- 12:	Gh_A01G043800.1	Gh_A04G054000.1	0
21- 13:	Gh_A01G043900.1	Gh_A04G053300.1	0
21- 14:	Gh_A01G044200.1	Gh_A04G053200.1	0
21- 15:	Gh_A01G045400.1	Gh_A04G052700.1	0
21- 16:	Gh_A01G046200.1	Gh_A04G052400.1	0
21- 17:	Gh_A01G048600.1	Gh_A04G050600.1	6e-67
21- 18:	Gh_A01G048700.1	Gh_A04G050500.1	0
## Alignment 22: score=600.0 e_value=1e-32 N=13 A01&A04 minus
22- 0:	Gh_A01G231100.1	Gh_A04G081600.1	0
22- 1:	Gh_A01G231300.1	Gh_A04G080400.1	3e-39
22- 2:	Gh_A01G231700.1	Gh_A04G080100.1	9e-178
22- 3:	Gh_A01G231900.1	Gh_A04G080000.1	1e-110
22- 4:	Gh_A01G232000.1	Gh_A04G079900.1	6e-146
22- 5:	Gh_A01G232200.1	Gh_A04G079800.1	4e-57
22- 6:	Gh_A01G232600.1	Gh_A04G079000.1	3e-40
22- 7:	Gh_A01G233200.1	Gh_A04G077900.1	2e-17
22- 8:	Gh_A01G233300.1	Gh_A04G077800.1	7e-120
22- 9:	Gh_A01G233400.1	Gh_A04G077700.1	5e-71
22- 10:	Gh_A01G233500.1	Gh_A04G077200.1	2e-179
22- 11:	Gh_A01G233700.1	Gh_A04G077000.1	0
22- 12:	Gh_A01G233900.1	Gh_A04G076000.1	2e-23
## Alignment 23: score=527.0 e_value=1.2e-27 N=12 A01&A04 minus
23- 0:	Gh_A01G091800.1	Gh_A04G007000.1	0
23- 1:	Gh_A01G092400.1	Gh_A04G006300.1	4e-15
23- 2:	Gh_A01G092700.1	Gh_A04G006200.1	6e-32
23- 3:	Gh_A01G094300.1	Gh_A04G005000.1	0
23- 4:	Gh_A01G094400.1	Gh_A04G004900.1	0
23- 5:	Gh_A01G095800.1	Gh_A04G004500.1	1e-136
23- 6:	Gh_A01G095900.1	Gh_A04G004400.1	0
23- 7:	Gh_A01G096100.1	Gh_A04G004000.1	0
23- 8:	Gh_A01G096300.1	Gh_A04G003900.1	0
23- 9:	Gh_A01G096500.1	Gh_A04G003400.1	0
23- 10:	Gh_A01G096800.1	Gh_A04G002300.1	4e-171
23- 11:	Gh_A01G096900.1	Gh_A04G001600.1	5e-90
## Alignment 24: score=469.0 e_value=5.5e-19 N=10 A01&A04 minus
24- 0:	Gh_A01G223100.1	Gh_A04G066400.1	0
24- 1:	Gh_A01G223200.1	Gh_A04G066300.1	0
24- 2:	Gh_A01G223300.1	Gh_A04G066100.1	0
24- 3:	Gh_A01G223400.1	Gh_A04G065600.1	4e-77
24- 4:	Gh_A01G223500.1	Gh_A04G065500.1	0
24- 5:	Gh_A01G223700.1	Gh_A04G065100.1	0
24- 6:	Gh_A01G224200.1	Gh_A04G064700.1	0
24- 7:	Gh_A01G224500.1	Gh_A04G064300.1	3e-47
24- 8:	Gh_A01G225100.1	Gh_A04G063800.1	1e-140
24- 9:	Gh_A01G225400.1	Gh_A04G063600.1	2e-75
## Alignment 25: score=453.0 e_value=1.7e-19 N=10 A01&A04 minus
25- 0:	Gh_A01G247800.1	Gh_A04G105200.1	0
25- 1:	Gh_A01G248200.1	Gh_A04G104800.1	0
25- 2:	Gh_A01G248300.1	Gh_A04G104000.1	8e-27
25- 3:	Gh_A01G248600.1	Gh_A04G103800.1	9e-171
25- 4:	Gh_A01G248700.1	Gh_A04G103500.1	0
25- 5:	Gh_A01G249400.1	Gh_A04G102200.1	2e-178
25- 6:	Gh_A01G249700.1	Gh_A04G101700.1	2e-27
25- 7:	Gh_A01G249800.1	Gh_A04G101600.1	0
25- 8:	Gh_A01G250000.1	Gh_A04G101000.1	2e-27
25- 9:	Gh_A01G250400.1	Gh_A04G100700.1	0
## Alignment 26: score=378.0 e_value=1.1e-20 N=10 A01&A04 minus
26- 0:	Gh_A01G000600.1	Gh_A04G155500.1	3e-19
26- 1:	Gh_A01G001400.1	Gh_A04G153200.1	3e-50
26- 2:	Gh_A01G001700.1	Gh_A04G152300.1	0
26- 3:	Gh_A01G004000.1	Gh_A04G149800.1	2e-61
26- 4:	Gh_A01G005100.1	Gh_A04G147600.1	0
26- 5:	Gh_A01G005300.1	Gh_A04G147100.1	0
26- 6:	Gh_A01G005500.1	Gh_A04G146700.1	8e-22
26- 7:	Gh_A01G007900.1	Gh_A04G144900.1	7e-172
26- 8:	Gh_A01G008500.1	Gh_A04G144300.1	1e-82
26- 9:	Gh_A01G009300.1	Gh_A04G143500.1	7e-36
## Alignment 27: score=267.0 e_value=1.9e-09 N=6 A01&A04 minus
27- 0:	Gh_A01G254200.1	Gh_A04G113700.1	1e-65
27- 1:	Gh_A01G254300.1	Gh_A04G113300.1	0
27- 2:	Gh_A01G254600.1	Gh_A04G111900.1	0
27- 3:	Gh_A01G255000.1	Gh_A04G111000.1	0
27- 4:	Gh_A01G255200.1	Gh_A04G110900.1	2e-165
27- 5:	Gh_A01G255600.1	Gh_A04G110300.1	0
## Alignment 28: score=2947.0 e_value=1.4e-268 N=65 A01&A05 plus
28- 0:	Gh_A01G105600.1	Gh_A05G161900.1	2e-179
28- 1:	Gh_A01G107700.1	Gh_A05G162400.1	2e-62
28- 2:	Gh_A01G108400.1	Gh_A05G162900.1	0
28- 3:	Gh_A01G108500.1	Gh_A05G163000.1	0
28- 4:	Gh_A01G108900.1	Gh_A05G163200.1	1e-40
28- 5:	Gh_A01G109900.1	Gh_A05G163400.1	8e-126
28- 6:	Gh_A01G110300.1	Gh_A05G163600.1	0
28- 7:	Gh_A01G110400.1	Gh_A05G163800.1	0
28- 8:	Gh_A01G110600.1	Gh_A05G163900.1	3e-168
28- 9:	Gh_A01G110700.1	Gh_A05G164000.1	0
28- 10:	Gh_A01G110800.1	Gh_A05G164200.1	0
28- 11:	Gh_A01G111100.1	Gh_A05G164400.1	8e-152
28- 12:	Gh_A01G111300.1	Gh_A05G164600.1	7e-42
28- 13:	Gh_A01G111600.1	Gh_A05G165100.1	4e-45
28- 14:	Gh_A01G113000.1	Gh_A05G166100.1	0
28- 15:	Gh_A01G113200.1	Gh_A05G166900.1	0
28- 16:	Gh_A01G113400.1	Gh_A05G167100.1	9e-111
28- 17:	Gh_A01G113600.1	Gh_A05G167400.1	6e-180
28- 18:	Gh_A01G113800.1	Gh_A05G167600.1	2e-52
28- 19:	Gh_A01G114400.1	Gh_A05G168100.1	1e-73
28- 20:	Gh_A01G114600.1	Gh_A05G168200.1	0
28- 21:	Gh_A01G114700.1	Gh_A05G168400.1	3e-76
28- 22:	Gh_A01G114900.1	Gh_A05G169000.1	8e-171
28- 23:	Gh_A01G115000.1	Gh_A05G169100.1	6e-167
28- 24:	Gh_A01G115400.1	Gh_A05G169500.1	0
28- 25:	Gh_A01G115800.1	Gh_A05G170000.1	0
28- 26:	Gh_A01G116000.1	Gh_A05G170400.1	2e-109
28- 27:	Gh_A01G116100.1	Gh_A05G170500.1	1e-146
28- 28:	Gh_A01G116200.1	Gh_A05G170800.1	9e-66
28- 29:	Gh_A01G116400.1	Gh_A05G170900.1	0
28- 30:	Gh_A01G116800.1	Gh_A05G171100.1	0
28- 31:	Gh_A01G117200.1	Gh_A05G171200.1	2e-162
28- 32:	Gh_A01G117500.1	Gh_A05G171900.1	0
28- 33:	Gh_A01G117800.1	Gh_A05G172100.1	2e-164
28- 34:	Gh_A01G117900.1	Gh_A05G172300.1	1e-171
28- 35:	Gh_A01G118200.1	Gh_A05G172500.1	0
28- 36:	Gh_A01G118400.1	Gh_A05G173000.1	5e-98
28- 37:	Gh_A01G118500.1	Gh_A05G173100.1	6e-34
28- 38:	Gh_A01G118700.1	Gh_A05G173400.1	0
28- 39:	Gh_A01G118800.1	Gh_A05G173500.1	1e-113
28- 40:	Gh_A01G118900.1	Gh_A05G174500.1	4e-87
28- 41:	Gh_A01G119100.1	Gh_A05G175400.1	1e-90
28- 42:	Gh_A01G119500.1	Gh_A05G176200.1	1e-66
28- 43:	Gh_A01G119800.1	Gh_A05G176400.1	5e-44
28- 44:	Gh_A01G120000.1	Gh_A05G176500.1	5e-134
28- 45:	Gh_A01G120600.1	Gh_A05G177400.1	1e-30
28- 46:	Gh_A01G120700.1	Gh_A05G177800.1	0
28- 47:	Gh_A01G120800.1	Gh_A05G178200.1	6e-07
28- 48:	Gh_A01G121100.1	Gh_A05G178300.1	0
28- 49:	Gh_A01G121600.1	Gh_A05G178900.1	2e-65
28- 50:	Gh_A01G121800.1	Gh_A05G179000.1	0
28- 51:	Gh_A01G121900.1	Gh_A05G179100.1	0
28- 52:	Gh_A01G122300.1	Gh_A05G180200.1	0
28- 53:	Gh_A01G122400.1	Gh_A05G180500.1	0
28- 54:	Gh_A01G122600.1	Gh_A05G181500.1	1e-90
28- 55:	Gh_A01G122800.1	Gh_A05G182300.1	2e-179
28- 56:	Gh_A01G123100.1	Gh_A05G183200.1	0
28- 57:	Gh_A01G123300.1	Gh_A05G183600.1	4e-156
28- 58:	Gh_A01G124100.1	Gh_A05G185300.1	0
28- 59:	Gh_A01G124300.1	Gh_A05G185600.1	2e-91
28- 60:	Gh_A01G124700.1	Gh_A05G185900.1	0
28- 61:	Gh_A01G125000.1	Gh_A05G186000.1	0
28- 62:	Gh_A01G125400.1	Gh_A05G186100.1	1e-66
28- 63:	Gh_A01G125500.1	Gh_A05G186500.1	2e-52
28- 64:	Gh_A01G127600.1	Gh_A05G188500.1	0
## Alignment 29: score=905.0 e_value=3.6e-66 N=21 A01&A05 plus
29- 0:	Gh_A01G128700.1	Gh_A05G196100.1	3e-63
29- 1:	Gh_A01G128900.1	Gh_A05G196700.1	6e-60
29- 2:	Gh_A01G129100.1	Gh_A05G196800.1	3e-51
29- 3:	Gh_A01G129400.1	Gh_A05G196900.1	2e-32
29- 4:	Gh_A01G129500.1	Gh_A05G197100.1	3e-28
29- 5:	Gh_A01G130100.1	Gh_A05G197400.1	0
29- 6:	Gh_A01G130900.1	Gh_A05G197700.1	0
29- 7:	Gh_A01G131300.1	Gh_A05G198000.1	3e-114
29- 8:	Gh_A01G131600.1	Gh_A05G199200.1	0
29- 9:	Gh_A01G132100.1	Gh_A05G199300.1	0
29- 10:	Gh_A01G132400.1	Gh_A05G200500.1	0
29- 11:	Gh_A01G132500.1	Gh_A05G200900.1	5e-121
29- 12:	Gh_A01G132800.1	Gh_A05G201000.1	0
29- 13:	Gh_A01G132900.1	Gh_A05G202300.1	5e-122
29- 14:	Gh_A01G133100.1	Gh_A05G202500.1	0
29- 15:	Gh_A01G134000.1	Gh_A05G203900.1	0
29- 16:	Gh_A01G135400.1	Gh_A05G204200.1	0
29- 17:	Gh_A01G135500.1	Gh_A05G205100.1	0
29- 18:	Gh_A01G136200.1	Gh_A05G206500.1	0
29- 19:	Gh_A01G137000.1	Gh_A05G208400.1	7e-171
29- 20:	Gh_A01G137100.1	Gh_A05G208700.1	0
## Alignment 30: score=448.0 e_value=1.1e-21 N=11 A01&A05 plus
30- 0:	Gh_A01G112100.1	Gh_A05G240100.1	0
30- 1:	Gh_A01G113100.1	Gh_A05G240800.1	0
30- 2:	Gh_A01G113800.1	Gh_A05G241000.1	4e-42
30- 3:	Gh_A01G114300.1	Gh_A05G241100.1	9e-105
30- 4:	Gh_A01G115400.1	Gh_A05G241400.1	0
30- 5:	Gh_A01G116200.1	Gh_A05G242000.1	1e-62
30- 6:	Gh_A01G117400.1	Gh_A05G242400.1	0
30- 7:	Gh_A01G118100.1	Gh_A05G242800.1	2e-166
30- 8:	Gh_A01G119500.1	Gh_A05G243900.1	1e-55
30- 9:	Gh_A01G119800.1	Gh_A05G244400.1	5e-43
30- 10:	Gh_A01G121300.1	Gh_A05G245300.1	0
## Alignment 31: score=439.0 e_value=1.2e-22 N=11 A01&A05 plus
31- 0:	Gh_A01G209200.1	Gh_A05G212200.1	0
31- 1:	Gh_A01G209400.1	Gh_A05G212600.1	0
31- 2:	Gh_A01G210000.1	Gh_A05G213900.1	3e-93
31- 3:	Gh_A01G210100.1	Gh_A05G214700.1	0
31- 4:	Gh_A01G210500.1	Gh_A05G215600.1	0
31- 5:	Gh_A01G211300.1	Gh_A05G217900.1	1e-67
31- 6:	Gh_A01G212000.1	Gh_A05G218600.1	3e-156
31- 7:	Gh_A01G212400.1	Gh_A05G219100.1	8e-92
31- 8:	Gh_A01G212600.1	Gh_A05G219200.1	2e-154
31- 9:	Gh_A01G213100.1	Gh_A05G220200.1	0
31- 10:	Gh_A01G213800.1	Gh_A05G222100.1	0
## Alignment 32: score=263.0 e_value=4.1e-09 N=6 A01&A05 plus
32- 0:	Gh_A01G158800.1	Gh_A05G302500.1	7e-45
32- 1:	Gh_A01G159000.1	Gh_A05G302600.1	0
32- 2:	Gh_A01G159500.1	Gh_A05G302700.1	0
32- 3:	Gh_A01G160700.1	Gh_A05G302800.1	7e-89
32- 4:	Gh_A01G162300.1	Gh_A05G304200.1	5e-140
32- 5:	Gh_A01G162800.1	Gh_A05G304400.1	8e-88
## Alignment 33: score=461.0 e_value=5.7e-22 N=10 A01&A05 minus
33- 0:	Gh_A01G125900.1	Gh_A05G192000.1	0
33- 1:	Gh_A01G126300.1	Gh_A05G190900.1	7e-64
33- 2:	Gh_A01G126400.1	Gh_A05G190800.1	4e-09
33- 3:	Gh_A01G126500.1	Gh_A05G190100.1	1e-159
33- 4:	Gh_A01G126600.1	Gh_A05G189900.1	0
33- 5:	Gh_A01G126700.1	Gh_A05G189400.1	0
33- 6:	Gh_A01G127100.1	Gh_A05G189100.1	0
33- 7:	Gh_A01G127300.1	Gh_A05G189000.1	0
33- 8:	Gh_A01G127500.1	Gh_A05G188600.1	2e-115
33- 9:	Gh_A01G127700.1	Gh_A05G187500.1	0
## Alignment 34: score=822.0 e_value=5.6e-61 N=19 A01&A06 plus
34- 0:	Gh_A01G128800.1	Gh_A06G026200.1	0
34- 1:	Gh_A01G129100.1	Gh_A06G026700.1	4e-33
34- 2:	Gh_A01G129400.1	Gh_A06G026900.1	6e-29
34- 3:	Gh_A01G129500.1	Gh_A06G027000.1	2e-46
34- 4:	Gh_A01G129700.1	Gh_A06G027200.1	0
34- 5:	Gh_A01G130100.1	Gh_A06G028000.1	0
34- 6:	Gh_A01G130900.1	Gh_A06G028200.1	0
34- 7:	Gh_A01G131600.1	Gh_A06G029200.1	0
34- 8:	Gh_A01G132100.1	Gh_A06G029400.1	0
34- 9:	Gh_A01G132200.1	Gh_A06G030000.1	0
34- 10:	Gh_A01G132500.1	Gh_A06G030900.1	2e-133
34- 11:	Gh_A01G132900.1	Gh_A06G032000.1	8e-120
34- 12:	Gh_A01G133100.1	Gh_A06G032100.1	0
34- 13:	Gh_A01G133300.1	Gh_A06G032600.1	4e-159
34- 14:	Gh_A01G134600.1	Gh_A06G033700.1	4e-30
34- 15:	Gh_A01G134700.1	Gh_A06G033800.1	1e-98
34- 16:	Gh_A01G136100.1	Gh_A06G034300.1	0
34- 17:	Gh_A01G136400.1	Gh_A06G036700.1	2e-23
34- 18:	Gh_A01G136900.1	Gh_A06G037100.1	6e-15
## Alignment 35: score=571.0 e_value=6.2e-32 N=13 A01&A06 plus
35- 0:	Gh_A01G114300.1	Gh_A06G002300.1	8e-98
35- 1:	Gh_A01G114800.1	Gh_A06G002900.1	0
35- 2:	Gh_A01G114900.1	Gh_A06G003000.1	4e-157
35- 3:	Gh_A01G115000.1	Gh_A06G003100.1	2e-177
35- 4:	Gh_A01G115400.1	Gh_A06G003600.1	0
35- 5:	Gh_A01G116200.1	Gh_A06G005200.1	2e-64
35- 6:	Gh_A01G116400.1	Gh_A06G005300.1	0
35- 7:	Gh_A01G117100.1	Gh_A06G005500.1	5e-169
35- 8:	Gh_A01G117900.1	Gh_A06G006500.1	1e-141
35- 9:	Gh_A01G118200.1	Gh_A06G006600.1	0
35- 10:	Gh_A01G118400.1	Gh_A06G006900.1	1e-88
35- 11:	Gh_A01G119200.1	Gh_A06G008600.1	0
35- 12:	Gh_A01G120300.1	Gh_A06G009600.1	0
## Alignment 36: score=385.0 e_value=9.1e-18 N=9 A01&A06 plus
36- 0:	Gh_A01G209100.1	Gh_A06G044000.1	1e-20
36- 1:	Gh_A01G210200.1	Gh_A06G044700.1	0
36- 2:	Gh_A01G210500.1	Gh_A06G045100.1	0
36- 3:	Gh_A01G210600.1	Gh_A06G045600.1	0
36- 4:	Gh_A01G210800.1	Gh_A06G045700.1	3e-88
36- 5:	Gh_A01G211300.1	Gh_A06G047800.1	2e-73
36- 6:	Gh_A01G211800.1	Gh_A06G048100.1	0
36- 7:	Gh_A01G212200.1	Gh_A06G048700.1	0
36- 8:	Gh_A01G212500.1	Gh_A06G049900.1	2e-89
## Alignment 37: score=268.0 e_value=5.9e-12 N=6 A01&A06 plus
37- 0:	Gh_A01G121900.1	Gh_A06G011000.1	4e-144
37- 1:	Gh_A01G122000.1	Gh_A06G011100.1	1e-133
37- 2:	Gh_A01G122100.1	Gh_A06G011200.1	0
37- 3:	Gh_A01G122200.1	Gh_A06G011900.1	3e-134
37- 4:	Gh_A01G122300.1	Gh_A06G012000.1	0
37- 5:	Gh_A01G122600.1	Gh_A06G014300.1	0
## Alignment 38: score=257.0 e_value=4.8e-10 N=6 A01&A06 plus
38- 0:	Gh_A01G123800.1	Gh_A06G017300.1	0
38- 1:	Gh_A01G124300.1	Gh_A06G017500.1	2e-61
38- 2:	Gh_A01G124400.1	Gh_A06G018500.1	2e-25
38- 3:	Gh_A01G124700.1	Gh_A06G018800.1	0
38- 4:	Gh_A01G125500.1	Gh_A06G019100.1	4e-77
38- 5:	Gh_A01G127400.1	Gh_A06G021100.1	8e-55
## Alignment 39: score=264.0 e_value=4.1e-10 N=6 A01&A06 minus
39- 0:	Gh_A01G125600.1	Gh_A06G024700.1	1e-72
39- 1:	Gh_A01G125800.1	Gh_A06G023600.1	0
39- 2:	Gh_A01G126600.1	Gh_A06G022100.1	0
39- 3:	Gh_A01G126700.1	Gh_A06G021900.1	0
39- 4:	Gh_A01G127300.1	Gh_A06G021500.1	0
39- 5:	Gh_A01G127600.1	Gh_A06G021000.1	0
## Alignment 40: score=897.0 e_value=1.2e-53 N=19 A01&A09 plus
40- 0:	Gh_A01G224000.1	Gh_A09G150600.1	0
40- 1:	Gh_A01G224100.1	Gh_A09G151100.1	0
40- 2:	Gh_A01G224400.1	Gh_A09G151200.1	0
40- 3:	Gh_A01G224500.1	Gh_A09G151400.1	9e-49
40- 4:	Gh_A01G224900.1	Gh_A09G151900.1	1e-160
40- 5:	Gh_A01G225000.1	Gh_A09G152100.1	0
40- 6:	Gh_A01G226100.1	Gh_A09G152800.1	3e-114
40- 7:	Gh_A01G226200.1	Gh_A09G152900.1	0
40- 8:	Gh_A01G226300.1	Gh_A09G153100.1	0
40- 9:	Gh_A01G226600.1	Gh_A09G153300.1	0
40- 10:	Gh_A01G226700.1	Gh_A09G153400.1	0
40- 11:	Gh_A01G227300.1	Gh_A09G154000.1	3e-116
40- 12:	Gh_A01G227400.1	Gh_A09G154100.1	6e-101
40- 13:	Gh_A01G227500.1	Gh_A09G154500.1	0
40- 14:	Gh_A01G227600.1	Gh_A09G154600.1	4e-140
40- 15:	Gh_A01G228000.1	Gh_A09G154700.1	2e-78
40- 16:	Gh_A01G228100.1	Gh_A09G154800.1	5e-91
40- 17:	Gh_A01G228800.1	Gh_A09G155200.1	3e-157
40- 18:	Gh_A01G229700.1	Gh_A09G155400.1	8e-101
## Alignment 41: score=665.0 e_value=3.1e-44 N=15 A01&A09 plus
41- 0:	Gh_A01G250800.1	Gh_A09G180800.1	0
41- 1:	Gh_A01G251000.1	Gh_A09G181800.1	0
41- 2:	Gh_A01G251100.1	Gh_A09G181900.1	0
41- 3:	Gh_A01G253400.1	Gh_A09G183300.1	3e-146
41- 4:	Gh_A01G253600.1	Gh_A09G183400.1	7e-48
41- 5:	Gh_A01G254000.1	Gh_A09G183800.1	0
41- 6:	Gh_A01G255200.1	Gh_A09G184800.1	0
41- 7:	Gh_A01G257400.1	Gh_A09G186700.1	0
41- 8:	Gh_A01G257500.1	Gh_A09G187100.1	9e-91
41- 9:	Gh_A01G257600.1	Gh_A09G187200.1	6e-112
41- 10:	Gh_A01G257900.1	Gh_A09G187500.1	2e-172
41- 11:	Gh_A01G258000.1	Gh_A09G187600.1	4e-107
41- 12:	Gh_A01G258100.1	Gh_A09G187900.1	3e-37
41- 13:	Gh_A01G258200.1	Gh_A09G188100.1	0
41- 14:	Gh_A01G258500.1	Gh_A09G188300.1	0
## Alignment 42: score=459.0 e_value=2.4e-23 N=10 A01&A09 plus
42- 0:	Gh_A01G236300.1	Gh_A09G162600.1	0
42- 1:	Gh_A01G236500.1	Gh_A09G162700.1	0
42- 2:	Gh_A01G236600.1	Gh_A09G162900.1	5e-15
42- 3:	Gh_A01G236900.1	Gh_A09G163000.1	5e-113
42- 4:	Gh_A01G237100.1	Gh_A09G163200.1	4e-72
42- 5:	Gh_A01G238600.1	Gh_A09G165000.1	5e-80
42- 6:	Gh_A01G239300.1	Gh_A09G165500.1	2e-158
42- 7:	Gh_A01G239600.1	Gh_A09G166400.1	1e-80
42- 8:	Gh_A01G239700.1	Gh_A09G166700.1	0
42- 9:	Gh_A01G239900.1	Gh_A09G166800.1	0
## Alignment 43: score=407.0 e_value=2.5e-19 N=9 A01&A09 plus
43- 0:	Gh_A01G247600.1	Gh_A09G172300.1	2e-36
43- 1:	Gh_A01G247700.1	Gh_A09G172600.1	0
43- 2:	Gh_A01G248400.1	Gh_A09G173600.1	5e-65
43- 3:	Gh_A01G249400.1	Gh_A09G175200.1	7e-144
43- 4:	Gh_A01G249500.1	Gh_A09G175400.1	0
43- 5:	Gh_A01G249600.1	Gh_A09G175500.1	0
43- 6:	Gh_A01G250000.1	Gh_A09G176100.1	9e-16
43- 7:	Gh_A01G250100.1	Gh_A09G176200.1	0
43- 8:	Gh_A01G250600.1	Gh_A09G176800.1	0
## Alignment 44: score=310.0 e_value=4.1e-11 N=7 A01&A09 plus
44- 0:	Gh_A01G027400.1	Gh_A09G077800.1	0
44- 1:	Gh_A01G027600.1	Gh_A09G078900.1	0
44- 2:	Gh_A01G028500.1	Gh_A09G079100.1	0
44- 3:	Gh_A01G029100.1	Gh_A09G079500.1	0
44- 4:	Gh_A01G029600.1	Gh_A09G080100.1	0
44- 5:	Gh_A01G029700.1	Gh_A09G080200.1	2e-95
44- 6:	Gh_A01G030400.1	Gh_A09G081300.1	3e-21
## Alignment 45: score=925.0 e_value=6.5e-60 N=20 A01&A09 minus
45- 0:	Gh_A01G228900.1	Gh_A09G162300.1	6e-123
45- 1:	Gh_A01G229000.1	Gh_A09G161900.1	2e-101
45- 2:	Gh_A01G230000.1	Gh_A09G161800.1	1e-109
45- 3:	Gh_A01G230100.1	Gh_A09G161600.1	0
45- 4:	Gh_A01G231100.1	Gh_A09G160200.1	0
45- 5:	Gh_A01G231200.1	Gh_A09G160100.1	0
45- 6:	Gh_A01G231300.1	Gh_A09G159600.1	2e-51
45- 7:	Gh_A01G231500.1	Gh_A09G159500.1	0
45- 8:	Gh_A01G232000.1	Gh_A09G159100.1	3e-125
45- 9:	Gh_A01G232400.1	Gh_A09G159000.1	3e-42
45- 10:	Gh_A01G232500.1	Gh_A09G158900.1	4e-30
45- 11:	Gh_A01G232800.1	Gh_A09G158800.1	0
45- 12:	Gh_A01G232900.1	Gh_A09G158600.1	0
45- 13:	Gh_A01G233200.1	Gh_A09G158300.1	7e-22
45- 14:	Gh_A01G233900.1	Gh_A09G157600.1	3e-42
45- 15:	Gh_A01G234000.1	Gh_A09G157500.1	0
45- 16:	Gh_A01G234200.1	Gh_A09G157100.1	7e-103
45- 17:	Gh_A01G234300.1	Gh_A09G156900.1	0
45- 18:	Gh_A01G235700.1	Gh_A09G156200.1	0
45- 19:	Gh_A01G236100.1	Gh_A09G155700.1	0
## Alignment 46: score=690.0 e_value=1.7e-45 N=16 A01&A09 minus
46- 0:	Gh_A01G214600.1	Gh_A09G147400.1	5e-131
46- 1:	Gh_A01G214800.1	Gh_A09G147100.1	0
46- 2:	Gh_A01G215500.1	Gh_A09G146600.1	2e-11
46- 3:	Gh_A01G215800.1	Gh_A09G146500.1	3e-20
46- 4:	Gh_A01G218100.1	Gh_A09G146200.1	3e-51
46- 5:	Gh_A01G219300.1	Gh_A09G145000.1	0
46- 6:	Gh_A01G219700.1	Gh_A09G144700.1	0
46- 7:	Gh_A01G219900.1	Gh_A09G144300.1	0
46- 8:	Gh_A01G220000.1	Gh_A09G144200.1	5e-130
46- 9:	Gh_A01G220200.1	Gh_A09G143900.1	0
46- 10:	Gh_A01G220300.1	Gh_A09G143300.1	1e-89
46- 11:	Gh_A01G220500.1	Gh_A09G143200.1	0
46- 12:	Gh_A01G221100.1	Gh_A09G142800.1	0
46- 13:	Gh_A01G221600.1	Gh_A09G141700.1	8e-139
46- 14:	Gh_A01G221800.1	Gh_A09G141500.1	3e-45
46- 15:	Gh_A01G223800.1	Gh_A09G138900.1	0
## Alignment 47: score=607.0 e_value=2.1e-39 N=14 A01&A09 minus
47- 0:	Gh_A01G144300.1	Gh_A09G152600.1	7e-174
47- 1:	Gh_A01G144400.1	Gh_A09G151800.1	0
47- 2:	Gh_A01G144500.1	Gh_A09G151700.1	0
47- 3:	Gh_A01G144600.1	Gh_A09G151400.1	7e-43
47- 4:	Gh_A01G144900.1	Gh_A09G151200.1	0
47- 5:	Gh_A01G145000.1	Gh_A09G151100.1	0
47- 6:	Gh_A01G145100.1	Gh_A09G150100.1	3e-144
47- 7:	Gh_A01G145200.1	Gh_A09G150000.1	8e-40
47- 8:	Gh_A01G145400.1	Gh_A09G149600.1	0
47- 9:	Gh_A01G146100.1	Gh_A09G147500.1	0
47- 10:	Gh_A01G147100.1	Gh_A09G147300.1	8e-151
47- 11:	Gh_A01G147900.1	Gh_A09G145800.1	7e-12
47- 12:	Gh_A01G148000.1	Gh_A09G145200.1	0
47- 13:	Gh_A01G148200.1	Gh_A09G144200.1	2e-115
## Alignment 48: score=318.0 e_value=7e-11 N=7 A01&A09 minus
48- 0:	Gh_A01G244200.1	Gh_A09G180100.1	1e-122
48- 1:	Gh_A01G245000.1	Gh_A09G179500.1	9e-64
48- 2:	Gh_A01G245100.1	Gh_A09G179200.1	1e-45
48- 3:	Gh_A01G245500.1	Gh_A09G178700.1	0
48- 4:	Gh_A01G245800.1	Gh_A09G178000.1	2e-153
48- 5:	Gh_A01G246400.1	Gh_A09G177500.1	0
48- 6:	Gh_A01G247000.1	Gh_A09G177100.1	0
## Alignment 49: score=265.0 e_value=4.6e-10 N=6 A01&A09 minus
49- 0:	Gh_A01G232700.1	Gh_A09G114300.1	2e-124
49- 1:	Gh_A01G232900.1	Gh_A09G113600.1	2e-75
49- 2:	Gh_A01G234200.1	Gh_A09G112400.1	7e-68
49- 3:	Gh_A01G235000.1	Gh_A09G112000.1	2e-80
49- 4:	Gh_A01G235100.1	Gh_A09G111700.1	1e-12
49- 5:	Gh_A01G235500.1	Gh_A09G111000.1	1e-52
## Alignment 50: score=292.0 e_value=2.6e-12 N=7 A01&A10 plus
50- 0:	Gh_A01G026700.1	Gh_A10G159900.1	0
50- 1:	Gh_A01G027600.1	Gh_A10G162100.1	0
50- 2:	Gh_A01G027700.1	Gh_A10G163300.1	0
50- 3:	Gh_A01G028500.1	Gh_A10G164000.1	0
50- 4:	Gh_A01G028700.1	Gh_A10G164800.1	2e-67
50- 5:	Gh_A01G028900.1	Gh_A10G165200.1	3e-71
50- 6:	Gh_A01G029000.1	Gh_A10G165900.1	0
## Alignment 51: score=268.0 e_value=1.4e-11 N=7 A01&A10 minus
51- 0:	Gh_A01G068500.1	Gh_A10G012200.1	3e-82
51- 1:	Gh_A01G070600.1	Gh_A10G009600.1	0
51- 2:	Gh_A01G071900.1	Gh_A10G009400.1	2e-124
51- 3:	Gh_A01G073600.1	Gh_A10G008400.1	2e-178
51- 4:	Gh_A01G074600.1	Gh_A10G007900.1	0
51- 5:	Gh_A01G076100.1	Gh_A10G006700.1	6e-14
51- 6:	Gh_A01G076300.1	Gh_A10G006100.1	6e-126
## Alignment 52: score=403.0 e_value=1.8e-20 N=10 A01&A11 plus
52- 0:	Gh_A01G235500.1	Gh_A11G370400.1	6e-127
52- 1:	Gh_A01G236900.1	Gh_A11G370700.1	4e-112
52- 2:	Gh_A01G238700.1	Gh_A11G371700.1	1e-158
52- 3:	Gh_A01G240500.1	Gh_A11G372500.1	0
52- 4:	Gh_A01G240700.1	Gh_A11G372600.1	0
52- 5:	Gh_A01G242200.1	Gh_A11G373200.1	3e-78
52- 6:	Gh_A01G243200.1	Gh_A11G373600.1	4e-104
52- 7:	Gh_A01G243700.1	Gh_A11G373700.1	0
52- 8:	Gh_A01G244600.1	Gh_A11G373900.1	0
52- 9:	Gh_A01G245200.1	Gh_A11G374000.1	0
## Alignment 53: score=313.0 e_value=2.1e-14 N=8 A01&A11 plus
53- 0:	Gh_A01G225000.1	Gh_A11G362300.1	0
53- 1:	Gh_A01G225400.1	Gh_A11G362700.1	1e-126
53- 2:	Gh_A01G226500.1	Gh_A11G362900.1	0
53- 3:	Gh_A01G227300.1	Gh_A11G364900.1	5e-101
53- 4:	Gh_A01G228400.1	Gh_A11G366200.1	4e-31
53- 5:	Gh_A01G229700.1	Gh_A11G366400.1	4e-72
53- 6:	Gh_A01G230500.1	Gh_A11G367300.1	0
53- 7:	Gh_A01G232800.1	Gh_A11G367700.1	0
## Alignment 54: score=394.0 e_value=3.3e-21 N=10 A01&A11 minus
54- 0:	Gh_A01G070200.1	Gh_A11G317800.1	3e-116
54- 1:	Gh_A01G071800.1	Gh_A11G317500.1	0
54- 2:	Gh_A01G072600.1	Gh_A11G317200.1	7e-83
54- 3:	Gh_A01G073100.1	Gh_A11G316500.1	0
54- 4:	Gh_A01G075200.1	Gh_A11G315400.1	8e-134
54- 5:	Gh_A01G075500.1	Gh_A11G315200.1	0
54- 6:	Gh_A01G076600.1	Gh_A11G315000.1	2e-78
54- 7:	Gh_A01G078400.1	Gh_A11G314000.1	0
54- 8:	Gh_A01G079800.1	Gh_A11G313900.1	2e-166
54- 9:	Gh_A01G081100.1	Gh_A11G313600.1	0
## Alignment 55: score=338.0 e_value=6.5e-17 N=8 A01&A11 minus
55- 0:	Gh_A01G085500.1	Gh_A11G313000.1	6e-95
55- 1:	Gh_A01G085700.1	Gh_A11G312900.1	0
55- 2:	Gh_A01G087100.1	Gh_A11G312500.1	0
55- 3:	Gh_A01G088000.1	Gh_A11G312300.1	3e-18
55- 4:	Gh_A01G088100.1	Gh_A11G312200.1	1e-98
55- 5:	Gh_A01G089200.1	Gh_A11G312100.1	0
55- 6:	Gh_A01G089500.1	Gh_A11G311800.1	0
55- 7:	Gh_A01G091300.1	Gh_A11G311400.1	2e-111
## Alignment 56: score=308.0 e_value=2.6e-13 N=7 A01&A11 minus
56- 0:	Gh_A01G043200.1	Gh_A11G329300.1	0
56- 1:	Gh_A01G044000.1	Gh_A11G329000.1	0
56- 2:	Gh_A01G045200.1	Gh_A11G328800.1	1e-29
56- 3:	Gh_A01G045300.1	Gh_A11G328700.1	1e-153
56- 4:	Gh_A01G045700.1	Gh_A11G328300.1	1e-122
56- 5:	Gh_A01G045900.1	Gh_A11G328100.1	0
56- 6:	Gh_A01G047700.1	Gh_A11G326800.1	7e-38
## Alignment 57: score=274.0 e_value=3.1e-09 N=6 A01&A11 minus
57- 0:	Gh_A01G248200.1	Gh_A11G376300.1	0
57- 1:	Gh_A01G248800.1	Gh_A11G375800.1	6e-162
57- 2:	Gh_A01G248900.1	Gh_A11G375700.1	0
57- 3:	Gh_A01G249300.1	Gh_A11G375600.1	0
57- 4:	Gh_A01G249400.1	Gh_A11G375400.1	4e-167
57- 5:	Gh_A01G250600.1	Gh_A11G374700.1	0
## Alignment 58: score=442.0 e_value=9.3e-22 N=10 A01&A12 plus
58- 0:	Gh_A01G017400.1	Gh_A12G156100.1	0
58- 1:	Gh_A01G017800.1	Gh_A12G156700.1	1e-79
58- 2:	Gh_A01G017900.1	Gh_A12G156900.1	3e-175
58- 3:	Gh_A01G018000.1	Gh_A12G157200.1	1e-128
58- 4:	Gh_A01G018200.1	Gh_A12G157500.1	1e-140
58- 5:	Gh_A01G020800.1	Gh_A12G159100.1	9e-75
58- 6:	Gh_A01G020900.1	Gh_A12G159500.1	7e-162
58- 7:	Gh_A01G021200.1	Gh_A12G160100.1	0
58- 8:	Gh_A01G022600.1	Gh_A12G160900.1	5e-34
58- 9:	Gh_A01G022700.1	Gh_A12G161000.1	2e-77
## Alignment 59: score=290.0 e_value=3.7e-09 N=6 A01&A12 plus
59- 0:	Gh_A01G166900.1	Gh_A12G172500.1	1e-88
59- 1:	Gh_A01G167400.1	Gh_A12G172800.1	2e-103
59- 2:	Gh_A01G167600.1	Gh_A12G172900.1	0
59- 3:	Gh_A01G168100.1	Gh_A12G173100.1	0
59- 4:	Gh_A01G168200.1	Gh_A12G173200.1	0
59- 5:	Gh_A01G168300.1	Gh_A12G173300.1	0
## Alignment 60: score=1148.0 e_value=1.5e-84 N=25 A01&A12 minus
60- 0:	Gh_A01G186000.1	Gh_A12G040900.1	1e-173
60- 1:	Gh_A01G186800.1	Gh_A12G040800.1	1e-96
60- 2:	Gh_A01G187100.1	Gh_A12G040400.1	8e-100
60- 3:	Gh_A01G187400.1	Gh_A12G040200.1	0
60- 4:	Gh_A01G187500.1	Gh_A12G039900.1	0
60- 5:	Gh_A01G187800.1	Gh_A12G039600.1	2e-142
60- 6:	Gh_A01G187900.1	Gh_A12G039500.1	2e-97
60- 7:	Gh_A01G188300.1	Gh_A12G039300.1	0
60- 8:	Gh_A01G189000.1	Gh_A12G039200.1	4e-67
60- 9:	Gh_A01G189500.1	Gh_A12G038800.1	0
60- 10:	Gh_A01G189800.1	Gh_A12G038700.1	0
60- 11:	Gh_A01G190000.1	Gh_A12G038600.1	3e-178
60- 12:	Gh_A01G190100.1	Gh_A12G038400.1	0
60- 13:	Gh_A01G190900.1	Gh_A12G038100.1	0
60- 14:	Gh_A01G192000.1	Gh_A12G037300.1	1e-35
60- 15:	Gh_A01G192100.1	Gh_A12G037100.1	2e-156
60- 16:	Gh_A01G192200.1	Gh_A12G037000.1	0
60- 17:	Gh_A01G194600.1	Gh_A12G034900.1	0
60- 18:	Gh_A01G194700.1	Gh_A12G034800.1	0
60- 19:	Gh_A01G195000.1	Gh_A12G034600.1	8e-177
60- 20:	Gh_A01G195300.1	Gh_A12G034500.1	0
60- 21:	Gh_A01G195500.1	Gh_A12G034300.1	0
60- 22:	Gh_A01G196300.1	Gh_A12G034000.1	0
60- 23:	Gh_A01G196900.1	Gh_A12G033800.1	1e-167
60- 24:	Gh_A01G197300.1	Gh_A12G033600.1	3e-159
## Alignment 61: score=975.0 e_value=2e-68 N=22 A01&A12 minus
61- 0:	Gh_A01G168000.1	Gh_A12G173500.1	9e-96
61- 1:	Gh_A01G168300.1	Gh_A12G173300.1	0
61- 2:	Gh_A01G170000.1	Gh_A12G171900.1	2e-19
61- 3:	Gh_A01G170700.1	Gh_A12G171300.1	1e-25
61- 4:	Gh_A01G171200.1	Gh_A12G171200.1	1e-86
61- 5:	Gh_A01G171900.1	Gh_A12G170900.1	9e-170
61- 6:	Gh_A01G172300.1	Gh_A12G170500.1	1e-96
61- 7:	Gh_A01G172400.1	Gh_A12G170400.1	2e-17
61- 8:	Gh_A01G172500.1	Gh_A12G170300.1	1e-47
61- 9:	Gh_A01G172800.1	Gh_A12G170100.1	0
61- 10:	Gh_A01G172900.1	Gh_A12G170000.1	2e-32
61- 11:	Gh_A01G173700.1	Gh_A12G168900.1	5e-168
61- 12:	Gh_A01G174200.1	Gh_A12G168200.1	1e-67
61- 13:	Gh_A01G174800.1	Gh_A12G167900.1	4e-177
61- 14:	Gh_A01G175500.1	Gh_A12G167000.1	0
61- 15:	Gh_A01G175600.1	Gh_A12G166900.1	0
61- 16:	Gh_A01G176000.1	Gh_A12G166700.1	0
61- 17:	Gh_A01G177600.1	Gh_A12G165700.1	0
61- 18:	Gh_A01G177800.1	Gh_A12G165600.1	0
61- 19:	Gh_A01G178300.1	Gh_A12G165200.1	0
61- 20:	Gh_A01G179000.1	Gh_A12G164800.1	0
61- 21:	Gh_A01G181100.1	Gh_A12G163700.1	2e-172
## Alignment 62: score=438.0 e_value=6.9e-24 N=11 A01&A12 minus
62- 0:	Gh_A01G004500.1	Gh_A12G030000.1	6e-128
62- 1:	Gh_A01G005300.1	Gh_A12G028000.1	0
62- 2:	Gh_A01G005800.1	Gh_A12G026700.1	4e-12
62- 3:	Gh_A01G006600.1	Gh_A12G025500.1	2e-116
62- 4:	Gh_A01G007500.1	Gh_A12G024600.1	0
62- 5:	Gh_A01G007600.1	Gh_A12G024400.1	6e-50
62- 6:	Gh_A01G008000.1	Gh_A12G023000.1	0
62- 7:	Gh_A01G008600.1	Gh_A12G022400.1	3e-54
62- 8:	Gh_A01G009300.1	Gh_A12G020200.1	1e-35
62- 9:	Gh_A01G009400.1	Gh_A12G020000.1	0
62- 10:	Gh_A01G010600.1	Gh_A12G018500.1	0
## Alignment 63: score=482.0 e_value=9.2e-23 N=11 A01&A13 plus
63- 0:	Gh_A01G004500.1	Gh_A13G032700.1	2e-120
63- 1:	Gh_A01G005000.1	Gh_A13G034300.1	0
63- 2:	Gh_A01G005300.1	Gh_A13G035500.1	0
63- 3:	Gh_A01G005400.1	Gh_A13G036000.1	0
63- 4:	Gh_A01G005700.1	Gh_A13G036200.1	0
63- 5:	Gh_A01G006300.1	Gh_A13G036900.1	1e-157
63- 6:	Gh_A01G006500.1	Gh_A13G037200.1	2e-118
63- 7:	Gh_A01G006600.1	Gh_A13G038300.1	1e-107
63- 8:	Gh_A01G006700.1	Gh_A13G038700.1	2e-12
63- 9:	Gh_A01G007100.1	Gh_A13G038900.1	0
63- 10:	Gh_A01G007500.1	Gh_A13G040000.1	0
## Alignment 64: score=370.0 e_value=8.9e-15 N=8 A01&A13 plus
64- 0:	Gh_A01G008100.1	Gh_A13G042600.1	3e-84
64- 1:	Gh_A01G008200.1	Gh_A13G042900.1	2e-143
64- 2:	Gh_A01G008300.1	Gh_A13G043000.1	0
64- 3:	Gh_A01G008800.1	Gh_A13G043900.1	4e-76
64- 4:	Gh_A01G008900.1	Gh_A13G044500.1	0
64- 5:	Gh_A01G009000.1	Gh_A13G045000.1	9e-32
64- 6:	Gh_A01G009100.1	Gh_A13G045100.1	2e-177
64- 7:	Gh_A01G009500.1	Gh_A13G046100.1	0
## Alignment 65: score=1832.0 e_value=6.7e-153 N=41 A01&A13 minus
65- 0:	Gh_A01G066200.1	Gh_A13G164400.1	0
65- 1:	Gh_A01G066500.1	Gh_A13G164300.1	0
65- 2:	Gh_A01G066900.1	Gh_A13G164000.1	0
65- 3:	Gh_A01G069000.1	Gh_A13G162700.1	0
65- 4:	Gh_A01G069600.1	Gh_A13G162500.1	2e-23
65- 5:	Gh_A01G070200.1	Gh_A13G162400.1	2e-139
65- 6:	Gh_A01G071100.1	Gh_A13G162300.1	1e-61
65- 7:	Gh_A01G072700.1	Gh_A13G162100.1	0
65- 8:	Gh_A01G073000.1	Gh_A13G161900.1	0
65- 9:	Gh_A01G073500.1	Gh_A13G161600.1	0
65- 10:	Gh_A01G073600.1	Gh_A13G161500.1	0
65- 11:	Gh_A01G074500.1	Gh_A13G161200.1	1e-100
65- 12:	Gh_A01G075200.1	Gh_A13G161000.1	5e-121
65- 13:	Gh_A01G075400.1	Gh_A13G160900.1	0
65- 14:	Gh_A01G076100.1	Gh_A13G160400.1	2e-76
65- 15:	Gh_A01G076600.1	Gh_A13G160200.1	2e-78
65- 16:	Gh_A01G077100.1	Gh_A13G160100.1	0
65- 17:	Gh_A01G077700.1	Gh_A13G159800.1	8e-40
65- 18:	Gh_A01G078300.1	Gh_A13G158300.1	3e-117
65- 19:	Gh_A01G078400.1	Gh_A13G157800.1	0
65- 20:	Gh_A01G078500.1	Gh_A13G157500.1	6e-157
65- 21:	Gh_A01G079500.1	Gh_A13G157300.1	0
65- 22:	Gh_A01G079900.1	Gh_A13G157200.1	2e-16
65- 23:	Gh_A01G080000.1	Gh_A13G157100.1	8e-95
65- 24:	Gh_A01G080600.1	Gh_A13G156800.1	0
65- 25:	Gh_A01G081100.1	Gh_A13G156600.1	0
65- 26:	Gh_A01G081300.1	Gh_A13G156300.1	4e-113
65- 27:	Gh_A01G081400.1	Gh_A13G156200.1	0
65- 28:	Gh_A01G081500.1	Gh_A13G156100.1	1e-62
65- 29:	Gh_A01G082100.1	Gh_A13G156000.1	7e-76
65- 30:	Gh_A01G082500.1	Gh_A13G155800.1	4e-147
65- 31:	Gh_A01G082800.1	Gh_A13G155700.1	4e-169
65- 32:	Gh_A01G085000.1	Gh_A13G155500.1	0
65- 33:	Gh_A01G085600.1	Gh_A13G155300.1	0
65- 34:	Gh_A01G085800.1	Gh_A13G155000.1	0
65- 35:	Gh_A01G086300.1	Gh_A13G154800.1	0
65- 36:	Gh_A01G086700.1	Gh_A13G154400.1	0
65- 37:	Gh_A01G086800.1	Gh_A13G154300.1	1e-161
65- 38:	Gh_A01G088100.1	Gh_A13G153900.1	5e-127
65- 39:	Gh_A01G088200.1	Gh_A13G153700.1	1e-101
65- 40:	Gh_A01G088500.1	Gh_A13G153600.1	0
## Alignment 66: score=1136.0 e_value=7.5e-78 N=24 A01&A13 minus
66- 0:	Gh_A01G091000.1	Gh_A13G153100.1	1e-165
66- 1:	Gh_A01G091400.1	Gh_A13G152800.1	0
66- 2:	Gh_A01G091600.1	Gh_A13G152500.1	0
66- 3:	Gh_A01G091700.1	Gh_A13G152400.1	0
66- 4:	Gh_A01G092100.1	Gh_A13G152300.1	3e-144
66- 5:	Gh_A01G092200.1	Gh_A13G152200.1	3e-28
66- 6:	Gh_A01G092600.1	Gh_A13G152000.1	2e-96
66- 7:	Gh_A01G092800.1	Gh_A13G151800.1	0
66- 8:	Gh_A01G093000.1	Gh_A13G151700.1	2e-178
66- 9:	Gh_A01G093100.1	Gh_A13G151300.1	0
66- 10:	Gh_A01G093200.1	Gh_A13G151200.1	0
66- 11:	Gh_A01G094100.1	Gh_A13G150700.1	0
66- 12:	Gh_A01G094300.1	Gh_A13G150600.1	0
66- 13:	Gh_A01G094400.1	Gh_A13G150400.1	0
66- 14:	Gh_A01G094600.1	Gh_A13G150300.1	0
66- 15:	Gh_A01G094700.1	Gh_A13G150100.1	0
66- 16:	Gh_A01G095000.1	Gh_A13G149900.1	4e-19
66- 17:	Gh_A01G095100.1	Gh_A13G149700.1	1e-178
66- 18:	Gh_A01G095300.1	Gh_A13G149600.1	9e-21
66- 19:	Gh_A01G095400.1	Gh_A13G149200.1	5e-161
66- 20:	Gh_A01G095500.1	Gh_A13G149100.1	0
66- 21:	Gh_A01G096300.1	Gh_A13G148900.1	0
66- 22:	Gh_A01G096600.1	Gh_A13G148500.1	0
66- 23:	Gh_A01G096800.1	Gh_A13G147600.1	0
## Alignment 67: score=1018.0 e_value=1.4e-66 N=22 A01&A13 minus
67- 0:	Gh_A01G053800.1	Gh_A13G170000.1	0
67- 1:	Gh_A01G054000.1	Gh_A13G169600.1	1e-137
67- 2:	Gh_A01G054400.1	Gh_A13G169500.1	0
67- 3:	Gh_A01G054600.1	Gh_A13G169200.1	1e-109
67- 4:	Gh_A01G055900.1	Gh_A13G168800.1	2e-53
67- 5:	Gh_A01G057500.1	Gh_A13G168700.1	0
67- 6:	Gh_A01G057700.1	Gh_A13G168600.1	1e-69
67- 7:	Gh_A01G058000.1	Gh_A13G168400.1	2e-147
67- 8:	Gh_A01G058200.1	Gh_A13G168300.1	4e-129
67- 9:	Gh_A01G058500.1	Gh_A13G168200.1	0
67- 10:	Gh_A01G058600.1	Gh_A13G168100.1	6e-79
67- 11:	Gh_A01G058800.1	Gh_A13G167900.1	0
67- 12:	Gh_A01G059000.1	Gh_A13G167800.1	0
67- 13:	Gh_A01G059100.1	Gh_A13G167700.1	2e-28
67- 14:	Gh_A01G060000.1	Gh_A13G167200.1	0
67- 15:	Gh_A01G060300.1	Gh_A13G166600.1	0
67- 16:	Gh_A01G060500.1	Gh_A13G166500.1	1e-52
67- 17:	Gh_A01G060700.1	Gh_A13G166400.1	7e-67
67- 18:	Gh_A01G062200.1	Gh_A13G165700.1	0
67- 19:	Gh_A01G062600.1	Gh_A13G165500.1	0
67- 20:	Gh_A01G062700.1	Gh_A13G165400.1	0
67- 21:	Gh_A01G062800.1	Gh_A13G165200.1	0
## Alignment 68: score=374.0 e_value=5.7e-18 N=9 A01&A13 minus
68- 0:	Gh_A01G033100.1	Gh_A13G174200.1	0
68- 1:	Gh_A01G034700.1	Gh_A13G173900.1	0
68- 2:	Gh_A01G035300.1	Gh_A13G173800.1	4e-100
68- 3:	Gh_A01G035700.1	Gh_A13G173700.1	0
68- 4:	Gh_A01G036000.1	Gh_A13G173300.1	1e-160
68- 5:	Gh_A01G037400.1	Gh_A13G172900.1	0
68- 6:	Gh_A01G037900.1	Gh_A13G172600.1	0
68- 7:	Gh_A01G038100.1	Gh_A13G172500.1	0
68- 8:	Gh_A01G040500.1	Gh_A13G172100.1	4e-59
## Alignment 69: score=933.0 e_value=1.6e-55 N=19 A01&Contig00374 plus
69- 0:	Gh_A01G054800.1	Gh_Contig00374G000100.1	4e-75
69- 1:	Gh_A01G055000.1	Gh_Contig00374G000200.1	0
69- 2:	Gh_A01G055100.1	Gh_Contig00374G000300.1	0
69- 3:	Gh_A01G055300.1	Gh_Contig00374G000400.1	0
69- 4:	Gh_A01G055400.1	Gh_Contig00374G000700.1	0
69- 5:	Gh_A01G055500.1	Gh_Contig00374G000800.1	0
69- 6:	Gh_A01G055600.1	Gh_Contig00374G000900.1	2e-48
69- 7:	Gh_A01G055800.1	Gh_Contig00374G001100.1	0
69- 8:	Gh_A01G055900.1	Gh_Contig00374G001200.1	0
69- 9:	Gh_A01G056300.1	Gh_Contig00374G001500.1	0
69- 10:	Gh_A01G056400.1	Gh_Contig00374G001600.1	0
69- 11:	Gh_A01G056500.1	Gh_Contig00374G001700.1	0
69- 12:	Gh_A01G056700.1	Gh_Contig00374G001800.1	3e-58
69- 13:	Gh_A01G056800.1	Gh_Contig00374G001900.1	3e-86
69- 14:	Gh_A01G057100.1	Gh_Contig00374G002300.1	0
69- 15:	Gh_A01G057200.1	Gh_Contig00374G002400.1	1e-176
69- 16:	Gh_A01G057400.1	Gh_Contig00374G002600.1	0
69- 17:	Gh_A01G057500.1	Gh_Contig00374G002700.1	0
69- 18:	Gh_A01G057600.1	Gh_Contig00374G002800.1	0
## Alignment 70: score=688.0 e_value=3.1e-34 N=14 A01&Contig00640 plus
70- 0:	Gh_A01G039900.1	Gh_Contig00640G000200.1	9e-101
70- 1:	Gh_A01G040100.1	Gh_Contig00640G000300.1	0
70- 2:	Gh_A01G040300.1	Gh_Contig00640G000500.1	0
70- 3:	Gh_A01G040400.1	Gh_Contig00640G000600.1	0
70- 4:	Gh_A01G040500.1	Gh_Contig00640G000700.1	9e-86
70- 5:	Gh_A01G040600.1	Gh_Contig00640G000800.1	0
70- 6:	Gh_A01G040900.1	Gh_Contig00640G001000.1	0
70- 7:	Gh_A01G041000.1	Gh_Contig00640G001300.1	7e-51
70- 8:	Gh_A01G041100.1	Gh_Contig00640G001400.1	9e-35
70- 9:	Gh_A01G041400.1	Gh_Contig00640G001500.1	2e-38
70- 10:	Gh_A01G041600.1	Gh_Contig00640G001800.1	6e-81
70- 11:	Gh_A01G041700.1	Gh_Contig00640G001900.1	0
70- 12:	Gh_A01G041900.1	Gh_Contig00640G002100.1	0
70- 13:	Gh_A01G042000.1	Gh_Contig00640G002200.1	0
## Alignment 71: score=647.0 e_value=7.5e-29 N=13 A01&Contig00963 plus
71- 0:	Gh_A01G257800.1	Gh_Contig00963G000100.1	0
71- 1:	Gh_A01G257900.1	Gh_Contig00963G000200.1	0
71- 2:	Gh_A01G258000.1	Gh_Contig00963G000300.1	8e-149
71- 3:	Gh_A01G258100.1	Gh_Contig00963G000400.1	2e-78
71- 4:	Gh_A01G258200.1	Gh_Contig00963G000500.1	0
71- 5:	Gh_A01G258300.1	Gh_Contig00963G000600.1	3e-160
71- 6:	Gh_A01G258400.1	Gh_Contig00963G000700.1	0
71- 7:	Gh_A01G258500.1	Gh_Contig00963G000800.1	0
71- 8:	Gh_A01G258600.1	Gh_Contig00963G000900.1	0
71- 9:	Gh_A01G258700.1	Gh_Contig00963G001000.1	6e-148
71- 10:	Gh_A01G258800.1	Gh_Contig00963G001100.1	5e-92
71- 11:	Gh_A01G258900.1	Gh_Contig00963G001200.1	0
71- 12:	Gh_A01G259000.1	Gh_Contig00963G001300.1	4e-134
## Alignment 72: score=27291.0 e_value=0 N=557 A01&D01 plus
72- 0:	Gh_A01G057700.1	Gh_D01G051100.1	0
72- 1:	Gh_A01G057800.1	Gh_D01G051200.1	0
72- 2:	Gh_A01G058000.1	Gh_D01G051300.1	0
72- 3:	Gh_A01G058100.1	Gh_D01G051400.1	0
72- 4:	Gh_A01G058200.1	Gh_D01G051500.1	3e-158
72- 5:	Gh_A01G058300.1	Gh_D01G051800.1	0
72- 6:	Gh_A01G058500.1	Gh_D01G052200.1	0
72- 7:	Gh_A01G058600.1	Gh_D01G052300.1	2e-101
72- 8:	Gh_A01G058700.1	Gh_D01G052400.1	3e-49
72- 9:	Gh_A01G058800.1	Gh_D01G052500.1	0
72- 10:	Gh_A01G058900.1	Gh_D01G052600.1	0
72- 11:	Gh_A01G059000.1	Gh_D01G052700.1	0
72- 12:	Gh_A01G059100.1	Gh_D01G052800.1	0
72- 13:	Gh_A01G059200.1	Gh_D01G052900.1	0
72- 14:	Gh_A01G059300.1	Gh_D01G053000.1	2e-153
72- 15:	Gh_A01G059400.1	Gh_D01G053100.1	0
72- 16:	Gh_A01G059500.1	Gh_D01G053200.1	0
72- 17:	Gh_A01G059600.1	Gh_D01G053300.1	0
72- 18:	Gh_A01G059700.1	Gh_D01G053400.1	0
72- 19:	Gh_A01G059800.1	Gh_D01G053500.1	0
72- 20:	Gh_A01G059900.1	Gh_D01G053600.1	6e-127
72- 21:	Gh_A01G060000.1	Gh_D01G053800.1	0
72- 22:	Gh_A01G060100.1	Gh_D01G054000.1	1e-99
72- 23:	Gh_A01G060200.1	Gh_D01G054100.1	0
72- 24:	Gh_A01G060300.1	Gh_D01G054200.1	0
72- 25:	Gh_A01G060400.1	Gh_D01G054300.1	0
72- 26:	Gh_A01G060500.1	Gh_D01G054400.1	2e-166
72- 27:	Gh_A01G060600.1	Gh_D01G054500.1	0
72- 28:	Gh_A01G060700.1	Gh_D01G054600.1	5e-128
72- 29:	Gh_A01G060800.1	Gh_D01G054700.1	1e-118
72- 30:	Gh_A01G061100.1	Gh_D01G054800.1	0
72- 31:	Gh_A01G061200.1	Gh_D01G054900.1	0
72- 32:	Gh_A01G061300.1	Gh_D01G055000.1	0
72- 33:	Gh_A01G061400.1	Gh_D01G055100.1	0
72- 34:	Gh_A01G061800.1	Gh_D01G055300.1	0
72- 35:	Gh_A01G062200.1	Gh_D01G055500.1	0
72- 36:	Gh_A01G062300.1	Gh_D01G055600.1	4e-174
72- 37:	Gh_A01G062400.1	Gh_D01G055700.1	0
72- 38:	Gh_A01G062500.1	Gh_D01G055800.1	0
72- 39:	Gh_A01G062600.1	Gh_D01G055900.1	0
72- 40:	Gh_A01G062700.1	Gh_D01G056000.1	0
72- 41:	Gh_A01G062800.1	Gh_D01G056100.1	0
72- 42:	Gh_A01G062900.1	Gh_D01G056200.1	1e-100
72- 43:	Gh_A01G063000.1	Gh_D01G056400.1	0
72- 44:	Gh_A01G063100.1	Gh_D01G056500.1	0
72- 45:	Gh_A01G063300.1	Gh_D01G056700.1	0
72- 46:	Gh_A01G063500.1	Gh_D01G056900.1	0
72- 47:	Gh_A01G063600.1	Gh_D01G057000.1	1e-128
72- 48:	Gh_A01G063900.1	Gh_D01G057400.1	0
72- 49:	Gh_A01G064200.1	Gh_D01G058700.1	0
72- 50:	Gh_A01G064500.1	Gh_D01G059100.1	0
72- 51:	Gh_A01G064600.1	Gh_D01G059200.1	0
72- 52:	Gh_A01G064700.1	Gh_D01G059300.1	0
72- 53:	Gh_A01G064800.1	Gh_D01G059400.1	0
72- 54:	Gh_A01G064900.1	Gh_D01G059500.1	0
72- 55:	Gh_A01G065300.1	Gh_D01G060300.1	0
72- 56:	Gh_A01G065400.1	Gh_D01G060400.1	0
72- 57:	Gh_A01G065500.1	Gh_D01G060500.1	4e-36
72- 58:	Gh_A01G065600.1	Gh_D01G060600.1	0
72- 59:	Gh_A01G065700.1	Gh_D01G060700.1	0
72- 60:	Gh_A01G065800.1	Gh_D01G060800.1	0
72- 61:	Gh_A01G065900.1	Gh_D01G060900.1	0
72- 62:	Gh_A01G066000.1	Gh_D01G061000.1	1e-113
72- 63:	Gh_A01G066100.1	Gh_D01G061200.1	0
72- 64:	Gh_A01G066200.1	Gh_D01G061300.1	0
72- 65:	Gh_A01G066300.1	Gh_D01G061400.1	1e-43
72- 66:	Gh_A01G066400.1	Gh_D01G061500.1	1e-133
72- 67:	Gh_A01G066500.1	Gh_D01G061600.1	0
72- 68:	Gh_A01G066600.1	Gh_D01G061700.1	2e-140
72- 69:	Gh_A01G066700.1	Gh_D01G061900.1	0
72- 70:	Gh_A01G066800.1	Gh_D01G062000.1	0
72- 71:	Gh_A01G066900.1	Gh_D01G062200.1	0
72- 72:	Gh_A01G067000.1	Gh_D01G062300.1	1e-84
72- 73:	Gh_A01G067100.1	Gh_D01G062400.1	0
72- 74:	Gh_A01G067200.1	Gh_D01G062500.1	7e-130
72- 75:	Gh_A01G067300.1	Gh_D01G062700.1	0
72- 76:	Gh_A01G067400.1	Gh_D01G062800.1	0
72- 77:	Gh_A01G067500.1	Gh_D01G063200.1	2e-44
72- 78:	Gh_A01G067600.1	Gh_D01G063400.1	0
72- 79:	Gh_A01G067700.1	Gh_D01G063500.1	0
72- 80:	Gh_A01G068000.1	Gh_D01G063700.1	6e-42
72- 81:	Gh_A01G068200.1	Gh_D01G063800.1	9e-15
72- 82:	Gh_A01G068300.1	Gh_D01G064000.1	0
72- 83:	Gh_A01G068400.1	Gh_D01G064100.1	3e-156
72- 84:	Gh_A01G068500.1	Gh_D01G064200.1	0
72- 85:	Gh_A01G068600.1	Gh_D01G064300.1	0
72- 86:	Gh_A01G068700.1	Gh_D01G064400.1	5e-62
72- 87:	Gh_A01G069000.1	Gh_D01G064800.1	0
72- 88:	Gh_A01G069100.1	Gh_D01G064900.1	4e-135
72- 89:	Gh_A01G069200.1	Gh_D01G065100.1	0
72- 90:	Gh_A01G069300.1	Gh_D01G065200.1	1e-73
72- 91:	Gh_A01G069400.1	Gh_D01G065300.1	0
72- 92:	Gh_A01G069500.1	Gh_D01G065400.1	5e-54
72- 93:	Gh_A01G069700.1	Gh_D01G065600.1	0
72- 94:	Gh_A01G069800.1	Gh_D01G065700.1	0
72- 95:	Gh_A01G069900.1	Gh_D01G065800.1	9e-130
72- 96:	Gh_A01G070000.1	Gh_D01G065900.1	0
72- 97:	Gh_A01G070100.1	Gh_D01G066000.1	0
72- 98:	Gh_A01G070200.1	Gh_D01G066100.1	8e-157
72- 99:	Gh_A01G070300.1	Gh_D01G066200.1	7e-71
72-100:	Gh_A01G070400.1	Gh_D01G066300.1	3e-75
72-101:	Gh_A01G070500.1	Gh_D01G066400.1	0
72-102:	Gh_A01G070600.1	Gh_D01G066700.1	0
72-103:	Gh_A01G071000.1	Gh_D01G066800.1	0
72-104:	Gh_A01G071100.1	Gh_D01G067100.1	9e-85
72-105:	Gh_A01G071200.1	Gh_D01G067300.1	0
72-106:	Gh_A01G071500.1	Gh_D01G067400.1	0
72-107:	Gh_A01G071800.1	Gh_D01G067600.1	0
72-108:	Gh_A01G072000.1	Gh_D01G067700.1	0
72-109:	Gh_A01G072100.1	Gh_D01G067800.1	0
72-110:	Gh_A01G072200.1	Gh_D01G067900.1	0
72-111:	Gh_A01G072500.1	Gh_D01G068200.1	0
72-112:	Gh_A01G072600.1	Gh_D01G068400.1	3e-115
72-113:	Gh_A01G072700.1	Gh_D01G068500.1	0
72-114:	Gh_A01G072900.1	Gh_D01G068700.1	6e-85
72-115:	Gh_A01G073000.1	Gh_D01G069000.1	0
72-116:	Gh_A01G073100.1	Gh_D01G069100.1	0
72-117:	Gh_A01G073500.1	Gh_D01G069200.1	0
72-118:	Gh_A01G073600.1	Gh_D01G069300.1	0
72-119:	Gh_A01G073700.1	Gh_D01G069400.1	3e-144
72-120:	Gh_A01G073800.1	Gh_D01G069500.1	2e-92
72-121:	Gh_A01G074000.1	Gh_D01G069700.1	0
72-122:	Gh_A01G074100.1	Gh_D01G069800.1	0
72-123:	Gh_A01G074200.1	Gh_D01G069900.1	8e-105
72-124:	Gh_A01G074500.1	Gh_D01G070000.1	3e-143
72-125:	Gh_A01G074600.1	Gh_D01G070100.1	0
72-126:	Gh_A01G074900.1	Gh_D01G070200.1	8e-88
72-127:	Gh_A01G075200.1	Gh_D01G070300.1	2e-158
72-128:	Gh_A01G075300.1	Gh_D01G070400.1	0
72-129:	Gh_A01G075400.1	Gh_D01G070500.1	0
72-130:	Gh_A01G075500.1	Gh_D01G070600.1	0
72-131:	Gh_A01G075600.1	Gh_D01G070700.1	0
72-132:	Gh_A01G075700.1	Gh_D01G071000.1	1e-110
72-133:	Gh_A01G076000.1	Gh_D01G071200.1	0
72-134:	Gh_A01G076100.1	Gh_D01G071300.1	5e-140
72-135:	Gh_A01G076300.1	Gh_D01G071400.1	0
72-136:	Gh_A01G076500.1	Gh_D01G071700.1	4e-97
72-137:	Gh_A01G076600.1	Gh_D01G071800.1	3e-79
72-138:	Gh_A01G076700.1	Gh_D01G071900.1	3e-47
72-139:	Gh_A01G076800.1	Gh_D01G072000.1	0
72-140:	Gh_A01G076900.1	Gh_D01G072100.1	7e-79
72-141:	Gh_A01G077000.1	Gh_D01G072200.1	0
72-142:	Gh_A01G077100.1	Gh_D01G072300.1	0
72-143:	Gh_A01G077200.1	Gh_D01G072400.1	0
72-144:	Gh_A01G077300.1	Gh_D01G072500.1	3e-102
72-145:	Gh_A01G077400.1	Gh_D01G072600.1	6e-144
72-146:	Gh_A01G077600.1	Gh_D01G072800.1	0
72-147:	Gh_A01G077700.1	Gh_D01G072900.1	6e-123
72-148:	Gh_A01G077900.1	Gh_D01G073100.1	2e-72
72-149:	Gh_A01G078000.1	Gh_D01G073500.1	0
72-150:	Gh_A01G078300.1	Gh_D01G073700.1	0
72-151:	Gh_A01G078400.1	Gh_D01G073800.1	0
72-152:	Gh_A01G078500.1	Gh_D01G073900.1	0
72-153:	Gh_A01G078600.1	Gh_D01G074000.1	0
72-154:	Gh_A01G078700.1	Gh_D01G074100.1	7e-65
72-155:	Gh_A01G078800.1	Gh_D01G074200.1	0
72-156:	Gh_A01G078900.1	Gh_D01G074300.1	1e-116
72-157:	Gh_A01G079100.1	Gh_D01G074500.1	0
72-158:	Gh_A01G079400.1	Gh_D01G075000.1	1e-111
72-159:	Gh_A01G079500.1	Gh_D01G075100.1	0
72-160:	Gh_A01G079600.1	Gh_D01G075200.1	0
72-161:	Gh_A01G079700.1	Gh_D01G075300.1	0
72-162:	Gh_A01G079800.1	Gh_D01G075400.1	0
72-163:	Gh_A01G079900.1	Gh_D01G075600.1	0
72-164:	Gh_A01G080000.1	Gh_D01G075700.1	3e-107
72-165:	Gh_A01G080100.1	Gh_D01G075800.1	4e-176
72-166:	Gh_A01G080200.1	Gh_D01G075900.1	0
72-167:	Gh_A01G080300.1	Gh_D01G076000.1	0
72-168:	Gh_A01G080400.1	Gh_D01G076100.1	0
72-169:	Gh_A01G080500.1	Gh_D01G076200.1	2e-58
72-170:	Gh_A01G080600.1	Gh_D01G076300.1	0
72-171:	Gh_A01G080800.1	Gh_D01G076400.1	0
72-172:	Gh_A01G081100.1	Gh_D01G076600.1	0
72-173:	Gh_A01G081200.1	Gh_D01G076700.1	3e-153
72-174:	Gh_A01G081300.1	Gh_D01G077000.1	1e-174
72-175:	Gh_A01G081400.1	Gh_D01G077100.1	0
72-176:	Gh_A01G081500.1	Gh_D01G077200.1	2e-76
72-177:	Gh_A01G081600.1	Gh_D01G077300.1	0
72-178:	Gh_A01G081700.1	Gh_D01G077400.1	0
72-179:	Gh_A01G081800.1	Gh_D01G077500.1	1e-125
72-180:	Gh_A01G081900.1	Gh_D01G077600.1	0
72-181:	Gh_A01G082000.1	Gh_D01G077700.1	2e-88
72-182:	Gh_A01G082100.1	Gh_D01G077800.1	9e-135
72-183:	Gh_A01G082300.1	Gh_D01G078000.1	0
72-184:	Gh_A01G082400.1	Gh_D01G078100.1	3e-106
72-185:	Gh_A01G082500.1	Gh_D01G078200.1	0
72-186:	Gh_A01G082600.1	Gh_D01G078300.1	2e-54
72-187:	Gh_A01G082700.1	Gh_D01G078400.1	0
72-188:	Gh_A01G082800.1	Gh_D01G078500.1	0
72-189:	Gh_A01G083000.1	Gh_D01G078600.1	0
72-190:	Gh_A01G083100.1	Gh_D01G078700.1	8e-48
72-191:	Gh_A01G083200.1	Gh_D01G078800.1	2e-23
72-192:	Gh_A01G083300.1	Gh_D01G078900.1	8e-79
72-193:	Gh_A01G084000.1	Gh_D01G079200.1	0
72-194:	Gh_A01G084100.1	Gh_D01G079300.1	0
72-195:	Gh_A01G084200.1	Gh_D01G079500.1	0
72-196:	Gh_A01G084300.1	Gh_D01G079600.1	0
72-197:	Gh_A01G084400.1	Gh_D01G079700.1	2e-103
72-198:	Gh_A01G084500.1	Gh_D01G079900.1	3e-91
72-199:	Gh_A01G084700.1	Gh_D01G080100.1	0
72-200:	Gh_A01G084800.1	Gh_D01G080200.1	8e-85
72-201:	Gh_A01G085000.1	Gh_D01G080300.1	0
72-202:	Gh_A01G085100.1	Gh_D01G080400.1	0
72-203:	Gh_A01G085200.1	Gh_D01G080500.1	2e-88
72-204:	Gh_A01G085400.1	Gh_D01G080600.1	0
72-205:	Gh_A01G085500.1	Gh_D01G080900.1	1e-49
72-206:	Gh_A01G085600.1	Gh_D01G081000.1	0
72-207:	Gh_A01G085700.1	Gh_D01G081100.1	0
72-208:	Gh_A01G085800.1	Gh_D01G081300.1	0
72-209:	Gh_A01G085900.1	Gh_D01G081400.1	0
72-210:	Gh_A01G086000.1	Gh_D01G081500.1	3e-138
72-211:	Gh_A01G086100.1	Gh_D01G081600.1	0
72-212:	Gh_A01G086200.1	Gh_D01G081700.1	0
72-213:	Gh_A01G086300.1	Gh_D01G081800.1	0
72-214:	Gh_A01G086400.1	Gh_D01G081900.1	0
72-215:	Gh_A01G086500.1	Gh_D01G082000.1	3e-124
72-216:	Gh_A01G086600.1	Gh_D01G082100.1	0
72-217:	Gh_A01G086700.1	Gh_D01G082200.1	0
72-218:	Gh_A01G086800.1	Gh_D01G082300.1	6e-168
72-219:	Gh_A01G086900.1	Gh_D01G082400.1	0
72-220:	Gh_A01G087000.1	Gh_D01G082500.1	0
72-221:	Gh_A01G087100.1	Gh_D01G082600.1	0
72-222:	Gh_A01G087200.1	Gh_D01G082700.1	1e-67
72-223:	Gh_A01G087300.1	Gh_D01G082800.1	0
72-224:	Gh_A01G087400.1	Gh_D01G082900.1	0
72-225:	Gh_A01G087500.1	Gh_D01G083000.1	0
72-226:	Gh_A01G087600.1	Gh_D01G083100.1	0
72-227:	Gh_A01G087700.1	Gh_D01G083200.1	6e-158
72-228:	Gh_A01G087900.1	Gh_D01G083300.1	0
72-229:	Gh_A01G088000.1	Gh_D01G083400.1	0
72-230:	Gh_A01G088100.1	Gh_D01G083500.1	4e-148
72-231:	Gh_A01G088200.1	Gh_D01G083600.1	0
72-232:	Gh_A01G088300.1	Gh_D01G083700.1	0
72-233:	Gh_A01G088400.1	Gh_D01G083800.1	0
72-234:	Gh_A01G088500.1	Gh_D01G083900.1	0
72-235:	Gh_A01G088600.1	Gh_D01G084000.1	0
72-236:	Gh_A01G088700.1	Gh_D01G084100.1	0
72-237:	Gh_A01G088800.1	Gh_D01G084200.1	0
72-238:	Gh_A01G088900.1	Gh_D01G084300.1	0
72-239:	Gh_A01G089000.1	Gh_D01G084400.1	6e-94
72-240:	Gh_A01G089100.1	Gh_D01G084500.1	0
72-241:	Gh_A01G089200.1	Gh_D01G084600.1	0
72-242:	Gh_A01G089300.1	Gh_D01G084700.1	9e-70
72-243:	Gh_A01G089500.1	Gh_D01G085000.1	0
72-244:	Gh_A01G089700.1	Gh_D01G085100.1	0
72-245:	Gh_A01G090000.1	Gh_D01G085300.1	0
72-246:	Gh_A01G090300.1	Gh_D01G085400.1	0
72-247:	Gh_A01G090600.1	Gh_D01G085500.1	2e-141
72-248:	Gh_A01G090700.1	Gh_D01G086100.1	0
72-249:	Gh_A01G091000.1	Gh_D01G086300.1	0
72-250:	Gh_A01G091300.1	Gh_D01G086400.1	4e-135
72-251:	Gh_A01G091400.1	Gh_D01G086500.1	0
72-252:	Gh_A01G091500.1	Gh_D01G086600.1	0
72-253:	Gh_A01G091600.1	Gh_D01G086700.1	0
72-254:	Gh_A01G091700.1	Gh_D01G086800.1	0
72-255:	Gh_A01G091800.1	Gh_D01G086900.1	0
72-256:	Gh_A01G091900.1	Gh_D01G087000.1	0
72-257:	Gh_A01G092100.1	Gh_D01G087100.1	5e-76
72-258:	Gh_A01G092200.1	Gh_D01G087300.1	3e-63
72-259:	Gh_A01G092300.1	Gh_D01G087500.1	1e-170
72-260:	Gh_A01G092500.1	Gh_D01G087600.1	7e-09
72-261:	Gh_A01G092600.1	Gh_D01G087700.1	1e-133
72-262:	Gh_A01G092700.1	Gh_D01G087800.1	1e-81
72-263:	Gh_A01G092800.1	Gh_D01G087900.1	0
72-264:	Gh_A01G093000.1	Gh_D01G088200.1	0
72-265:	Gh_A01G093100.1	Gh_D01G088300.1	0
72-266:	Gh_A01G093200.1	Gh_D01G088400.1	0
72-267:	Gh_A01G093300.1	Gh_D01G088500.1	0
72-268:	Gh_A01G093400.1	Gh_D01G088600.1	0
72-269:	Gh_A01G093500.1	Gh_D01G088700.1	0
72-270:	Gh_A01G093600.1	Gh_D01G088800.1	0
72-271:	Gh_A01G093700.1	Gh_D01G088900.1	5e-57
72-272:	Gh_A01G093800.1	Gh_D01G089000.1	2e-156
72-273:	Gh_A01G093900.1	Gh_D01G089100.1	0
72-274:	Gh_A01G094100.1	Gh_D01G089700.1	0
72-275:	Gh_A01G094200.1	Gh_D01G089800.1	0
72-276:	Gh_A01G094300.1	Gh_D01G089900.1	0
72-277:	Gh_A01G094400.1	Gh_D01G090000.1	0
72-278:	Gh_A01G094500.1	Gh_D01G090100.1	0
72-279:	Gh_A01G094600.1	Gh_D01G090200.1	0
72-280:	Gh_A01G094700.1	Gh_D01G090400.1	0
72-281:	Gh_A01G094800.1	Gh_D01G090500.1	5e-91
72-282:	Gh_A01G094900.1	Gh_D01G090600.1	0
72-283:	Gh_A01G095100.1	Gh_D01G090700.1	0
72-284:	Gh_A01G095200.1	Gh_D01G090800.1	0
72-285:	Gh_A01G095300.1	Gh_D01G090900.1	2e-63
72-286:	Gh_A01G095400.1	Gh_D01G091000.1	2e-165
72-287:	Gh_A01G095500.1	Gh_D01G091100.1	0
72-288:	Gh_A01G095600.1	Gh_D01G091200.1	5e-149
72-289:	Gh_A01G095800.1	Gh_D01G091300.1	3e-67
72-290:	Gh_A01G095900.1	Gh_D01G091400.1	0
72-291:	Gh_A01G096100.1	Gh_D01G091500.1	0
72-292:	Gh_A01G096300.1	Gh_D01G091700.1	0
72-293:	Gh_A01G096500.1	Gh_D01G091800.1	0
72-294:	Gh_A01G096600.1	Gh_D01G091900.1	0
72-295:	Gh_A01G096800.1	Gh_D01G092000.1	0
72-296:	Gh_A01G096900.1	Gh_D01G092100.1	9e-114
72-297:	Gh_A01G097000.1	Gh_D01G092200.1	3e-61
72-298:	Gh_A01G097800.1	Gh_D01G092300.1	0
72-299:	Gh_A01G098100.1	Gh_D01G092700.1	2e-127
72-300:	Gh_A01G098200.1	Gh_D01G092800.1	8e-174
72-301:	Gh_A01G098300.1	Gh_D01G093000.1	2e-36
72-302:	Gh_A01G098400.1	Gh_D01G093100.1	0
72-303:	Gh_A01G098500.1	Gh_D01G093200.1	6e-100
72-304:	Gh_A01G098700.1	Gh_D01G093300.1	7e-106
72-305:	Gh_A01G098900.1	Gh_D01G093500.1	0
72-306:	Gh_A01G099000.1	Gh_D01G093600.1	2e-143
72-307:	Gh_A01G099200.1	Gh_D01G094000.1	0
72-308:	Gh_A01G099300.1	Gh_D01G094100.1	0
72-309:	Gh_A01G099500.1	Gh_D01G094200.1	0
72-310:	Gh_A01G099600.1	Gh_D01G094300.1	7e-96
72-311:	Gh_A01G099700.1	Gh_D01G094800.1	1e-175
72-312:	Gh_A01G099800.1	Gh_D01G095000.1	0
72-313:	Gh_A01G099900.1	Gh_D01G095500.1	0
72-314:	Gh_A01G100000.1	Gh_D01G095600.1	8e-177
72-315:	Gh_A01G100200.1	Gh_D01G095700.1	0
72-316:	Gh_A01G100700.1	Gh_D01G095900.1	3e-81
72-317:	Gh_A01G100800.1	Gh_D01G096000.1	3e-85
72-318:	Gh_A01G101100.1	Gh_D01G096400.1	3e-64
72-319:	Gh_A01G101200.1	Gh_D01G096500.1	0
72-320:	Gh_A01G101300.1	Gh_D01G096600.1	0
72-321:	Gh_A01G101400.1	Gh_D01G096700.1	4e-102
72-322:	Gh_A01G101500.1	Gh_D01G096800.1	0
72-323:	Gh_A01G101700.1	Gh_D01G097000.1	0
72-324:	Gh_A01G101900.1	Gh_D01G097200.1	2e-73
72-325:	Gh_A01G102000.1	Gh_D01G097300.1	1e-43
72-326:	Gh_A01G102100.1	Gh_D01G097400.1	1e-50
72-327:	Gh_A01G102200.1	Gh_D01G097600.1	0
72-328:	Gh_A01G102300.1	Gh_D01G097700.1	0
72-329:	Gh_A01G102500.1	Gh_D01G097800.1	0
72-330:	Gh_A01G102700.1	Gh_D01G098100.1	0
72-331:	Gh_A01G102800.1	Gh_D01G098200.1	0
72-332:	Gh_A01G102900.1	Gh_D01G098300.1	0
72-333:	Gh_A01G103000.1	Gh_D01G098400.1	1e-76
72-334:	Gh_A01G103100.1	Gh_D01G098500.1	0
72-335:	Gh_A01G103200.1	Gh_D01G098600.1	0
72-336:	Gh_A01G103300.1	Gh_D01G098700.1	0
72-337:	Gh_A01G103500.1	Gh_D01G098900.1	0
72-338:	Gh_A01G103600.1	Gh_D01G099000.1	0
72-339:	Gh_A01G103800.1	Gh_D01G099100.1	0
72-340:	Gh_A01G103900.1	Gh_D01G099200.1	0
72-341:	Gh_A01G104000.1	Gh_D01G099300.1	0
72-342:	Gh_A01G104100.1	Gh_D01G099400.1	6e-31
72-343:	Gh_A01G104200.1	Gh_D01G099600.1	0
72-344:	Gh_A01G104300.1	Gh_D01G099700.1	0
72-345:	Gh_A01G104400.1	Gh_D01G099800.1	0
72-346:	Gh_A01G104500.1	Gh_D01G100000.1	0
72-347:	Gh_A01G104600.1	Gh_D01G100100.1	4e-176
72-348:	Gh_A01G104700.1	Gh_D01G100200.1	1e-145
72-349:	Gh_A01G104800.1	Gh_D01G100300.1	0
72-350:	Gh_A01G104900.1	Gh_D01G100400.1	0
72-351:	Gh_A01G105000.1	Gh_D01G100500.1	0
72-352:	Gh_A01G105100.1	Gh_D01G100600.1	0
72-353:	Gh_A01G105300.1	Gh_D01G100700.1	0
72-354:	Gh_A01G105400.1	Gh_D01G100800.1	0
72-355:	Gh_A01G105500.1	Gh_D01G101000.1	7e-102
72-356:	Gh_A01G105600.1	Gh_D01G101100.1	0
72-357:	Gh_A01G105700.1	Gh_D01G101200.1	0
72-358:	Gh_A01G105800.1	Gh_D01G101300.1	4e-133
72-359:	Gh_A01G105900.1	Gh_D01G101500.1	0
72-360:	Gh_A01G106000.1	Gh_D01G101600.1	8e-166
72-361:	Gh_A01G106200.1	Gh_D01G101700.1	0
72-362:	Gh_A01G106300.1	Gh_D01G101800.1	2e-113
72-363:	Gh_A01G106400.1	Gh_D01G101900.1	0
72-364:	Gh_A01G106500.1	Gh_D01G102000.1	0
72-365:	Gh_A01G106600.1	Gh_D01G102100.1	0
72-366:	Gh_A01G106700.1	Gh_D01G102200.1	0
72-367:	Gh_A01G106800.1	Gh_D01G102300.1	2e-122
72-368:	Gh_A01G106900.1	Gh_D01G102400.1	0
72-369:	Gh_A01G107000.1	Gh_D01G102500.1	0
72-370:	Gh_A01G107100.1	Gh_D01G102700.1	2e-153
72-371:	Gh_A01G107200.1	Gh_D01G102800.1	0
72-372:	Gh_A01G107400.1	Gh_D01G103000.1	0
72-373:	Gh_A01G107700.1	Gh_D01G103100.1	6e-96
72-374:	Gh_A01G107800.1	Gh_D01G103200.1	4e-164
72-375:	Gh_A01G108000.1	Gh_D01G103600.1	0
72-376:	Gh_A01G108100.1	Gh_D01G103700.1	0
72-377:	Gh_A01G108200.1	Gh_D01G104100.1	0
72-378:	Gh_A01G108400.1	Gh_D01G104200.1	0
72-379:	Gh_A01G108500.1	Gh_D01G104300.1	0
72-380:	Gh_A01G108700.1	Gh_D01G105600.1	0
72-381:	Gh_A01G108800.1	Gh_D01G105700.1	0
72-382:	Gh_A01G108900.1	Gh_D01G105800.1	1e-93
72-383:	Gh_A01G109000.1	Gh_D01G105900.1	4e-172
72-384:	Gh_A01G109100.1	Gh_D01G106000.1	0
72-385:	Gh_A01G109300.1	Gh_D01G106100.1	0
72-386:	Gh_A01G109400.1	Gh_D01G106200.1	0
72-387:	Gh_A01G109600.1	Gh_D01G106400.1	5e-100
72-388:	Gh_A01G109800.1	Gh_D01G106500.1	3e-174
72-389:	Gh_A01G109900.1	Gh_D01G106700.1	1e-100
72-390:	Gh_A01G110000.1	Gh_D01G106900.1	0
72-391:	Gh_A01G110100.1	Gh_D01G107000.1	0
72-392:	Gh_A01G110200.1	Gh_D01G107100.1	0
72-393:	Gh_A01G110300.1	Gh_D01G107200.1	0
72-394:	Gh_A01G110400.1	Gh_D01G107300.1	0
72-395:	Gh_A01G110500.1	Gh_D01G107400.1	3e-58
72-396:	Gh_A01G110600.1	Gh_D01G107500.1	0
72-397:	Gh_A01G110700.1	Gh_D01G107600.1	0
72-398:	Gh_A01G110800.1	Gh_D01G107700.1	0
72-399:	Gh_A01G110900.1	Gh_D01G107800.1	0
72-400:	Gh_A01G111000.1	Gh_D01G107900.1	5e-58
72-401:	Gh_A01G111100.1	Gh_D01G108100.1	1e-159
72-402:	Gh_A01G111200.1	Gh_D01G108200.1	1e-164
72-403:	Gh_A01G111300.1	Gh_D01G108300.1	1e-42
72-404:	Gh_A01G111500.1	Gh_D01G108400.1	0
72-405:	Gh_A01G111600.1	Gh_D01G108500.1	2e-91
72-406:	Gh_A01G111800.1	Gh_D01G108600.1	0
72-407:	Gh_A01G111900.1	Gh_D01G108700.1	0
72-408:	Gh_A01G112100.1	Gh_D01G108800.1	0
72-409:	Gh_A01G112200.1	Gh_D01G108900.1	0
72-410:	Gh_A01G112400.1	Gh_D01G109100.1	0
72-411:	Gh_A01G112500.1	Gh_D01G109200.1	6e-149
72-412:	Gh_A01G112700.1	Gh_D01G109300.1	6e-63
72-413:	Gh_A01G112800.1	Gh_D01G109400.1	3e-151
72-414:	Gh_A01G112900.1	Gh_D01G109500.1	0
72-415:	Gh_A01G113000.1	Gh_D01G109600.1	0
72-416:	Gh_A01G113100.1	Gh_D01G109800.1	0
72-417:	Gh_A01G113200.1	Gh_D01G109900.1	0
72-418:	Gh_A01G113300.1	Gh_D01G110100.1	0
72-419:	Gh_A01G113400.1	Gh_D01G110300.1	7e-175
72-420:	Gh_A01G113500.1	Gh_D01G110400.1	1e-162
72-421:	Gh_A01G113600.1	Gh_D01G110500.1	0
72-422:	Gh_A01G113700.1	Gh_D01G110600.1	0
72-423:	Gh_A01G113800.1	Gh_D01G110800.1	4e-122
72-424:	Gh_A01G114300.1	Gh_D01G110900.1	3e-180
72-425:	Gh_A01G114400.1	Gh_D01G111000.1	4e-168
72-426:	Gh_A01G114500.1	Gh_D01G111100.1	0
72-427:	Gh_A01G114600.1	Gh_D01G111200.1	0
72-428:	Gh_A01G114700.1	Gh_D01G111300.1	6e-138
72-429:	Gh_A01G114800.1	Gh_D01G111400.1	0
72-430:	Gh_A01G114900.1	Gh_D01G111500.1	0
72-431:	Gh_A01G115000.1	Gh_D01G111800.1	0
72-432:	Gh_A01G115100.1	Gh_D01G111900.1	0
72-433:	Gh_A01G115200.1	Gh_D01G112100.1	2e-106
72-434:	Gh_A01G115300.1	Gh_D01G112400.1	0
72-435:	Gh_A01G115400.1	Gh_D01G112500.1	0
72-436:	Gh_A01G115500.1	Gh_D01G112600.1	0
72-437:	Gh_A01G115800.1	Gh_D01G112700.1	0
72-438:	Gh_A01G116000.1	Gh_D01G112800.1	6e-113
72-439:	Gh_A01G116100.1	Gh_D01G112900.1	1e-159
72-440:	Gh_A01G116200.1	Gh_D01G113000.1	7e-74
72-441:	Gh_A01G116400.1	Gh_D01G113100.1	0
72-442:	Gh_A01G116800.1	Gh_D01G113300.1	0
72-443:	Gh_A01G116900.1	Gh_D01G113400.1	0
72-444:	Gh_A01G117000.1	Gh_D01G113500.1	0
72-445:	Gh_A01G117100.1	Gh_D01G113600.1	0
72-446:	Gh_A01G117200.1	Gh_D01G113700.1	0
72-447:	Gh_A01G117600.1	Gh_D01G114200.1	0
72-448:	Gh_A01G118000.1	Gh_D01G114900.1	0
72-449:	Gh_A01G118100.1	Gh_D01G115000.1	0
72-450:	Gh_A01G118200.1	Gh_D01G115100.1	0
72-451:	Gh_A01G118300.1	Gh_D01G115200.1	2e-148
72-452:	Gh_A01G118500.1	Gh_D01G115400.1	1e-74
72-453:	Gh_A01G118700.1	Gh_D01G117100.1	0
72-454:	Gh_A01G118800.1	Gh_D01G117200.1	1e-116
72-455:	Gh_A01G118900.1	Gh_D01G117300.1	4e-106
72-456:	Gh_A01G119100.1	Gh_D01G117400.1	3e-166
72-457:	Gh_A01G119200.1	Gh_D01G117500.1	0
72-458:	Gh_A01G119300.1	Gh_D01G117600.1	0
72-459:	Gh_A01G119400.1	Gh_D01G117700.1	0
72-460:	Gh_A01G119500.1	Gh_D01G117800.1	7e-97
72-461:	Gh_A01G119700.1	Gh_D01G117900.1	0
72-462:	Gh_A01G119800.1	Gh_D01G118100.1	2e-48
72-463:	Gh_A01G119900.1	Gh_D01G118200.1	3e-51
72-464:	Gh_A01G120000.1	Gh_D01G118300.1	0
72-465:	Gh_A01G120300.1	Gh_D01G118700.1	0
72-466:	Gh_A01G120400.1	Gh_D01G118800.1	7e-101
72-467:	Gh_A01G120500.1	Gh_D01G118900.1	0
72-468:	Gh_A01G120600.1	Gh_D01G119000.1	0
72-469:	Gh_A01G120700.1	Gh_D01G119100.1	0
72-470:	Gh_A01G120800.1	Gh_D01G119300.1	0
72-471:	Gh_A01G120900.1	Gh_D01G119400.1	0
72-472:	Gh_A01G121100.1	Gh_D01G119600.1	0
72-473:	Gh_A01G121200.1	Gh_D01G119700.1	0
72-474:	Gh_A01G121300.1	Gh_D01G119800.1	0
72-475:	Gh_A01G121400.1	Gh_D01G119900.1	4e-50
72-476:	Gh_A01G121500.1	Gh_D01G120000.1	0
72-477:	Gh_A01G121600.1	Gh_D01G120300.1	2e-88
72-478:	Gh_A01G121900.1	Gh_D01G120600.1	0
72-479:	Gh_A01G122200.1	Gh_D01G120800.1	3e-144
72-480:	Gh_A01G122300.1	Gh_D01G120900.1	0
72-481:	Gh_A01G122400.1	Gh_D01G121000.1	8e-53
72-482:	Gh_A01G122500.1	Gh_D01G121100.1	0
72-483:	Gh_A01G122600.1	Gh_D01G121300.1	0
72-484:	Gh_A01G122800.1	Gh_D01G121500.1	0
72-485:	Gh_A01G122900.1	Gh_D01G121800.1	0
72-486:	Gh_A01G123000.1	Gh_D01G121900.1	0
72-487:	Gh_A01G123100.1	Gh_D01G122000.1	0
72-488:	Gh_A01G123300.1	Gh_D01G122200.1	3e-170
72-489:	Gh_A01G123400.1	Gh_D01G122500.1	1e-93
72-490:	Gh_A01G123600.1	Gh_D01G122800.1	0
72-491:	Gh_A01G123800.1	Gh_D01G122900.1	0
72-492:	Gh_A01G124100.1	Gh_D01G123200.1	0
72-493:	Gh_A01G124200.1	Gh_D01G123300.1	3e-159
72-494:	Gh_A01G124300.1	Gh_D01G123400.1	0
72-495:	Gh_A01G124400.1	Gh_D01G123500.1	1e-88
72-496:	Gh_A01G124500.1	Gh_D01G123600.1	0
72-497:	Gh_A01G124700.1	Gh_D01G124000.1	0
72-498:	Gh_A01G124800.1	Gh_D01G124100.1	0
72-499:	Gh_A01G124900.1	Gh_D01G124200.1	0
72-500:	Gh_A01G125000.1	Gh_D01G124300.1	0
72-501:	Gh_A01G125400.1	Gh_D01G124400.1	5e-81
72-502:	Gh_A01G125500.1	Gh_D01G124500.1	7e-116
72-503:	Gh_A01G125600.1	Gh_D01G124600.1	2e-112
72-504:	Gh_A01G125700.1	Gh_D01G124700.1	0
72-505:	Gh_A01G125800.1	Gh_D01G124800.1	0
72-506:	Gh_A01G125900.1	Gh_D01G124900.1	0
72-507:	Gh_A01G126000.1	Gh_D01G125000.1	0
72-508:	Gh_A01G126300.1	Gh_D01G125300.1	6e-106
72-509:	Gh_A01G126500.1	Gh_D01G125500.1	6e-175
72-510:	Gh_A01G126600.1	Gh_D01G125600.1	0
72-511:	Gh_A01G126700.1	Gh_D01G125700.1	0
72-512:	Gh_A01G126900.1	Gh_D01G125800.1	0
72-513:	Gh_A01G127000.1	Gh_D01G125900.1	0
72-514:	Gh_A01G127100.1	Gh_D01G126100.1	0
72-515:	Gh_A01G127300.1	Gh_D01G126200.1	0
72-516:	Gh_A01G127400.1	Gh_D01G126300.1	2e-63
72-517:	Gh_A01G127500.1	Gh_D01G126400.1	2e-157
72-518:	Gh_A01G127600.1	Gh_D01G126500.1	0
72-519:	Gh_A01G127700.1	Gh_D01G127000.1	0
72-520:	Gh_A01G127800.1	Gh_D01G127300.1	0
72-521:	Gh_A01G128000.1	Gh_D01G127400.1	0
72-522:	Gh_A01G128500.1	Gh_D01G127500.1	0
72-523:	Gh_A01G128700.1	Gh_D01G127900.1	4e-118
72-524:	Gh_A01G128800.1	Gh_D01G128100.1	0
72-525:	Gh_A01G128900.1	Gh_D01G128200.1	2e-93
72-526:	Gh_A01G129100.1	Gh_D01G128300.1	2e-167
72-527:	Gh_A01G129500.1	Gh_D01G128400.1	2e-105
72-528:	Gh_A01G129700.1	Gh_D01G128500.1	0
72-529:	Gh_A01G129800.1	Gh_D01G128600.1	0
72-530:	Gh_A01G130000.1	Gh_D01G128700.1	0
72-531:	Gh_A01G130100.1	Gh_D01G128800.1	0
72-532:	Gh_A01G130900.1	Gh_D01G129000.1	0
72-533:	Gh_A01G131000.1	Gh_D01G129100.1	3e-139
72-534:	Gh_A01G131100.1	Gh_D01G129400.1	1e-34
72-535:	Gh_A01G131300.1	Gh_D01G129500.1	0
72-536:	Gh_A01G131600.1	Gh_D01G129800.1	0
72-537:	Gh_A01G132100.1	Gh_D01G130200.1	0
72-538:	Gh_A01G132200.1	Gh_D01G130400.1	0
72-539:	Gh_A01G132300.1	Gh_D01G130500.1	0
72-540:	Gh_A01G132400.1	Gh_D01G130600.1	0
72-541:	Gh_A01G132500.1	Gh_D01G130700.1	0
72-542:	Gh_A01G132800.1	Gh_D01G130800.1	0
72-543:	Gh_A01G133300.1	Gh_D01G131100.1	7e-173
72-544:	Gh_A01G133900.1	Gh_D01G131500.1	0
72-545:	Gh_A01G134000.1	Gh_D01G131600.1	0
72-546:	Gh_A01G134400.1	Gh_D01G131900.1	0
72-547:	Gh_A01G134500.1	Gh_D01G132000.1	4e-168
72-548:	Gh_A01G134700.1	Gh_D01G132100.1	2e-117
72-549:	Gh_A01G134900.1	Gh_D01G132300.1	0
72-550:	Gh_A01G135100.1	Gh_D01G132700.1	0
72-551:	Gh_A01G135200.1	Gh_D01G134300.1	3e-56
72-552:	Gh_A01G135800.1	Gh_D01G135100.1	0
72-553:	Gh_A01G135900.1	Gh_D01G135200.1	0
72-554:	Gh_A01G136000.1	Gh_D01G135400.1	0
72-555:	Gh_A01G136100.1	Gh_D01G135500.1	0
72-556:	Gh_A01G137200.1	Gh_D01G135900.1	4e-122
## Alignment 73: score=18021.0 e_value=0 N=366 A01&D01 plus
73- 0:	Gh_A01G000400.1	Gh_D01G000200.1	0
73- 1:	Gh_A01G000600.1	Gh_D01G000400.1	1e-99
73- 2:	Gh_A01G000700.1	Gh_D01G000500.1	0
73- 3:	Gh_A01G000800.1	Gh_D01G000700.1	0
73- 4:	Gh_A01G000900.1	Gh_D01G000800.1	0
73- 5:	Gh_A01G001000.1	Gh_D01G000900.1	1e-176
73- 6:	Gh_A01G001100.1	Gh_D01G001000.1	0
73- 7:	Gh_A01G001200.1	Gh_D01G001100.1	1e-108
73- 8:	Gh_A01G001300.1	Gh_D01G001200.1	0
73- 9:	Gh_A01G001400.1	Gh_D01G001300.1	3e-144
73- 10:	Gh_A01G001500.1	Gh_D01G001400.1	1e-173
73- 11:	Gh_A01G001600.1	Gh_D01G001500.1	2e-159
73- 12:	Gh_A01G001700.1	Gh_D01G001600.1	0
73- 13:	Gh_A01G001800.1	Gh_D01G001700.1	0
73- 14:	Gh_A01G001900.1	Gh_D01G001800.1	0
73- 15:	Gh_A01G002000.1	Gh_D01G001900.1	4e-89
73- 16:	Gh_A01G002100.1	Gh_D01G002000.1	0
73- 17:	Gh_A01G002200.1	Gh_D01G002100.1	9e-106
73- 18:	Gh_A01G002400.1	Gh_D01G002200.1	6e-149
73- 19:	Gh_A01G002500.1	Gh_D01G002300.1	0
73- 20:	Gh_A01G002600.1	Gh_D01G002400.1	0
73- 21:	Gh_A01G002700.1	Gh_D01G002500.1	0
73- 22:	Gh_A01G002800.1	Gh_D01G002600.1	0
73- 23:	Gh_A01G002900.1	Gh_D01G002700.1	6e-159
73- 24:	Gh_A01G003000.1	Gh_D01G002900.1	5e-35
73- 25:	Gh_A01G003100.1	Gh_D01G003000.1	0
73- 26:	Gh_A01G003200.1	Gh_D01G003100.1	0
73- 27:	Gh_A01G003300.1	Gh_D01G003200.1	5e-121
73- 28:	Gh_A01G003400.1	Gh_D01G003300.1	0
73- 29:	Gh_A01G003500.1	Gh_D01G003500.1	2e-142
73- 30:	Gh_A01G003600.1	Gh_D01G003600.1	0
73- 31:	Gh_A01G003700.1	Gh_D01G003700.1	0
73- 32:	Gh_A01G003800.1	Gh_D01G003800.1	0
73- 33:	Gh_A01G003900.1	Gh_D01G003900.1	0
73- 34:	Gh_A01G004000.1	Gh_D01G004000.1	2e-145
73- 35:	Gh_A01G004100.1	Gh_D01G004100.1	0
73- 36:	Gh_A01G004200.1	Gh_D01G004200.1	0
73- 37:	Gh_A01G004300.1	Gh_D01G004300.1	1e-163
73- 38:	Gh_A01G004400.1	Gh_D01G004400.1	5e-55
73- 39:	Gh_A01G004600.1	Gh_D01G004700.1	0
73- 40:	Gh_A01G004900.1	Gh_D01G004900.1	7e-51
73- 41:	Gh_A01G005000.1	Gh_D01G005000.1	0
73- 42:	Gh_A01G005100.1	Gh_D01G005100.1	0
73- 43:	Gh_A01G005200.1	Gh_D01G005200.1	0
73- 44:	Gh_A01G005300.1	Gh_D01G005300.1	0
73- 45:	Gh_A01G005400.1	Gh_D01G005400.1	0
73- 46:	Gh_A01G005600.1	Gh_D01G005500.1	7e-92
73- 47:	Gh_A01G005700.1	Gh_D01G005600.1	0
73- 48:	Gh_A01G005900.1	Gh_D01G005700.1	0
73- 49:	Gh_A01G006100.1	Gh_D01G005900.1	0
73- 50:	Gh_A01G006200.1	Gh_D01G006000.1	0
73- 51:	Gh_A01G006400.1	Gh_D01G006100.1	0
73- 52:	Gh_A01G006500.1	Gh_D01G006200.1	4e-150
73- 53:	Gh_A01G006600.1	Gh_D01G006300.1	0
73- 54:	Gh_A01G006700.1	Gh_D01G006400.1	9e-43
73- 55:	Gh_A01G006800.1	Gh_D01G006500.1	0
73- 56:	Gh_A01G006900.1	Gh_D01G006600.1	0
73- 57:	Gh_A01G007000.1	Gh_D01G006700.1	0
73- 58:	Gh_A01G007200.1	Gh_D01G006900.1	0
73- 59:	Gh_A01G007300.1	Gh_D01G007000.1	6e-121
73- 60:	Gh_A01G007400.1	Gh_D01G007100.1	0
73- 61:	Gh_A01G007500.1	Gh_D01G007200.1	0
73- 62:	Gh_A01G007600.1	Gh_D01G007300.1	2e-163
73- 63:	Gh_A01G007700.1	Gh_D01G007400.1	1e-102
73- 64:	Gh_A01G007800.1	Gh_D01G007500.1	0
73- 65:	Gh_A01G007900.1	Gh_D01G007600.1	0
73- 66:	Gh_A01G008000.1	Gh_D01G007700.1	0
73- 67:	Gh_A01G008100.1	Gh_D01G007800.1	5e-164
73- 68:	Gh_A01G008200.1	Gh_D01G007900.1	0
73- 69:	Gh_A01G008300.1	Gh_D01G008100.1	0
73- 70:	Gh_A01G008400.1	Gh_D01G008200.1	0
73- 71:	Gh_A01G008500.1	Gh_D01G008300.1	2e-173
73- 72:	Gh_A01G008600.1	Gh_D01G008400.1	6e-96
73- 73:	Gh_A01G008700.1	Gh_D01G008500.1	0
73- 74:	Gh_A01G008800.1	Gh_D01G008600.1	0
73- 75:	Gh_A01G008900.1	Gh_D01G008700.1	0
73- 76:	Gh_A01G009100.1	Gh_D01G008800.1	0
73- 77:	Gh_A01G009200.1	Gh_D01G008900.1	0
73- 78:	Gh_A01G009300.1	Gh_D01G009000.1	7e-36
73- 79:	Gh_A01G009400.1	Gh_D01G009100.1	0
73- 80:	Gh_A01G009500.1	Gh_D01G009200.1	0
73- 81:	Gh_A01G009600.1	Gh_D01G009300.1	0
73- 82:	Gh_A01G009700.1	Gh_D01G009400.1	0
73- 83:	Gh_A01G010000.1	Gh_D01G009500.1	6e-50
73- 84:	Gh_A01G010400.1	Gh_D01G009700.1	0
73- 85:	Gh_A01G010500.1	Gh_D01G009800.1	0
73- 86:	Gh_A01G010600.1	Gh_D01G009900.1	0
73- 87:	Gh_A01G010700.1	Gh_D01G010000.1	0
73- 88:	Gh_A01G010800.1	Gh_D01G010100.1	0
73- 89:	Gh_A01G010900.1	Gh_D01G010200.1	0
73- 90:	Gh_A01G011100.1	Gh_D01G010500.1	0
73- 91:	Gh_A01G011200.1	Gh_D01G010600.1	0
73- 92:	Gh_A01G011300.1	Gh_D01G010700.1	0
73- 93:	Gh_A01G011400.1	Gh_D01G010800.1	7e-116
73- 94:	Gh_A01G011500.1	Gh_D01G010900.1	5e-87
73- 95:	Gh_A01G011600.1	Gh_D01G011000.1	0
73- 96:	Gh_A01G011800.1	Gh_D01G011200.1	0
73- 97:	Gh_A01G012300.1	Gh_D01G011800.1	2e-47
73- 98:	Gh_A01G012400.1	Gh_D01G011900.1	1e-47
73- 99:	Gh_A01G013200.1	Gh_D01G012700.1	6e-50
73-100:	Gh_A01G013800.1	Gh_D01G013000.1	4e-65
73-101:	Gh_A01G014200.1	Gh_D01G013400.1	0
73-102:	Gh_A01G014300.1	Gh_D01G013500.1	0
73-103:	Gh_A01G014400.1	Gh_D01G013600.1	0
73-104:	Gh_A01G014500.1	Gh_D01G013700.1	0
73-105:	Gh_A01G014600.1	Gh_D01G013800.1	0
73-106:	Gh_A01G014700.1	Gh_D01G013900.1	0
73-107:	Gh_A01G014800.1	Gh_D01G014000.1	0
73-108:	Gh_A01G014900.1	Gh_D01G014100.1	0
73-109:	Gh_A01G015000.1	Gh_D01G014200.1	0
73-110:	Gh_A01G015100.1	Gh_D01G014300.1	0
73-111:	Gh_A01G015200.1	Gh_D01G014400.1	1e-109
73-112:	Gh_A01G015300.1	Gh_D01G014500.1	0
73-113:	Gh_A01G015400.1	Gh_D01G014600.1	2e-66
73-114:	Gh_A01G015500.1	Gh_D01G014700.1	0
73-115:	Gh_A01G015600.1	Gh_D01G014800.1	0
73-116:	Gh_A01G015800.1	Gh_D01G014900.1	0
73-117:	Gh_A01G015900.1	Gh_D01G015000.1	0
73-118:	Gh_A01G016000.1	Gh_D01G015100.1	0
73-119:	Gh_A01G016100.1	Gh_D01G015200.1	0
73-120:	Gh_A01G016400.1	Gh_D01G015300.1	1e-165
73-121:	Gh_A01G016500.1	Gh_D01G015400.1	0
73-122:	Gh_A01G016600.1	Gh_D01G015500.1	1e-143
73-123:	Gh_A01G016700.1	Gh_D01G015600.1	2e-171
73-124:	Gh_A01G016800.1	Gh_D01G015700.1	0
73-125:	Gh_A01G017500.1	Gh_D01G015800.1	2e-43
73-126:	Gh_A01G017600.1	Gh_D01G015900.1	0
73-127:	Gh_A01G017700.1	Gh_D01G016000.1	0
73-128:	Gh_A01G017800.1	Gh_D01G016100.1	1e-114
73-129:	Gh_A01G017900.1	Gh_D01G016200.1	0
73-130:	Gh_A01G018000.1	Gh_D01G016300.1	2e-171
73-131:	Gh_A01G018100.1	Gh_D01G016400.1	6e-95
73-132:	Gh_A01G018200.1	Gh_D01G016500.1	0
73-133:	Gh_A01G018300.1	Gh_D01G016600.1	0
73-134:	Gh_A01G018400.1	Gh_D01G016700.1	0
73-135:	Gh_A01G018500.1	Gh_D01G016800.1	2e-98
73-136:	Gh_A01G018600.1	Gh_D01G016900.1	0
73-137:	Gh_A01G018700.1	Gh_D01G017200.1	1e-109
73-138:	Gh_A01G018800.1	Gh_D01G017300.1	0
73-139:	Gh_A01G019700.1	Gh_D01G017600.1	0
73-140:	Gh_A01G020000.1	Gh_D01G017900.1	3e-60
73-141:	Gh_A01G020200.1	Gh_D01G018100.1	0
73-142:	Gh_A01G020300.1	Gh_D01G018200.1	0
73-143:	Gh_A01G020400.1	Gh_D01G018300.1	2e-77
73-144:	Gh_A01G020500.1	Gh_D01G018400.1	0
73-145:	Gh_A01G020800.1	Gh_D01G018600.1	0
73-146:	Gh_A01G020900.1	Gh_D01G018700.1	0
73-147:	Gh_A01G021000.1	Gh_D01G018800.1	0
73-148:	Gh_A01G021100.1	Gh_D01G018900.1	0
73-149:	Gh_A01G021300.1	Gh_D01G019100.1	0
73-150:	Gh_A01G021400.1	Gh_D01G019200.1	0
73-151:	Gh_A01G021500.1	Gh_D01G019300.1	0
73-152:	Gh_A01G021600.1	Gh_D01G019400.1	5e-145
73-153:	Gh_A01G021700.1	Gh_D01G019500.1	4e-110
73-154:	Gh_A01G021900.1	Gh_D01G019600.1	3e-107
73-155:	Gh_A01G022000.1	Gh_D01G019700.1	0
73-156:	Gh_A01G022100.1	Gh_D01G019800.1	0
73-157:	Gh_A01G022200.1	Gh_D01G019900.1	0
73-158:	Gh_A01G022300.1	Gh_D01G020000.1	8e-130
73-159:	Gh_A01G022600.1	Gh_D01G020100.1	9e-130
73-160:	Gh_A01G022700.1	Gh_D01G020200.1	2e-92
73-161:	Gh_A01G022800.1	Gh_D01G020300.1	0
73-162:	Gh_A01G023000.1	Gh_D01G020400.1	6e-155
73-163:	Gh_A01G023100.1	Gh_D01G020500.1	0
73-164:	Gh_A01G023200.1	Gh_D01G020600.1	0
73-165:	Gh_A01G023400.1	Gh_D01G020700.1	0
73-166:	Gh_A01G023600.1	Gh_D01G020900.1	0
73-167:	Gh_A01G023700.1	Gh_D01G021000.1	0
73-168:	Gh_A01G023800.1	Gh_D01G021100.1	0
73-169:	Gh_A01G024100.1	Gh_D01G021200.1	0
73-170:	Gh_A01G024200.1	Gh_D01G021300.1	6e-154
73-171:	Gh_A01G024300.1	Gh_D01G021400.1	0
73-172:	Gh_A01G024400.1	Gh_D01G021500.1	0
73-173:	Gh_A01G024500.1	Gh_D01G021600.1	0
73-174:	Gh_A01G024600.1	Gh_D01G021700.1	0
73-175:	Gh_A01G024700.1	Gh_D01G021800.1	0
73-176:	Gh_A01G024900.1	Gh_D01G022000.1	0
73-177:	Gh_A01G025000.1	Gh_D01G022100.1	0
73-178:	Gh_A01G025100.1	Gh_D01G022200.1	3e-101
73-179:	Gh_A01G025200.1	Gh_D01G022300.1	1e-111
73-180:	Gh_A01G025300.1	Gh_D01G022400.1	0
73-181:	Gh_A01G025500.1	Gh_D01G022600.1	1e-139
73-182:	Gh_A01G025600.1	Gh_D01G022700.1	0
73-183:	Gh_A01G025700.1	Gh_D01G022800.1	0
73-184:	Gh_A01G025800.1	Gh_D01G022900.1	0
73-185:	Gh_A01G025900.1	Gh_D01G023000.1	0
73-186:	Gh_A01G026000.1	Gh_D01G023100.1	7e-106
73-187:	Gh_A01G026100.1	Gh_D01G023200.1	1e-156
73-188:	Gh_A01G026300.1	Gh_D01G023500.1	7e-144
73-189:	Gh_A01G026400.1	Gh_D01G023600.1	0
73-190:	Gh_A01G026500.1	Gh_D01G023800.1	0
73-191:	Gh_A01G026600.1	Gh_D01G023900.1	3e-91
73-192:	Gh_A01G026700.1	Gh_D01G024000.1	0
73-193:	Gh_A01G026800.1	Gh_D01G024100.1	0
73-194:	Gh_A01G026900.1	Gh_D01G024200.1	6e-132
73-195:	Gh_A01G027100.1	Gh_D01G024400.1	4e-57
73-196:	Gh_A01G027200.1	Gh_D01G024500.1	0
73-197:	Gh_A01G027300.1	Gh_D01G024600.1	4e-79
73-198:	Gh_A01G027500.1	Gh_D01G024700.1	0
73-199:	Gh_A01G027600.1	Gh_D01G024800.1	0
73-200:	Gh_A01G027700.1	Gh_D01G024900.1	0
73-201:	Gh_A01G027800.1	Gh_D01G025000.1	0
73-202:	Gh_A01G027900.1	Gh_D01G025200.1	1e-169
73-203:	Gh_A01G028000.1	Gh_D01G025300.1	1e-162
73-204:	Gh_A01G028500.1	Gh_D01G025700.1	0
73-205:	Gh_A01G028600.1	Gh_D01G025800.1	3e-143
73-206:	Gh_A01G028700.1	Gh_D01G025900.1	1e-77
73-207:	Gh_A01G028800.1	Gh_D01G026000.1	2e-165
73-208:	Gh_A01G028900.1	Gh_D01G026100.1	4e-81
73-209:	Gh_A01G029000.1	Gh_D01G026200.1	0
73-210:	Gh_A01G029100.1	Gh_D01G026300.1	0
73-211:	Gh_A01G029200.1	Gh_D01G026400.1	4e-161
73-212:	Gh_A01G029300.1	Gh_D01G026600.1	0
73-213:	Gh_A01G029400.1	Gh_D01G026700.1	0
73-214:	Gh_A01G029500.1	Gh_D01G026800.1	0
73-215:	Gh_A01G029600.1	Gh_D01G026900.1	0
73-216:	Gh_A01G029700.1	Gh_D01G027000.1	0
73-217:	Gh_A01G029800.1	Gh_D01G027100.1	0
73-218:	Gh_A01G029900.1	Gh_D01G027200.1	6e-79
73-219:	Gh_A01G030000.1	Gh_D01G027300.1	4e-86
73-220:	Gh_A01G030100.1	Gh_D01G027400.1	1e-47
73-221:	Gh_A01G030300.1	Gh_D01G027600.1	0
73-222:	Gh_A01G030400.1	Gh_D01G027700.1	1e-62
73-223:	Gh_A01G030500.1	Gh_D01G027800.1	1e-82
73-224:	Gh_A01G030600.1	Gh_D01G027900.1	0
73-225:	Gh_A01G030700.1	Gh_D01G028000.1	0
73-226:	Gh_A01G030800.1	Gh_D01G028100.1	3e-70
73-227:	Gh_A01G030900.1	Gh_D01G028200.1	0
73-228:	Gh_A01G031000.1	Gh_D01G028300.1	2e-140
73-229:	Gh_A01G031100.1	Gh_D01G028500.1	3e-140
73-230:	Gh_A01G031200.1	Gh_D01G028600.1	0
73-231:	Gh_A01G031300.1	Gh_D01G028700.1	6e-152
73-232:	Gh_A01G031400.1	Gh_D01G028800.1	7e-123
73-233:	Gh_A01G031500.1	Gh_D01G028900.1	1e-117
73-234:	Gh_A01G031600.1	Gh_D01G029000.1	9e-24
73-235:	Gh_A01G031700.1	Gh_D01G029100.1	0
73-236:	Gh_A01G031800.1	Gh_D01G029200.1	0
73-237:	Gh_A01G031900.1	Gh_D01G029300.1	0
73-238:	Gh_A01G032000.1	Gh_D01G029400.1	0
73-239:	Gh_A01G032100.1	Gh_D01G029500.1	0
73-240:	Gh_A01G032200.1	Gh_D01G029600.1	0
73-241:	Gh_A01G032300.1	Gh_D01G029700.1	0
73-242:	Gh_A01G032400.1	Gh_D01G029800.1	0
73-243:	Gh_A01G032500.1	Gh_D01G029900.1	6e-47
73-244:	Gh_A01G032700.1	Gh_D01G030000.1	0
73-245:	Gh_A01G032800.1	Gh_D01G030100.1	0
73-246:	Gh_A01G032900.1	Gh_D01G030200.1	0
73-247:	Gh_A01G033000.1	Gh_D01G030300.1	0
73-248:	Gh_A01G033100.1	Gh_D01G030400.1	0
73-249:	Gh_A01G033200.1	Gh_D01G030500.1	0
73-250:	Gh_A01G033300.1	Gh_D01G030600.1	4e-95
73-251:	Gh_A01G033400.1	Gh_D01G030700.1	0
73-252:	Gh_A01G033500.1	Gh_D01G030800.1	0
73-253:	Gh_A01G033600.1	Gh_D01G030900.1	0
73-254:	Gh_A01G033700.1	Gh_D01G031000.1	3e-87
73-255:	Gh_A01G033800.1	Gh_D01G031200.1	9e-84
73-256:	Gh_A01G034000.1	Gh_D01G031400.1	2e-78
73-257:	Gh_A01G034100.1	Gh_D01G031600.1	4e-83
73-258:	Gh_A01G034600.1	Gh_D01G032400.1	3e-84
73-259:	Gh_A01G034700.1	Gh_D01G032600.1	0
73-260:	Gh_A01G035100.1	Gh_D01G032700.1	4e-84
73-261:	Gh_A01G035200.1	Gh_D01G032800.1	1e-103
73-262:	Gh_A01G035300.1	Gh_D01G032900.1	0
73-263:	Gh_A01G035400.1	Gh_D01G033000.1	0
73-264:	Gh_A01G035500.1	Gh_D01G033100.1	0
73-265:	Gh_A01G035600.1	Gh_D01G033200.1	0
73-266:	Gh_A01G035700.1	Gh_D01G033300.1	0
73-267:	Gh_A01G035800.1	Gh_D01G033400.1	0
73-268:	Gh_A01G035900.1	Gh_D01G033500.1	0
73-269:	Gh_A01G036000.1	Gh_D01G033600.1	0
73-270:	Gh_A01G036300.1	Gh_D01G033800.1	0
73-271:	Gh_A01G036600.1	Gh_D01G034000.1	0
73-272:	Gh_A01G036700.1	Gh_D01G034100.1	3e-150
73-273:	Gh_A01G036800.1	Gh_D01G034200.1	2e-169
73-274:	Gh_A01G037000.1	Gh_D01G034300.1	0
73-275:	Gh_A01G037100.1	Gh_D01G034400.1	0
73-276:	Gh_A01G037400.1	Gh_D01G034600.1	0
73-277:	Gh_A01G037500.1	Gh_D01G034800.1	0
73-278:	Gh_A01G037600.1	Gh_D01G035100.1	0
73-279:	Gh_A01G037700.1	Gh_D01G035200.1	0
73-280:	Gh_A01G037800.1	Gh_D01G035300.1	4e-72
73-281:	Gh_A01G037900.1	Gh_D01G035400.1	0
73-282:	Gh_A01G038000.1	Gh_D01G035500.1	0
73-283:	Gh_A01G038100.1	Gh_D01G035600.1	0
73-284:	Gh_A01G038400.1	Gh_D01G035700.1	2e-45
73-285:	Gh_A01G038500.1	Gh_D01G035800.1	0
73-286:	Gh_A01G038600.1	Gh_D01G035900.1	5e-165
73-287:	Gh_A01G038800.1	Gh_D01G036200.1	0
73-288:	Gh_A01G039200.1	Gh_D01G036800.1	2e-98
73-289:	Gh_A01G039300.1	Gh_D01G036900.1	2e-100
73-290:	Gh_A01G039500.1	Gh_D01G037100.1	1e-93
73-291:	Gh_A01G039800.1	Gh_D01G037600.1	0
73-292:	Gh_A01G039900.1	Gh_D01G037800.1	1e-101
73-293:	Gh_A01G040000.1	Gh_D01G038100.1	1e-122
73-294:	Gh_A01G040100.1	Gh_D01G038200.1	2e-19
73-295:	Gh_A01G041900.1	Gh_D01G038500.1	0
73-296:	Gh_A01G042300.1	Gh_D01G038600.1	0
73-297:	Gh_A01G043000.1	Gh_D01G038900.1	3e-154
73-298:	Gh_A01G043100.1	Gh_D01G039000.1	2e-122
73-299:	Gh_A01G043200.1	Gh_D01G039100.1	0
73-300:	Gh_A01G043300.1	Gh_D01G039200.1	0
73-301:	Gh_A01G043400.1	Gh_D01G039300.1	0
73-302:	Gh_A01G043700.1	Gh_D01G039500.1	1e-149
73-303:	Gh_A01G043800.1	Gh_D01G039600.1	0
73-304:	Gh_A01G043900.1	Gh_D01G039700.1	0
73-305:	Gh_A01G044100.1	Gh_D01G039900.1	2e-122
73-306:	Gh_A01G044200.1	Gh_D01G040000.1	0
73-307:	Gh_A01G044400.1	Gh_D01G040300.1	6e-107
73-308:	Gh_A01G045100.1	Gh_D01G040900.1	0
73-309:	Gh_A01G045200.1	Gh_D01G041000.1	2e-24
73-310:	Gh_A01G045300.1	Gh_D01G041100.1	0
73-311:	Gh_A01G045400.1	Gh_D01G041200.1	0
73-312:	Gh_A01G045500.1	Gh_D01G041400.1	0
73-313:	Gh_A01G045600.1	Gh_D01G042000.1	0
73-314:	Gh_A01G045700.1	Gh_D01G042100.1	0
73-315:	Gh_A01G045900.1	Gh_D01G042200.1	0
73-316:	Gh_A01G046200.1	Gh_D01G042400.1	0
73-317:	Gh_A01G046300.1	Gh_D01G042700.1	0
73-318:	Gh_A01G046400.1	Gh_D01G042800.1	2e-134
73-319:	Gh_A01G046600.1	Gh_D01G042900.1	1e-52
73-320:	Gh_A01G047000.1	Gh_D01G043300.1	6e-61
73-321:	Gh_A01G047300.1	Gh_D01G043400.1	3e-59
73-322:	Gh_A01G047900.1	Gh_D01G044000.1	0
73-323:	Gh_A01G048000.1	Gh_D01G044100.1	0
73-324:	Gh_A01G048100.1	Gh_D01G044200.1	0
73-325:	Gh_A01G048300.1	Gh_D01G044300.1	1e-134
73-326:	Gh_A01G048400.1	Gh_D01G044400.1	1e-128
73-327:	Gh_A01G048600.1	Gh_D01G044500.1	9e-76
73-328:	Gh_A01G048700.1	Gh_D01G044600.1	0
[truncated: 64,296 more rows]
