# Supplementary material for: Identification of Raf-Like Kinases B Subfamily Genes in Gossypium Species Revealed GhRAF42 Enhanced Salt Tolerance in Cotton
Source: Int J Mol Sci. 2021 Nov 23;22(23):12649. doi: 10.3390/ijms222312649 (PMC8657469; doi:10.3390/ijms222312649)
Supplement: Supplementary file 1 [file ijms-22-12649-s001.zip › Table S5.xlsx]

## Sheet: Gar
Ga14G0399.1	Dispersed		Ga03G0610.1	WGD or Segmental		Ga03G0611.1	Tandem		Ga13G0857.1	Proximal
Ga09G1198.1	Dispersed		Ga09G2670.1	WGD or Segmental
Ga01G2531.1	Dispersed		Ga10G1015.1	WGD or Segmental
Ga05G3091.1	Dispersed		Ga09G1563.1	WGD or Segmental
Ga04G1670.1	Dispersed		Ga01G1576.1	WGD or Segmental
Ga14G0576.1	Dispersed		Ga14G0424.1	WGD or Segmental
Ga04G0943.1	Dispersed		Ga06G1003.1	WGD or Segmental
Ga03G0310.1	Dispersed		Ga05G0456.1	WGD or Segmental
Ga01G1064.1	Dispersed		Ga07G0240.1	WGD or Segmental
Ga12G2628.1	Dispersed		Ga05G2325.1	WGD or Segmental
			Ga11G0986.1	WGD or Segmental
			Ga12G0091.1	WGD or Segmental
			Ga08G2489.1	WGD or Segmental
			Ga09G0686.1	WGD or Segmental
			Ga08G2277.1	WGD or Segmental
			Ga07G1754.1	WGD or Segmental
			Ga06G0496.1	WGD or Segmental
			Ga05G0123.1	WGD or Segmental

## Sheet: Gba
Gbar_D02G006160.1	Dispersed		Gbar_A02G005450.1	Tandem		Gbar_D06G003400.1	WGD or Segmental
Gbar_Scaffold1732G000010.1	Dispersed					Gbar_A06G003180.1	WGD or Segmental
Gbar_Scaffold1314G000020.1	Dispersed					Gbar_D12G028000.1	WGD or Segmental
Gbar_A03G002160.1	Dispersed					Gbar_D04G004410.1	WGD or Segmental
Gbar_A01G013390.1	Dispersed					Gbar_A02G005440.1	WGD or Segmental
Gbar_D01G014040.1	Dispersed					Gbar_D05G029350.1	WGD or Segmental
						Gbar_A05G028440.1	WGD or Segmental
						Gbar_A09G025100.1	WGD or Segmental
						Gbar_D09G024750.1	WGD or Segmental
						Gbar_A12G028080.1	WGD or Segmental
						Gbar_D10G018630.1	WGD or Segmental
						Gbar_A08G022980.1	WGD or Segmental
						Gbar_A09G007540.1	WGD or Segmental
						Gbar_A10G018480.1	WGD or Segmental
						Gbar_D09G007260.1	WGD or Segmental
						Gbar_A09G014670.1	WGD or Segmental
						Gbar_A11G027110.1	WGD or Segmental
						Gbar_D08G023660.1	WGD or Segmental
						Gbar_D11G028120.1	WGD or Segmental
						Gbar_D09G015010.1	WGD or Segmental
						Gbar_A05G021620.1	WGD or Segmental
						Gbar_A07G002340.1	WGD or Segmental
						Gbar_A04G006930.1	WGD or Segmental
						Gbar_D04G011370.1	WGD or Segmental
						Gbar_D07G002310.1	WGD or Segmental
						Gbar_D05G004430.1	WGD or Segmental
						Gbar_A05G003890.1	WGD or Segmental
						Gbar_D06G009620.1	WGD or Segmental
						Gbar_A08G020870.1	WGD or Segmental
						Gbar_D02G003170.1	WGD or Segmental
						Gbar_A06G002940.1	WGD or Segmental
						Gbar_A02G002490.1	WGD or Segmental
						Gbar_D05G022280.1	WGD or Segmental
						Gbar_A06G009310.1	WGD or Segmental
						Gbar_D06G003170.1	WGD or Segmental
						Gbar_A01G009090.1	WGD or Segmental
						Gbar_A07G016570.1	WGD or Segmental
						Gbar_D01G009520.1	WGD or Segmental
						Gbar_D09G005680.1	WGD or Segmental
						Gbar_D06G005240.1	WGD or Segmental
						Gbar_A12G004830.1	WGD or Segmental
						Gbar_A09G006000.1	WGD or Segmental
						Gbar_D08G021730.1	WGD or Segmental
						Gbar_D07G017060.1	WGD or Segmental
						Gbar_A05G001230.1	WGD or Segmental
						Gbar_D05G001240.1	WGD or Segmental
						Gbar_D12G004840.1	WGD or Segmental

## Sheet: Ghi
Gh_A01G151500.1	Dispersed		Gh_D09G114300.1	WGD or Segmental
			Gh_D02G067200.1	WGD or Segmental
			Gh_A02G062300.1	WGD or Segmental
			Gh_D02G067100.1	WGD or Segmental
			Gh_A05G277000.1	WGD or Segmental
			Gh_D05G290300.1	WGD or Segmental
			Gh_A03G024500.1	WGD or Segmental
			Gh_A09G083200.1	WGD or Segmental
			Gh_A10G175400.1	WGD or Segmental
			Gh_D10G196000.1	WGD or Segmental
			Gh_D09G076800.1	WGD or Segmental
			Gh_A04G084200.1	WGD or Segmental
			Gh_D09G152200.1	WGD or Segmental
			Gh_A09G260300.1	WGD or Segmental
			Gh_D03G171800.1	WGD or Segmental
			Gh_A02G062400.1	WGD or Segmental
			Gh_D06G098400.1	WGD or Segmental
			Gh_A05G033400.1	WGD or Segmental
			Gh_A06G099800.1	WGD or Segmental
			Gh_D09G250500.1	WGD or Segmental
			Gh_A11G288200.1	WGD or Segmental
			Gh_D04G045400.1	WGD or Segmental
			Gh_A08G241800.1	WGD or Segmental
			Gh_A07G022400.1	WGD or Segmental
			Gh_D08G233200.1	WGD or Segmental
			Gh_A09G156400.1	WGD or Segmental
			Gh_D01G149800.1	WGD or Segmental
			Gh_A02G031600.1	WGD or Segmental
			Gh_D02G037100.1	WGD or Segmental
			Gh_D11G288600.1	WGD or Segmental
			Gh_D04G120500.1	WGD or Segmental
			Gh_D07G023500.1	WGD or Segmental
			Gh_A09G067200.1	WGD or Segmental
			Gh_A05G380400.1	WGD or Segmental
			Gh_D05G220000.1	WGD or Segmental
			Gh_A12G294800.1	WGD or Segmental
			Gh_D05G045300.1	WGD or Segmental
			Gh_D12G288600.1	WGD or Segmental
			Gh_D06G032600.1	WGD or Segmental
			Gh_D09G060700.1	WGD or Segmental
			Gh_A06G033000.1	WGD or Segmental
			Gh_D06G054400.1	WGD or Segmental
			Gh_A06G055900.1	WGD or Segmental
			Gh_A05G009000.1	WGD or Segmental
			Gh_A05G203400.1	WGD or Segmental
			Gh_A01G102700.1	WGD or Segmental
			Gh_D12G048400.1	WGD or Segmental
			Gh_A12G051500.1	WGD or Segmental
			Gh_D08G215100.1	WGD or Segmental
			Gh_A08G220700.1	WGD or Segmental
			Gh_D07G168800.1	WGD or Segmental
			Gh_D05G012200.1	WGD or Segmental
			Gh_D01G098100.1	WGD or Segmental
			Gh_A07G171200.1	WGD or Segmental

## Sheet: Gra
Gorai.010G036200.1	Dispersed		Gorai.005G067400.1	Proximal		Gorai.005G067300.1	WGD or Segmental
Gorai.003G162100.1	Dispersed					Gorai.006G258400.1	WGD or Segmental
Gorai.009G304300.1	Dispersed					Gorai.011G200300.1	WGD or Segmental
Gorai.006G080100.1	Dispersed					Gorai.004G245400.1	WGD or Segmental
Gorai.012G046800.1	Dispersed					Gorai.007G286200.1	WGD or Segmental
Gorai.002G159900.1	Dispersed					Gorai.001G022800.1	WGD or Segmental
Gorai.005G035500.1	Dispersed					Gorai.006G158200.1	WGD or Segmental
Gorai.008G289300.1	Dispersed					Gorai.010G101300.1	WGD or Segmental
Gorai.001G185100.1	Dispersed					Gorai.009G408200.1	WGD or Segmental
Gorai.006G056600.1	Dispersed					Gorai.010G033900.1	WGD or Segmental
Gorai.008G049200.1	Dispersed					Gorai.009G045200.1	WGD or Segmental
Gorai.002G110000.1	Dispersed					Gorai.009G228800.1	WGD or Segmental
Gorai.004G225000.1	Dispersed					Gorai.010G056300.1	WGD or Segmental
						Gorai.009G012400.1	WGD or Segmental
