# Supplementary material for: Identification of Raf-Like Kinases B Subfamily Genes in Gossypium Species Revealed GhRAF42 Enhanced Salt Tolerance in Cotton
Source: Int J Mol Sci. 2021 Nov 23;22(23):12649. doi: 10.3390/ijms222312649 (PMC8657469; doi:10.3390/ijms222312649)
Supplement: Supplementary file 1 [file ijms-22-12649-s001.zip › Table S6.xlsx]

## Sheet: Orthologs
A_thaliana|AT1G08720.1 G_arboreum|GaRAF24 1.04118
A_thaliana|AT1G08720.1 G_barbadense|GbRAF50 1.08933
A_thaliana|AT1G08720.1 G_hirsutum|GhRAF02 1.07171
A_thaliana|AT1G08720.1 G_raimondii|GhRAF02 1.07171
A_thaliana|AT1G73660.1 G_arboreum|GaRAF19 1.15749
A_thaliana|AT1G73660.1 G_barbadense|GbRAF26 1.19510
A_thaliana|AT1G73660.1 G_hirsutum|GhRAF23 1.19152
A_thaliana|AT1G73660.1 G_hirsutum|GhRAF09 1.19152
A_thaliana|AT1G73660.1 G_raimondii|GhRAF23 1.19152
A_thaliana|AT1G73660.1 G_raimondii|GhRAF09 1.19152
A_thaliana|AT4G24480.1 G_arboreum|GaRAF28 1.09716
A_thaliana|AT4G24480.1 G_barbadense|GbRAF35 1.17338
A_thaliana|AT4G24480.1 G_hirsutum|GhRAF06 1.15131
A_thaliana|AT4G24480.1 G_raimondii|GhRAF06 1.15131
A_thaliana|AT3G24715.1 G_arboreum|GaRAF17 0.87478
A_thaliana|AT3G24715.1 G_barbadense|GbRAF43 0.92121
A_thaliana|AT3G24715.1 G_hirsutum|GhRAF47 0.90648
A_thaliana|AT3G24715.1 G_raimondii|GhRAF47 0.90648
A_thaliana|AT1G18160.1 G_hirsutum|GhRAF23 1.19152
A_thaliana|AT1G18160.1 G_raimondii|GhRAF23 1.19152
A_thaliana|AT5G11850.1 G_arboreum|GaRAF15 1.04565
A_thaliana|AT5G11850.1 G_barbadense|GbRAF15 1.09243
A_thaliana|AT5G11850.1 G_hirsutum|GhRAF48 1.07891
A_thaliana|AT5G11850.1 G_raimondii|GhRAF48 1.07891
A_thaliana|AT1G79570.1 G_arboreum|GaRAF01 1.12851
A_thaliana|AT1G79570.1 G_barbadense|GbRAF01 1.17317
A_thaliana|AT1G79570.1 G_hirsutum|GhRAF18 1.15681
A_thaliana|AT1G79570.1 G_raimondii|GhRAF18 1.15681
A_thaliana|AT1G04700.1 G_arboreum|GaRAF04 0.81417
A_thaliana|AT1G04700.1 G_barbadense|GbRAF03 0.84628
A_thaliana|AT1G04700.1 G_hirsutum|GhRAF56 0.84062
A_thaliana|AT1G04700.1 G_raimondii|GhRAF56 0.84062
A_thaliana|AT4G23050.2 G_arboreum|GaRAF03 0.64035
A_thaliana|AT4G23050.2 G_barbadense|GbRAF06 0.66905
A_thaliana|AT4G23050.2 G_hirsutum|GhRAF54 0.65605
A_thaliana|AT4G23050.2 G_raimondii|GhRAF54 0.65605
A_thaliana|AT2G35050.1 G_arboreum|GaRAF26 1.15053
A_thaliana|AT2G35050.1 G_barbadense|GbRAF51 1.20682
A_thaliana|AT2G35050.1 G_hirsutum|GhRAF41 1.18619
A_thaliana|AT2G35050.1 G_raimondii|GhRAF41 1.18619
A_thaliana|AT3G46920.1 G_arboreum|GaRAF09 0.93923
A_thaliana|AT3G46920.1 G_barbadense|GbRAF08 0.98175
A_thaliana|AT3G46920.1 G_hirsutum|GhRAF08 0.97436
A_thaliana|AT3G46920.1 G_raimondii|GhRAF08 0.97436
A_thaliana|AT3G58640.1 G_arboreum|GaRAF08 1.15749
A_thaliana|AT3G58640.1 G_barbadense|GbRAF53 1.21108
A_thaliana|AT3G58640.1 G_barbadense|GbRAF31 1.21108
A_thaliana|AT3G58640.1 G_hirsutum|GhRAF12 1.19152
A_thaliana|AT3G58640.1 G_raimondii|GhRAF12 1.19152
A_thaliana|AT3G06620.1 G_arboreum|GaRAF29 0.89454
A_thaliana|AT3G06620.1 G_barbadense|GbRAF46 0.98708
A_thaliana|AT3G06620.1 G_hirsutum|GhRAF04 0.97458
A_thaliana|AT3G06620.1 G_raimondii|GhRAF04 0.97458
A_thaliana|AT5G03730.2 G_arboreum|GaRAF07 1.15749
A_thaliana|AT5G03730.2 G_barbadense|GbRAF32 1.21108
A_thaliana|AT5G03730.2 G_barbadense|GbRAF07 1.21108
A_thaliana|AT5G03730.2 G_hirsutum|GhRAF53 1.19152
A_thaliana|AT5G03730.2 G_hirsutum|GhRAF32 1.19152
A_thaliana|AT5G03730.2 G_raimondii|GhRAF53 1.19152
A_thaliana|AT5G03730.2 G_raimondii|GhRAF32 1.19152
G_arboreum|GaRAF09 A_thaliana|AT3G46920.1 0.93923
G_arboreum|GaRAF09 G_barbadense|GbRAF39 1.00412
G_arboreum|GaRAF09 G_barbadense|GbRAF33 1.00412
G_arboreum|GaRAF09 G_barbadense|GbRAF08 1.00412
G_arboreum|GaRAF09 G_hirsutum|GhRAF52 1.00295
G_arboreum|GaRAF09 G_hirsutum|GhRAF50 1.00295
G_arboreum|GaRAF09 G_hirsutum|GhRAF28 1.00295
G_arboreum|GaRAF09 G_hirsutum|GhRAF08 1.00295
G_arboreum|GaRAF09 G_raimondii|GhRAF52 1.00295
G_arboreum|GaRAF09 G_raimondii|GhRAF50 1.00295
G_arboreum|GaRAF09 G_raimondii|GhRAF28 1.00295
G_arboreum|GaRAF09 G_raimondii|GhRAF08 1.00295
G_arboreum|GaRAF26 A_thaliana|AT2G35050.1 1.15053
G_arboreum|GaRAF26 G_barbadense|GbRAF51 1.00412
G_arboreum|GaRAF26 G_barbadense|GbRAF25 1.00412
G_arboreum|GaRAF26 G_hirsutum|GhRAF41 1.00295
G_arboreum|GaRAF26 G_hirsutum|GhRAF19 1.00295
G_arboreum|GaRAF26 G_raimondii|GhRAF41 1.00295
G_arboreum|GaRAF26 G_raimondii|GhRAF19 1.00295
G_arboreum|GaRAF14 G_barbadense|GbRAF41 1.00412
G_arboreum|GaRAF14 G_barbadense|GbRAF40 1.00412
G_arboreum|GaRAF14 G_barbadense|GbRAF34 1.00412
G_arboreum|GaRAF14 G_barbadense|GbRAF15 1.00412
G_arboreum|GaRAF14 G_barbadense|GbRAF14 1.00412
G_arboreum|GaRAF14 G_barbadense|GbRAF09 1.00412
G_arboreum|GaRAF14 G_hirsutum|GhRAF49 1.00295
G_arboreum|GaRAF14 G_hirsutum|GhRAF48 1.00295
G_arboreum|GaRAF14 G_hirsutum|GhRAF27 1.00295
G_arboreum|GaRAF14 G_hirsutum|GhRAF26 1.00295
G_arboreum|GaRAF14 G_hirsutum|GhRAF15 1.00295
G_arboreum|GaRAF14 G_hirsutum|GhRAF07 1.00295
G_arboreum|GaRAF14 G_raimondii|GhRAF49 1.00295
G_arboreum|GaRAF14 G_raimondii|GhRAF48 1.00295
G_arboreum|GaRAF14 G_raimondii|GhRAF27 1.00295
G_arboreum|GaRAF14 G_raimondii|GhRAF26 1.00295
G_arboreum|GaRAF14 G_raimondii|GhRAF15 1.00295
G_arboreum|GaRAF14 G_raimondii|GhRAF07 1.00295
G_arboreum|GaRAF28 A_thaliana|AT4G24480.1 1.09716
G_arboreum|GaRAF28 G_barbadense|GbRAF37 1.00412
G_arboreum|GaRAF28 G_barbadense|GbRAF35 1.00412
G_arboreum|GaRAF28 G_barbadense|GbRAF12 1.00412
G_arboreum|GaRAF28 G_barbadense|GbRAF10 1.00412
G_arboreum|GaRAF28 G_hirsutum|GhRAF51 1.00295
G_arboreum|GaRAF28 G_hirsutum|GhRAF30 1.00295
G_arboreum|GaRAF28 G_hirsutum|GhRAF14 1.00295
G_arboreum|GaRAF28 G_hirsutum|GhRAF06 1.00295
G_arboreum|GaRAF28 G_raimondii|GhRAF51 1.00295
G_arboreum|GaRAF28 G_raimondii|GhRAF30 1.00295
G_arboreum|GaRAF28 G_raimondii|GhRAF14 1.00295
G_arboreum|GaRAF28 G_raimondii|GhRAF06 1.00295
G_arboreum|GaRAF19 A_thaliana|AT1G73660.1 1.15749
G_arboreum|GaRAF19 G_barbadense|GbRAF45 1.00412
G_arboreum|GaRAF19 G_barbadense|GbRAF26 1.00412
G_arboreum|GaRAF19 G_barbadense|GbRAF19 1.00412
G_arboreum|GaRAF19 G_hirsutum|GhRAF40 1.00295
G_arboreum|GaRAF19 G_hirsutum|GhRAF23 1.00295
G_arboreum|GaRAF19 G_hirsutum|GhRAF09 1.00295
G_arboreum|GaRAF19 G_hirsutum|GhRAF01 1.00295
G_arboreum|GaRAF19 G_raimondii|GhRAF40 1.00295
G_arboreum|GaRAF19 G_raimondii|GhRAF23 1.00295
G_arboreum|GaRAF19 G_raimondii|GhRAF09 1.00295
G_arboreum|GaRAF19 G_raimondii|GhRAF01 1.00295
G_arboreum|GaRAF12 G_barbadense|GbRAF36 1.00412
G_arboreum|GaRAF12 G_barbadense|GbRAF11 1.00412
G_arboreum|GaRAF12 G_hirsutum|GhRAF39 1.00295
G_arboreum|GaRAF12 G_hirsutum|GhRAF31 1.00295
G_arboreum|GaRAF12 G_hirsutum|GhRAF13 1.00295
G_arboreum|GaRAF12 G_raimondii|GhRAF39 1.00295
G_arboreum|GaRAF12 G_raimondii|GhRAF31 1.00295
G_arboreum|GaRAF12 G_raimondii|GhRAF13 1.00295
G_arboreum|GaRAF05 G_barbadense|GbRAF05 1.00412
G_arboreum|GaRAF05 G_barbadense|GbRAF04 1.00412
G_arboreum|GaRAF05 G_hirsutum|GhRAF55 1.00295
G_arboreum|GaRAF05 G_hirsutum|GhRAF36 1.00295
G_arboreum|GaRAF05 G_hirsutum|GhRAF35 1.00295
G_arboreum|GaRAF05 G_hirsutum|GhRAF16 1.00295
G_arboreum|GaRAF05 G_raimondii|GhRAF55 1.00295
G_arboreum|GaRAF05 G_raimondii|GhRAF36 1.00295
G_arboreum|GaRAF05 G_raimondii|GhRAF35 1.00295
G_arboreum|GaRAF05 G_raimondii|GhRAF16 1.00295
G_arboreum|GaRAF22 G_barbadense|GbRAF48 1.00412
G_arboreum|GaRAF22 G_barbadense|GbRAF46 1.00412
G_arboreum|GaRAF22 G_barbadense|GbRAF22 1.00412
G_arboreum|GaRAF22 G_hirsutum|GhRAF46 1.00295
G_arboreum|GaRAF22 G_hirsutum|GhRAF44 1.00295
G_arboreum|GaRAF22 G_hirsutum|GhRAF21 1.00295
G_arboreum|GaRAF22 G_hirsutum|GhRAF04 1.00295
G_arboreum|GaRAF22 G_raimondii|GhRAF46 1.00295
G_arboreum|GaRAF22 G_raimondii|GhRAF44 1.00295
G_arboreum|GaRAF22 G_raimondii|GhRAF21 1.00295
G_arboreum|GaRAF22 G_raimondii|GhRAF04 1.00295
G_arboreum|GaRAF16 G_barbadense|GbRAF43 1.00412
G_arboreum|GaRAF16 G_barbadense|GbRAF42 1.00412
G_arboreum|GaRAF16 G_barbadense|GbRAF17 1.00412
G_arboreum|GaRAF16 G_barbadense|GbRAF16 1.00412
G_arboreum|GaRAF16 G_hirsutum|GhRAF47 1.00295
G_arboreum|GaRAF16 G_hirsutum|GhRAF11 1.00295
G_arboreum|GaRAF16 G_hirsutum|GhRAF05 1.00295
G_arboreum|GaRAF16 G_raimondii|GhRAF47 1.00295
G_arboreum|GaRAF16 G_raimondii|GhRAF11 1.00295
G_arboreum|GaRAF16 G_raimondii|GhRAF05 1.00295
G_arboreum|GaRAF25 G_barbadense|GbRAF52 1.00412
G_arboreum|GaRAF25 G_barbadense|GbRAF45 1.00412
G_arboreum|GaRAF25 G_barbadense|GbRAF26 1.00412
G_arboreum|GaRAF25 G_barbadense|GbRAF19 1.00412
G_arboreum|GaRAF25 G_hirsutum|GhRAF40 1.00295
G_arboreum|GaRAF25 G_hirsutum|GhRAF23 1.00295
G_arboreum|GaRAF25 G_hirsutum|GhRAF09 1.00295
G_arboreum|GaRAF25 G_hirsutum|GhRAF01 1.00295
G_arboreum|GaRAF25 G_raimondii|GhRAF40 1.00295
G_arboreum|GaRAF25 G_raimondii|GhRAF23 1.00295
G_arboreum|GaRAF25 G_raimondii|GhRAF09 1.00295
G_arboreum|GaRAF25 G_raimondii|GhRAF01 1.00295
G_arboreum|GaRAF11 G_barbadense|GbRAF37 1.00412
G_arboreum|GaRAF11 G_barbadense|GbRAF35 1.00412
G_arboreum|GaRAF11 G_barbadense|GbRAF12 1.00412
G_arboreum|GaRAF11 G_barbadense|GbRAF10 1.00412
G_arboreum|GaRAF11 G_hirsutum|GhRAF51 1.00295
G_arboreum|GaRAF11 G_hirsutum|GhRAF30 1.00295
G_arboreum|GaRAF11 G_hirsutum|GhRAF14 1.00295
G_arboreum|GaRAF11 G_hirsutum|GhRAF06 1.00295
G_arboreum|GaRAF11 G_raimondii|GhRAF51 1.00295
G_arboreum|GaRAF11 G_raimondii|GhRAF30 1.00295
G_arboreum|GaRAF11 G_raimondii|GhRAF14 1.00295
G_arboreum|GaRAF11 G_raimondii|GhRAF06 1.00295
G_arboreum|GaRAF07 A_thaliana|AT5G03730.2 1.15749
G_arboreum|GaRAF07 G_barbadense|GbRAF47 1.00412
G_arboreum|GaRAF07 G_barbadense|GbRAF32 1.00412
G_arboreum|GaRAF07 G_barbadense|GbRAF28 1.00412
G_arboreum|GaRAF07 G_barbadense|GbRAF21 1.00412
G_arboreum|GaRAF07 G_barbadense|GbRAF07 1.00412
G_arboreum|GaRAF07 G_barbadense|GbRAF02 1.00412
G_arboreum|GaRAF07 G_hirsutum|GhRAF53 1.00295
G_arboreum|GaRAF07 G_hirsutum|GhRAF45 1.00295
G_arboreum|GaRAF07 G_hirsutum|GhRAF38 1.00295
G_arboreum|GaRAF07 G_hirsutum|GhRAF32 1.00295
G_arboreum|GaRAF07 G_hirsutum|GhRAF20 1.00295
G_arboreum|GaRAF07 G_hirsutum|GhRAF17 1.00295
G_arboreum|GaRAF07 G_raimondii|GhRAF53 1.00295
G_arboreum|GaRAF07 G_raimondii|GhRAF45 1.00295
G_arboreum|GaRAF07 G_raimondii|GhRAF38 1.00295
G_arboreum|GaRAF07 G_raimondii|GhRAF32 1.00295
G_arboreum|GaRAF07 G_raimondii|GhRAF20 1.00295
G_arboreum|GaRAF07 G_raimondii|GhRAF17 1.00295
G_arboreum|GaRAF18 G_barbadense|GbRAF50 1.00412
G_arboreum|GaRAF18 G_barbadense|GbRAF44 1.00412
G_arboreum|GaRAF18 G_barbadense|GbRAF24 1.00412
G_arboreum|GaRAF18 G_barbadense|GbRAF18 1.00412
G_arboreum|GaRAF18 G_hirsutum|GhRAF42 1.00295
G_arboreum|GaRAF18 G_hirsutum|GhRAF25 1.00295
G_arboreum|GaRAF18 G_hirsutum|GhRAF24 1.00295
G_arboreum|GaRAF18 G_hirsutum|GhRAF10 1.00295
G_arboreum|GaRAF18 G_hirsutum|GhRAF02 1.00295
G_arboreum|GaRAF18 G_raimondii|GhRAF42 1.00295
G_arboreum|GaRAF18 G_raimondii|GhRAF25 1.00295
G_arboreum|GaRAF18 G_raimondii|GhRAF24 1.00295
G_arboreum|GaRAF18 G_raimondii|GhRAF10 1.00295
G_arboreum|GaRAF18 G_raimondii|GhRAF02 1.00295
G_arboreum|GaRAF29 A_thaliana|AT3G06620.1 0.89454
G_arboreum|GaRAF29 G_barbadense|GbRAF48 1.00412
G_arboreum|GaRAF29 G_barbadense|GbRAF46 1.00412
G_arboreum|GaRAF29 G_barbadense|GbRAF22 1.00412
G_arboreum|GaRAF29 G_barbadense|GbRAF20 1.00412
G_arboreum|GaRAF29 G_hirsutum|GhRAF46 1.00295
G_arboreum|GaRAF29 G_hirsutum|GhRAF44 1.00295
G_arboreum|GaRAF29 G_hirsutum|GhRAF22 1.00295
G_arboreum|GaRAF29 G_hirsutum|GhRAF21 1.00295
G_arboreum|GaRAF29 G_hirsutum|GhRAF04 1.00295
G_arboreum|GaRAF29 G_raimondii|GhRAF46 1.00295
G_arboreum|GaRAF29 G_raimondii|GhRAF44 1.00295
G_arboreum|GaRAF29 G_raimondii|GhRAF22 1.00295
G_arboreum|GaRAF29 G_raimondii|GhRAF21 1.00295
G_arboreum|GaRAF29 G_raimondii|GhRAF04 1.00295
G_arboreum|GaRAF03 A_thaliana|AT4G23050.2 0.64035
G_arboreum|GaRAF03 G_barbadense|GbRAF54 1.00412
G_arboreum|GaRAF03 G_barbadense|GbRAF06 1.00412
G_arboreum|GaRAF03 G_hirsutum|GhRAF54 1.00295
G_arboreum|GaRAF03 G_hirsutum|GhRAF34 1.00295
G_arboreum|GaRAF03 G_hirsutum|GhRAF33 1.00295
G_arboreum|GaRAF03 G_raimondii|GhRAF54 1.00295
G_arboreum|GaRAF03 G_raimondii|GhRAF34 1.00295
G_arboreum|GaRAF03 G_raimondii|GhRAF33 1.00295
G_arboreum|GaRAF21 G_barbadense|GbRAF47 1.00412
G_arboreum|GaRAF21 G_barbadense|GbRAF32 1.00412
G_arboreum|GaRAF21 G_barbadense|GbRAF28 1.00412
G_arboreum|GaRAF21 G_barbadense|GbRAF21 1.00412
G_arboreum|GaRAF21 G_barbadense|GbRAF07 1.00412
G_arboreum|GaRAF21 G_barbadense|GbRAF02 1.00412
G_arboreum|GaRAF21 G_hirsutum|GhRAF53 1.00295
G_arboreum|GaRAF21 G_hirsutum|GhRAF45 1.00295
G_arboreum|GaRAF21 G_hirsutum|GhRAF38 1.00295
G_arboreum|GaRAF21 G_hirsutum|GhRAF32 1.00295
G_arboreum|GaRAF21 G_hirsutum|GhRAF20 1.00295
G_arboreum|GaRAF21 G_hirsutum|GhRAF17 1.00295
G_arboreum|GaRAF21 G_raimondii|GhRAF53 1.00295
G_arboreum|GaRAF21 G_raimondii|GhRAF45 1.00295
G_arboreum|GaRAF21 G_raimondii|GhRAF38 1.00295
G_arboreum|GaRAF21 G_raimondii|GhRAF32 1.00295
G_arboreum|GaRAF21 G_raimondii|GhRAF20 1.00295
G_arboreum|GaRAF21 G_raimondii|GhRAF17 1.00295
G_arboreum|GaRAF08 A_thaliana|AT3G58640.1 1.15749
G_arboreum|GaRAF08 G_barbadense|GbRAF53 1.00412
G_arboreum|GaRAF08 G_barbadense|GbRAF31 1.00412
G_arboreum|GaRAF08 G_hirsutum|GhRAF12 1.00295
G_arboreum|GaRAF08 G_raimondii|GhRAF12 1.00295
G_arboreum|GaRAF04 A_thaliana|AT1G04700.1 0.81417
G_arboreum|GaRAF04 G_barbadense|GbRAF29 1.00412
G_arboreum|GaRAF04 G_barbadense|GbRAF03 1.00412
G_arboreum|GaRAF04 G_hirsutum|GhRAF56 1.00295
G_arboreum|GaRAF04 G_hirsutum|GhRAF37 1.00295
G_arboreum|GaRAF04 G_raimondii|GhRAF56 1.00295
G_arboreum|GaRAF04 G_raimondii|GhRAF37 1.00295
G_arboreum|GaRAF06 G_barbadense|GbRAF05 1.00412
G_arboreum|GaRAF06 G_barbadense|GbRAF04 1.00412
G_arboreum|GaRAF06 G_hirsutum|GhRAF55 1.00295
G_arboreum|GaRAF06 G_hirsutum|GhRAF36 1.00295
G_arboreum|GaRAF06 G_hirsutum|GhRAF35 1.00295
G_arboreum|GaRAF06 G_hirsutum|GhRAF16 1.00295
G_arboreum|GaRAF06 G_raimondii|GhRAF55 1.00295
G_arboreum|GaRAF06 G_raimondii|GhRAF36 1.00295
G_arboreum|GaRAF06 G_raimondii|GhRAF35 1.00295
G_arboreum|GaRAF06 G_raimondii|GhRAF16 1.00295
G_arboreum|GaRAF23 G_barbadense|GbRAF49 1.00412
G_arboreum|GaRAF23 G_barbadense|GbRAF48 1.00412
G_arboreum|GaRAF23 G_barbadense|GbRAF23 1.00412
G_arboreum|GaRAF23 G_hirsutum|GhRAF43 1.00295
G_arboreum|GaRAF23 G_hirsutum|GhRAF04 1.00295
G_arboreum|GaRAF23 G_hirsutum|GhRAF03 1.00295
G_arboreum|GaRAF23 G_raimondii|GhRAF43 1.00295
G_arboreum|GaRAF23 G_raimondii|GhRAF04 1.00295
G_arboreum|GaRAF23 G_raimondii|GhRAF03 1.00295
G_arboreum|GaRAF02 G_barbadense|GbRAF47 1.00412
G_arboreum|GaRAF02 G_barbadense|GbRAF32 1.00412
G_arboreum|GaRAF02 G_barbadense|GbRAF28 1.00412
G_arboreum|GaRAF02 G_barbadense|GbRAF21 1.00412
G_arboreum|GaRAF02 G_barbadense|GbRAF07 1.00412
G_arboreum|GaRAF02 G_barbadense|GbRAF02 1.00412
G_arboreum|GaRAF02 G_hirsutum|GhRAF53 1.00295
G_arboreum|GaRAF02 G_hirsutum|GhRAF45 1.00295
G_arboreum|GaRAF02 G_hirsutum|GhRAF38 1.00295
G_arboreum|GaRAF02 G_hirsutum|GhRAF32 1.00295
G_arboreum|GaRAF02 G_hirsutum|GhRAF20 1.00295
G_arboreum|GaRAF02 G_hirsutum|GhRAF17 1.00295
G_arboreum|GaRAF02 G_raimondii|GhRAF53 1.00295
G_arboreum|GaRAF02 G_raimondii|GhRAF45 1.00295
G_arboreum|GaRAF02 G_raimondii|GhRAF38 1.00295
G_arboreum|GaRAF02 G_raimondii|GhRAF32 1.00295
G_arboreum|GaRAF02 G_raimondii|GhRAF20 1.00295
G_arboreum|GaRAF02 G_raimondii|GhRAF17 1.00295
G_arboreum|GaRAF10 G_barbadense|GbRAF41 1.00412
G_arboreum|GaRAF10 G_barbadense|GbRAF40 1.00412
G_arboreum|GaRAF10 G_barbadense|GbRAF34 1.00412
G_arboreum|GaRAF10 G_barbadense|GbRAF15 1.00412
G_arboreum|GaRAF10 G_barbadense|GbRAF14 1.00412
G_arboreum|GaRAF10 G_barbadense|GbRAF09 1.00412
G_arboreum|GaRAF10 G_hirsutum|GhRAF49 1.00295
G_arboreum|GaRAF10 G_hirsutum|GhRAF48 1.00295
G_arboreum|GaRAF10 G_hirsutum|GhRAF27 1.00295
G_arboreum|GaRAF10 G_hirsutum|GhRAF26 1.00295
G_arboreum|GaRAF10 G_hirsutum|GhRAF15 1.00295
G_arboreum|GaRAF10 G_hirsutum|GhRAF07 1.00295
G_arboreum|GaRAF10 G_raimondii|GhRAF49 1.00295
G_arboreum|GaRAF10 G_raimondii|GhRAF48 1.00295
G_arboreum|GaRAF10 G_raimondii|GhRAF27 1.00295
G_arboreum|GaRAF10 G_raimondii|GhRAF26 1.00295
G_arboreum|GaRAF10 G_raimondii|GhRAF15 1.00295
G_arboreum|GaRAF10 G_raimondii|GhRAF07 1.00295
G_arboreum|GaRAF15 A_thaliana|AT5G11850.1 1.04565
G_arboreum|GaRAF15 G_barbadense|GbRAF41 1.00412
G_arboreum|GaRAF15 G_barbadense|GbRAF40 1.00412
G_arboreum|GaRAF15 G_barbadense|GbRAF34 1.00412
G_arboreum|GaRAF15 G_barbadense|GbRAF15 1.00412
G_arboreum|GaRAF15 G_barbadense|GbRAF14 1.00412
G_arboreum|GaRAF15 G_barbadense|GbRAF09 1.00412
G_arboreum|GaRAF15 G_hirsutum|GhRAF49 1.00295
G_arboreum|GaRAF15 G_hirsutum|GhRAF48 1.00295
G_arboreum|GaRAF15 G_hirsutum|GhRAF27 1.00295
G_arboreum|GaRAF15 G_hirsutum|GhRAF26 1.00295
G_arboreum|GaRAF15 G_hirsutum|GhRAF15 1.00295
G_arboreum|GaRAF15 G_hirsutum|GhRAF07 1.00295
G_arboreum|GaRAF15 G_raimondii|GhRAF49 1.00295
G_arboreum|GaRAF15 G_raimondii|GhRAF48 1.00295
G_arboreum|GaRAF15 G_raimondii|GhRAF27 1.00295
G_arboreum|GaRAF15 G_raimondii|GhRAF26 1.00295
G_arboreum|GaRAF15 G_raimondii|GhRAF15 1.00295
G_arboreum|GaRAF15 G_raimondii|GhRAF07 1.00295
G_arboreum|GaRAF27 G_barbadense|GbRAF13 0.2280
G_arboreum|GaRAF24 A_thaliana|AT1G08720.1 1.04118
G_arboreum|GaRAF24 G_barbadense|GbRAF50 1.00412
G_arboreum|GaRAF24 G_barbadense|GbRAF44 1.00412
G_arboreum|GaRAF24 G_barbadense|GbRAF24 1.00412
G_arboreum|GaRAF24 G_barbadense|GbRAF18 1.00412
G_arboreum|GaRAF24 G_hirsutum|GhRAF42 1.00295
G_arboreum|GaRAF24 G_hirsutum|GhRAF25 1.00295
G_arboreum|GaRAF24 G_hirsutum|GhRAF24 1.00295
G_arboreum|GaRAF24 G_hirsutum|GhRAF10 1.00295
G_arboreum|GaRAF24 G_hirsutum|GhRAF02 1.00295
G_arboreum|GaRAF24 G_raimondii|GhRAF42 1.00295
G_arboreum|GaRAF24 G_raimondii|GhRAF25 1.00295
G_arboreum|GaRAF24 G_raimondii|GhRAF24 1.00295
G_arboreum|GaRAF24 G_raimondii|GhRAF10 1.00295
G_arboreum|GaRAF24 G_raimondii|GhRAF02 1.00295
G_arboreum|GaRAF17 A_thaliana|AT3G24715.1 0.87478
G_arboreum|GaRAF17 G_barbadense|GbRAF43 1.00412
G_arboreum|GaRAF17 G_barbadense|GbRAF42 1.00412
G_arboreum|GaRAF17 G_barbadense|GbRAF17 1.00412
G_arboreum|GaRAF17 G_barbadense|GbRAF16 1.00412
G_arboreum|GaRAF17 G_hirsutum|GhRAF47 1.00295
G_arboreum|GaRAF17 G_hirsutum|GhRAF11 1.00295
G_arboreum|GaRAF17 G_hirsutum|GhRAF05 1.00295
G_arboreum|GaRAF17 G_raimondii|GhRAF47 1.00295
G_arboreum|GaRAF17 G_raimondii|GhRAF11 1.00295
G_arboreum|GaRAF17 G_raimondii|GhRAF05 1.00295
G_arboreum|GaRAF01 A_thaliana|AT1G79570.1 1.12851
G_arboreum|GaRAF01 G_barbadense|GbRAF27 1.00412
G_arboreum|GaRAF01 G_barbadense|GbRAF01 1.00412
G_arboreum|GaRAF01 G_hirsutum|GhRAF41 1.00295
G_arboreum|GaRAF01 G_hirsutum|GhRAF18 1.00295
G_arboreum|GaRAF01 G_raimondii|GhRAF41 1.00295
G_arboreum|GaRAF01 G_raimondii|GhRAF18 1.00295
G_arboreum|GaRAF13 G_barbadense|GbRAF39 1.00412
G_arboreum|GaRAF13 G_barbadense|GbRAF33 1.00412
G_arboreum|GaRAF13 G_barbadense|GbRAF08 1.00412
G_arboreum|GaRAF13 G_hirsutum|GhRAF52 1.00295
G_arboreum|GaRAF13 G_hirsutum|GhRAF50 1.00295
G_arboreum|GaRAF13 G_hirsutum|GhRAF28 1.00295
G_arboreum|GaRAF13 G_hirsutum|GhRAF08 1.00295
G_arboreum|GaRAF13 G_raimondii|GhRAF52 1.00295
G_arboreum|GaRAF13 G_raimondii|GhRAF50 1.00295
G_arboreum|GaRAF13 G_raimondii|GhRAF28 1.00295
G_arboreum|GaRAF13 G_raimondii|GhRAF08 1.00295
G_barbadense|GbRAF34 G_arboreum|GaRAF15 1.00412
G_barbadense|GbRAF34 G_arboreum|GaRAF14 1.00412
G_barbadense|GbRAF34 G_arboreum|GaRAF10 1.00412
G_barbadense|GbRAF34 G_hirsutum|GhRAF49 1.00985
G_barbadense|GbRAF34 G_hirsutum|GhRAF48 1.00985
G_barbadense|GbRAF34 G_hirsutum|GhRAF27 1.00985
G_barbadense|GbRAF34 G_hirsutum|GhRAF26 1.00985
G_barbadense|GbRAF34 G_hirsutum|GhRAF15 1.00985
G_barbadense|GbRAF34 G_hirsutum|GhRAF07 1.00985
G_barbadense|GbRAF34 G_raimondii|GhRAF49 1.00985
G_barbadense|GbRAF34 G_raimondii|GhRAF48 1.00985
G_barbadense|GbRAF34 G_raimondii|GhRAF27 1.00985
G_barbadense|GbRAF34 G_raimondii|GhRAF26 1.00985
G_barbadense|GbRAF34 G_raimondii|GhRAF15 1.00985
G_barbadense|GbRAF34 G_raimondii|GhRAF07 1.00985
G_barbadense|GbRAF49 G_arboreum|GaRAF23 1.00412
G_barbadense|GbRAF49 G_hirsutum|GhRAF43 1.00985
G_barbadense|GbRAF49 G_hirsutum|GhRAF03 1.00985
G_barbadense|GbRAF49 G_raimondii|GhRAF43 1.00985
G_barbadense|GbRAF49 G_raimondii|GhRAF03 1.00985
G_barbadense|GbRAF45 G_arboreum|GaRAF25 1.00412
G_barbadense|GbRAF45 G_arboreum|GaRAF19 1.00412
G_barbadense|GbRAF45 G_hirsutum|GhRAF40 1.00985
G_barbadense|GbRAF45 G_hirsutum|GhRAF23 1.00985
G_barbadense|GbRAF45 G_hirsutum|GhRAF09 1.00985
G_barbadense|GbRAF45 G_hirsutum|GhRAF01 1.00985
G_barbadense|GbRAF45 G_raimondii|GhRAF40 1.00985
G_barbadense|GbRAF45 G_raimondii|GhRAF23 1.00985
G_barbadense|GbRAF45 G_raimondii|GhRAF09 1.00985
G_barbadense|GbRAF45 G_raimondii|GhRAF01 1.00985
G_barbadense|GbRAF37 G_arboreum|GaRAF28 1.00412
G_barbadense|GbRAF37 G_arboreum|GaRAF11 1.00412
G_barbadense|GbRAF37 G_hirsutum|GhRAF51 1.00985
G_barbadense|GbRAF37 G_hirsutum|GhRAF30 1.00985
G_barbadense|GbRAF37 G_hirsutum|GhRAF14 1.00985
G_barbadense|GbRAF37 G_hirsutum|GhRAF06 1.00985
G_barbadense|GbRAF37 G_raimondii|GhRAF51 1.00985
G_barbadense|GbRAF37 G_raimondii|GhRAF30 1.00985
G_barbadense|GbRAF37 G_raimondii|GhRAF14 1.00985
G_barbadense|GbRAF37 G_raimondii|GhRAF06 1.00985
G_barbadense|GbRAF44 G_arboreum|GaRAF24 1.00412
G_barbadense|GbRAF44 G_arboreum|GaRAF18 1.00412
G_barbadense|GbRAF44 G_hirsutum|GhRAF42 1.00985
G_barbadense|GbRAF44 G_hirsutum|GhRAF25 1.00985
G_barbadense|GbRAF44 G_hirsutum|GhRAF24 1.00985
G_barbadense|GbRAF44 G_hirsutum|GhRAF10 1.00985
G_barbadense|GbRAF44 G_hirsutum|GhRAF02 1.00985
G_barbadense|GbRAF44 G_raimondii|GhRAF42 1.00985
G_barbadense|GbRAF44 G_raimondii|GhRAF25 1.00985
G_barbadense|GbRAF44 G_raimondii|GhRAF24 1.00985
G_barbadense|GbRAF44 G_raimondii|GhRAF10 1.00985
G_barbadense|GbRAF44 G_raimondii|GhRAF02 1.00985
G_barbadense|GbRAF43 A_thaliana|AT3G24715.1 0.92121
G_barbadense|GbRAF43 G_arboreum|GaRAF17 1.00412
G_barbadense|GbRAF43 G_arboreum|GaRAF16 1.00412
G_barbadense|GbRAF43 G_hirsutum|GhRAF47 1.00985
G_barbadense|GbRAF43 G_hirsutum|GhRAF11 1.00985
G_barbadense|GbRAF43 G_hirsutum|GhRAF05 1.00985
G_barbadense|GbRAF43 G_raimondii|GhRAF47 1.00985
G_barbadense|GbRAF43 G_raimondii|GhRAF11 1.00985
G_barbadense|GbRAF43 G_raimondii|GhRAF05 1.00985
G_barbadense|GbRAF02 G_arboreum|GaRAF21 1.00412
G_barbadense|GbRAF02 G_arboreum|GaRAF07 1.00412
G_barbadense|GbRAF02 G_arboreum|GaRAF02 1.00412
G_barbadense|GbRAF02 G_hirsutum|GhRAF53 1.00985
G_barbadense|GbRAF02 G_hirsutum|GhRAF45 1.00985
G_barbadense|GbRAF02 G_hirsutum|GhRAF38 1.00985
G_barbadense|GbRAF02 G_hirsutum|GhRAF32 1.00985
G_barbadense|GbRAF02 G_hirsutum|GhRAF20 1.00985
G_barbadense|GbRAF02 G_hirsutum|GhRAF17 1.00985
G_barbadense|GbRAF02 G_raimondii|GhRAF53 1.00985
G_barbadense|GbRAF02 G_raimondii|GhRAF45 1.00985
G_barbadense|GbRAF02 G_raimondii|GhRAF38 1.00985
G_barbadense|GbRAF02 G_raimondii|GhRAF32 1.00985
G_barbadense|GbRAF02 G_raimondii|GhRAF20 1.00985
G_barbadense|GbRAF02 G_raimondii|GhRAF17 1.00985
G_barbadense|GbRAF08 A_thaliana|AT3G46920.1 0.98175
G_barbadense|GbRAF08 G_arboreum|GaRAF13 1.00412
G_barbadense|GbRAF08 G_arboreum|GaRAF09 1.00412
G_barbadense|GbRAF08 G_hirsutum|GhRAF52 1.00985
G_barbadense|GbRAF08 G_hirsutum|GhRAF50 1.00985
G_barbadense|GbRAF08 G_hirsutum|GhRAF28 1.00985
G_barbadense|GbRAF08 G_hirsutum|GhRAF08 1.00985
G_barbadense|GbRAF08 G_raimondii|GhRAF52 1.00985
G_barbadense|GbRAF08 G_raimondii|GhRAF50 1.00985
G_barbadense|GbRAF08 G_raimondii|GhRAF28 1.00985
G_barbadense|GbRAF08 G_raimondii|GhRAF08 1.00985
G_barbadense|GbRAF17 G_arboreum|GaRAF17 1.00412
G_barbadense|GbRAF17 G_arboreum|GaRAF16 1.00412
G_barbadense|GbRAF17 G_hirsutum|GhRAF47 1.00985
G_barbadense|GbRAF17 G_hirsutum|GhRAF11 1.00985
G_barbadense|GbRAF17 G_hirsutum|GhRAF05 1.00985
G_barbadense|GbRAF17 G_raimondii|GhRAF47 1.00985
G_barbadense|GbRAF17 G_raimondii|GhRAF11 1.00985
G_barbadense|GbRAF17 G_raimondii|GhRAF05 1.00985
G_barbadense|GbRAF51 A_thaliana|AT2G35050.1 1.20682
G_barbadense|GbRAF51 G_arboreum|GaRAF26 1.00412
G_barbadense|GbRAF51 G_hirsutum|GhRAF41 1.00985
G_barbadense|GbRAF51 G_hirsutum|GhRAF19 1.00985
G_barbadense|GbRAF51 G_raimondii|GhRAF41 1.00985
G_barbadense|GbRAF51 G_raimondii|GhRAF19 1.00985
G_barbadense|GbRAF03 A_thaliana|AT1G04700.1 0.84628
G_barbadense|GbRAF03 G_arboreum|GaRAF04 1.00412
G_barbadense|GbRAF03 G_hirsutum|GhRAF56 1.00985
G_barbadense|GbRAF03 G_hirsutum|GhRAF37 1.00985
G_barbadense|GbRAF03 G_raimondii|GhRAF56 1.00985
G_barbadense|GbRAF03 G_raimondii|GhRAF37 1.00985
G_barbadense|GbRAF06 A_thaliana|AT4G23050.2 0.66905
G_barbadense|GbRAF06 G_arboreum|GaRAF03 1.00412
G_barbadense|GbRAF06 G_hirsutum|GhRAF54 1.00985
G_barbadense|GbRAF06 G_hirsutum|GhRAF34 1.00985
G_barbadense|GbRAF06 G_hirsutum|GhRAF33 1.00985
G_barbadense|GbRAF06 G_raimondii|GhRAF54 1.00985
G_barbadense|GbRAF06 G_raimondii|GhRAF34 1.00985
G_barbadense|GbRAF06 G_raimondii|GhRAF33 1.00985
G_barbadense|GbRAF05 G_arboreum|GaRAF06 1.00412
G_barbadense|GbRAF05 G_arboreum|GaRAF05 1.00412
G_barbadense|GbRAF05 G_hirsutum|GhRAF55 1.00985
G_barbadense|GbRAF05 G_hirsutum|GhRAF36 1.00985
G_barbadense|GbRAF05 G_hirsutum|GhRAF35 1.00985
G_barbadense|GbRAF05 G_hirsutum|GhRAF16 1.00985
G_barbadense|GbRAF05 G_raimondii|GhRAF55 1.00985
G_barbadense|GbRAF05 G_raimondii|GhRAF36 1.00985
G_barbadense|GbRAF05 G_raimondii|GhRAF35 1.00985
G_barbadense|GbRAF05 G_raimondii|GhRAF16 1.00985
G_barbadense|GbRAF52 G_arboreum|GaRAF25 1.00412
G_barbadense|GbRAF52 G_hirsutum|GhRAF40 1.00985
G_barbadense|GbRAF52 G_hirsutum|GhRAF01 1.00985
G_barbadense|GbRAF52 G_raimondii|GhRAF40 1.00985
G_barbadense|GbRAF52 G_raimondii|GhRAF01 1.00985
G_barbadense|GbRAF24 G_arboreum|GaRAF24 1.00412
G_barbadense|GbRAF24 G_arboreum|GaRAF18 1.00412
G_barbadense|GbRAF24 G_hirsutum|GhRAF42 1.00985
G_barbadense|GbRAF24 G_hirsutum|GhRAF25 1.00985
G_barbadense|GbRAF24 G_hirsutum|GhRAF24 1.00985
G_barbadense|GbRAF24 G_hirsutum|GhRAF10 1.00985
G_barbadense|GbRAF24 G_hirsutum|GhRAF02 1.00985
G_barbadense|GbRAF24 G_raimondii|GhRAF42 1.00985
G_barbadense|GbRAF24 G_raimondii|GhRAF25 1.00985
G_barbadense|GbRAF24 G_raimondii|GhRAF24 1.00985
G_barbadense|GbRAF24 G_raimondii|GhRAF10 1.00985
G_barbadense|GbRAF24 G_raimondii|GhRAF02 1.00985
G_barbadense|GbRAF40 G_arboreum|GaRAF15 1.00412
G_barbadense|GbRAF40 G_arboreum|GaRAF14 1.00412
G_barbadense|GbRAF40 G_arboreum|GaRAF10 1.00412
G_barbadense|GbRAF40 G_hirsutum|GhRAF49 1.00985
G_barbadense|GbRAF40 G_hirsutum|GhRAF48 1.00985
G_barbadense|GbRAF40 G_hirsutum|GhRAF27 1.00985
G_barbadense|GbRAF40 G_hirsutum|GhRAF26 1.00985
G_barbadense|GbRAF40 G_hirsutum|GhRAF15 1.00985
G_barbadense|GbRAF40 G_hirsutum|GhRAF07 1.00985
G_barbadense|GbRAF40 G_raimondii|GhRAF49 1.00985
G_barbadense|GbRAF40 G_raimondii|GhRAF48 1.00985
G_barbadense|GbRAF40 G_raimondii|GhRAF27 1.00985
G_barbadense|GbRAF40 G_raimondii|GhRAF26 1.00985
G_barbadense|GbRAF40 G_raimondii|GhRAF15 1.00985
G_barbadense|GbRAF40 G_raimondii|GhRAF07 1.00985
G_barbadense|GbRAF10 G_arboreum|GaRAF28 1.00412
G_barbadense|GbRAF10 G_arboreum|GaRAF11 1.00412
G_barbadense|GbRAF10 G_hirsutum|GhRAF51 1.00985
G_barbadense|GbRAF10 G_hirsutum|GhRAF30 1.00985
G_barbadense|GbRAF10 G_hirsutum|GhRAF14 1.00985
G_barbadense|GbRAF10 G_hirsutum|GhRAF06 1.00985
G_barbadense|GbRAF10 G_raimondii|GhRAF51 1.00985
G_barbadense|GbRAF10 G_raimondii|GhRAF30 1.00985
G_barbadense|GbRAF10 G_raimondii|GhRAF14 1.00985
G_barbadense|GbRAF10 G_raimondii|GhRAF06 1.00985
G_barbadense|GbRAF36 G_arboreum|GaRAF12 1.00412
G_barbadense|GbRAF36 G_hirsutum|GhRAF39 1.00985
G_barbadense|GbRAF36 G_hirsutum|GhRAF31 1.00985
G_barbadense|GbRAF36 G_hirsutum|GhRAF13 1.00985
G_barbadense|GbRAF36 G_raimondii|GhRAF39 1.00985
G_barbadense|GbRAF36 G_raimondii|GhRAF31 1.00985
G_barbadense|GbRAF36 G_raimondii|GhRAF13 1.00985
G_barbadense|GbRAF11 G_arboreum|GaRAF12 1.00412
G_barbadense|GbRAF11 G_hirsutum|GhRAF39 1.00985
G_barbadense|GbRAF11 G_hirsutum|GhRAF31 1.00985
G_barbadense|GbRAF11 G_hirsutum|GhRAF13 1.00985
G_barbadense|GbRAF11 G_raimondii|GhRAF39 1.00985
G_barbadense|GbRAF11 G_raimondii|GhRAF31 1.00985
G_barbadense|GbRAF11 G_raimondii|GhRAF13 1.00985
G_barbadense|GbRAF23 G_arboreum|GaRAF23 1.00412
G_barbadense|GbRAF23 G_hirsutum|GhRAF43 1.00985
G_barbadense|GbRAF23 G_hirsutum|GhRAF03 1.00985
G_barbadense|GbRAF23 G_raimondii|GhRAF43 1.00985
G_barbadense|GbRAF23 G_raimondii|GhRAF03 1.00985
G_barbadense|GbRAF04 G_arboreum|GaRAF06 1.00412
G_barbadense|GbRAF04 G_arboreum|GaRAF05 1.00412
G_barbadense|GbRAF04 G_hirsutum|GhRAF55 1.00985
G_barbadense|GbRAF04 G_hirsutum|GhRAF36 1.00985
G_barbadense|GbRAF04 G_hirsutum|GhRAF35 1.00985
G_barbadense|GbRAF04 G_hirsutum|GhRAF16 1.00985
G_barbadense|GbRAF04 G_raimondii|GhRAF55 1.00985
G_barbadense|GbRAF04 G_raimondii|GhRAF36 1.00985
G_barbadense|GbRAF04 G_raimondii|GhRAF35 1.00985
G_barbadense|GbRAF04 G_raimondii|GhRAF16 1.00985
G_barbadense|GbRAF26 A_thaliana|AT1G73660.1 1.19510
G_barbadense|GbRAF26 G_arboreum|GaRAF25 1.00412
G_barbadense|GbRAF26 G_arboreum|GaRAF19 1.00412
G_barbadense|GbRAF26 G_hirsutum|GhRAF40 1.00985
G_barbadense|GbRAF26 G_hirsutum|GhRAF23 1.00985
G_barbadense|GbRAF26 G_hirsutum|GhRAF09 1.00985
G_barbadense|GbRAF26 G_hirsutum|GhRAF01 1.00985
G_barbadense|GbRAF26 G_raimondii|GhRAF40 1.00985
G_barbadense|GbRAF26 G_raimondii|GhRAF23 1.00985
G_barbadense|GbRAF26 G_raimondii|GhRAF09 1.00985
G_barbadense|GbRAF26 G_raimondii|GhRAF01 1.00985
G_barbadense|GbRAF47 G_arboreum|GaRAF21 1.00412
G_barbadense|GbRAF47 G_arboreum|GaRAF07 1.00412
G_barbadense|GbRAF47 G_arboreum|GaRAF02 1.00412
G_barbadense|GbRAF47 G_hirsutum|GhRAF53 1.00985
G_barbadense|GbRAF47 G_hirsutum|GhRAF45 1.00985
G_barbadense|GbRAF47 G_hirsutum|GhRAF38 1.00985
G_barbadense|GbRAF47 G_hirsutum|GhRAF32 1.00985
G_barbadense|GbRAF47 G_hirsutum|GhRAF20 1.00985
G_barbadense|GbRAF47 G_hirsutum|GhRAF17 1.00985
G_barbadense|GbRAF47 G_raimondii|GhRAF53 1.00985
G_barbadense|GbRAF47 G_raimondii|GhRAF45 1.00985
G_barbadense|GbRAF47 G_raimondii|GhRAF38 1.00985
G_barbadense|GbRAF47 G_raimondii|GhRAF32 1.00985
G_barbadense|GbRAF47 G_raimondii|GhRAF20 1.00985
G_barbadense|GbRAF47 G_raimondii|GhRAF17 1.00985
G_barbadense|GbRAF15 A_thaliana|AT5G11850.1 1.09243
G_barbadense|GbRAF15 G_arboreum|GaRAF15 1.00412
G_barbadense|GbRAF15 G_arboreum|GaRAF14 1.00412
G_barbadense|GbRAF15 G_arboreum|GaRAF10 1.00412
G_barbadense|GbRAF15 G_hirsutum|GhRAF49 1.00985
G_barbadense|GbRAF15 G_hirsutum|GhRAF48 1.00985
G_barbadense|GbRAF15 G_hirsutum|GhRAF27 1.00985
G_barbadense|GbRAF15 G_hirsutum|GhRAF26 1.00985
G_barbadense|GbRAF15 G_hirsutum|GhRAF15 1.00985
G_barbadense|GbRAF15 G_hirsutum|GhRAF07 1.00985
G_barbadense|GbRAF15 G_raimondii|GhRAF49 1.00985
G_barbadense|GbRAF15 G_raimondii|GhRAF48 1.00985
G_barbadense|GbRAF15 G_raimondii|GhRAF27 1.00985
G_barbadense|GbRAF15 G_raimondii|GhRAF26 1.00985
G_barbadense|GbRAF15 G_raimondii|GhRAF15 1.00985
G_barbadense|GbRAF15 G_raimondii|GhRAF07 1.00985
G_barbadense|GbRAF27 G_arboreum|GaRAF01 1.00412
G_barbadense|GbRAF27 G_hirsutum|GhRAF41 1.00985
G_barbadense|GbRAF27 G_hirsutum|GhRAF18 1.00985
G_barbadense|GbRAF27 G_raimondii|GhRAF41 1.00985
G_barbadense|GbRAF27 G_raimondii|GhRAF18 1.00985
G_barbadense|GbRAF41 G_arboreum|GaRAF15 1.00412
G_barbadense|GbRAF41 G_arboreum|GaRAF14 1.00412
G_barbadense|GbRAF41 G_arboreum|GaRAF10 1.00412
G_barbadense|GbRAF41 G_hirsutum|GhRAF49 1.00985
G_barbadense|GbRAF41 G_hirsutum|GhRAF48 1.00985
G_barbadense|GbRAF41 G_hirsutum|GhRAF27 1.00985
G_barbadense|GbRAF41 G_hirsutum|GhRAF26 1.00985
G_barbadense|GbRAF41 G_hirsutum|GhRAF15 1.00985
G_barbadense|GbRAF41 G_hirsutum|GhRAF07 1.00985
G_barbadense|GbRAF41 G_raimondii|GhRAF49 1.00985
G_barbadense|GbRAF41 G_raimondii|GhRAF48 1.00985
G_barbadense|GbRAF41 G_raimondii|GhRAF27 1.00985
G_barbadense|GbRAF41 G_raimondii|GhRAF26 1.00985
G_barbadense|GbRAF41 G_raimondii|GhRAF15 1.00985
G_barbadense|GbRAF41 G_raimondii|GhRAF07 1.00985
G_barbadense|GbRAF09 G_arboreum|GaRAF15 1.00412
G_barbadense|GbRAF09 G_arboreum|GaRAF14 1.00412
G_barbadense|GbRAF09 G_arboreum|GaRAF10 1.00412
G_barbadense|GbRAF09 G_hirsutum|GhRAF49 1.00985
G_barbadense|GbRAF09 G_hirsutum|GhRAF48 1.00985
G_barbadense|GbRAF09 G_hirsutum|GhRAF27 1.00985
G_barbadense|GbRAF09 G_hirsutum|GhRAF26 1.00985
G_barbadense|GbRAF09 G_hirsutum|GhRAF15 1.00985
G_barbadense|GbRAF09 G_hirsutum|GhRAF07 1.00985
G_barbadense|GbRAF09 G_raimondii|GhRAF49 1.00985
G_barbadense|GbRAF09 G_raimondii|GhRAF48 1.00985
G_barbadense|GbRAF09 G_raimondii|GhRAF27 1.00985
G_barbadense|GbRAF09 G_raimondii|GhRAF26 1.00985
G_barbadense|GbRAF09 G_raimondii|GhRAF15 1.00985
G_barbadense|GbRAF09 G_raimondii|GhRAF07 1.00985
G_barbadense|GbRAF53 A_thaliana|AT3G58640.1 1.21108
G_barbadense|GbRAF53 G_arboreum|GaRAF08 1.00412
G_barbadense|GbRAF53 G_hirsutum|GhRAF12 1.00985
G_barbadense|GbRAF53 G_raimondii|GhRAF12 1.00985
G_barbadense|GbRAF33 G_arboreum|GaRAF13 1.00412
G_barbadense|GbRAF33 G_arboreum|GaRAF09 1.00412
G_barbadense|GbRAF33 G_hirsutum|GhRAF52 1.00985
G_barbadense|GbRAF33 G_hirsutum|GhRAF50 1.00985
G_barbadense|GbRAF33 G_hirsutum|GhRAF28 1.00985
G_barbadense|GbRAF33 G_hirsutum|GhRAF08 1.00985
G_barbadense|GbRAF33 G_raimondii|GhRAF52 1.00985
G_barbadense|GbRAF33 G_raimondii|GhRAF50 1.00985
G_barbadense|GbRAF33 G_raimondii|GhRAF28 1.00985
G_barbadense|GbRAF33 G_raimondii|GhRAF08 1.00985
G_barbadense|GbRAF31 A_thaliana|AT3G58640.1 1.21108
G_barbadense|GbRAF31 G_arboreum|GaRAF08 1.00412
G_barbadense|GbRAF31 G_hirsutum|GhRAF12 1.00985
G_barbadense|GbRAF31 G_raimondii|GhRAF12 1.00985
G_barbadense|GbRAF12 G_arboreum|GaRAF28 1.00412
G_barbadense|GbRAF12 G_arboreum|GaRAF11 1.00412
G_barbadense|GbRAF12 G_hirsutum|GhRAF51 1.00985
G_barbadense|GbRAF12 G_hirsutum|GhRAF30 1.00985
G_barbadense|GbRAF12 G_hirsutum|GhRAF14 1.00985
G_barbadense|GbRAF12 G_hirsutum|GhRAF06 1.00985
G_barbadense|GbRAF12 G_raimondii|GhRAF51 1.00985
G_barbadense|GbRAF12 G_raimondii|GhRAF30 1.00985
G_barbadense|GbRAF12 G_raimondii|GhRAF14 1.00985
G_barbadense|GbRAF12 G_raimondii|GhRAF06 1.00985
G_barbadense|GbRAF54 G_arboreum|GaRAF03 1.00412
G_barbadense|GbRAF54 G_hirsutum|GhRAF54 1.00985
G_barbadense|GbRAF54 G_hirsutum|GhRAF34 1.00985
G_barbadense|GbRAF54 G_hirsutum|GhRAF33 1.00985
G_barbadense|GbRAF54 G_raimondii|GhRAF54 1.00985
G_barbadense|GbRAF54 G_raimondii|GhRAF34 1.00985
G_barbadense|GbRAF54 G_raimondii|GhRAF33 1.00985
G_barbadense|GbRAF35 A_thaliana|AT4G24480.1 1.17338
G_barbadense|GbRAF35 G_arboreum|GaRAF28 1.00412
G_barbadense|GbRAF35 G_arboreum|GaRAF11 1.00412
G_barbadense|GbRAF35 G_hirsutum|GhRAF51 1.00985
G_barbadense|GbRAF35 G_hirsutum|GhRAF30 1.00985
G_barbadense|GbRAF35 G_hirsutum|GhRAF14 1.00985
G_barbadense|GbRAF35 G_hirsutum|GhRAF06 1.00985
G_barbadense|GbRAF35 G_raimondii|GhRAF51 1.00985
G_barbadense|GbRAF35 G_raimondii|GhRAF30 1.00985
G_barbadense|GbRAF35 G_raimondii|GhRAF14 1.00985
G_barbadense|GbRAF35 G_raimondii|GhRAF06 1.00985
G_barbadense|GbRAF39 G_arboreum|GaRAF13 1.00412
G_barbadense|GbRAF39 G_arboreum|GaRAF09 1.00412
G_barbadense|GbRAF39 G_hirsutum|GhRAF52 1.00985
G_barbadense|GbRAF39 G_hirsutum|GhRAF50 1.00985
G_barbadense|GbRAF39 G_hirsutum|GhRAF28 1.00985
G_barbadense|GbRAF39 G_hirsutum|GhRAF08 1.00985
G_barbadense|GbRAF39 G_raimondii|GhRAF52 1.00985
G_barbadense|GbRAF39 G_raimondii|GhRAF50 1.00985
G_barbadense|GbRAF39 G_raimondii|GhRAF28 1.00985
G_barbadense|GbRAF39 G_raimondii|GhRAF08 1.00985
G_barbadense|GbRAF14 G_arboreum|GaRAF15 1.00412
G_barbadense|GbRAF14 G_arboreum|GaRAF14 1.00412
G_barbadense|GbRAF14 G_arboreum|GaRAF10 1.00412
G_barbadense|GbRAF14 G_hirsutum|GhRAF49 1.00985
G_barbadense|GbRAF14 G_hirsutum|GhRAF48 1.00985
G_barbadense|GbRAF14 G_hirsutum|GhRAF27 1.00985
G_barbadense|GbRAF14 G_hirsutum|GhRAF26 1.00985
G_barbadense|GbRAF14 G_hirsutum|GhRAF15 1.00985
G_barbadense|GbRAF14 G_hirsutum|GhRAF07 1.00985
G_barbadense|GbRAF14 G_raimondii|GhRAF49 1.00985
G_barbadense|GbRAF14 G_raimondii|GhRAF48 1.00985
G_barbadense|GbRAF14 G_raimondii|GhRAF27 1.00985
G_barbadense|GbRAF14 G_raimondii|GhRAF26 1.00985
G_barbadense|GbRAF14 G_raimondii|GhRAF15 1.00985
G_barbadense|GbRAF14 G_raimondii|GhRAF07 1.00985
G_barbadense|GbRAF46 A_thaliana|AT3G06620.1 0.98708
G_barbadense|GbRAF46 G_arboreum|GaRAF29 1.00412
G_barbadense|GbRAF46 G_arboreum|GaRAF22 1.00412
G_barbadense|GbRAF46 G_hirsutum|GhRAF46 1.00985
G_barbadense|GbRAF46 G_hirsutum|GhRAF44 1.00985
G_barbadense|GbRAF46 G_hirsutum|GhRAF22 1.00985
G_barbadense|GbRAF46 G_hirsutum|GhRAF21 1.00985
G_barbadense|GbRAF46 G_hirsutum|GhRAF04 1.00985
G_barbadense|GbRAF46 G_raimondii|GhRAF46 1.00985
G_barbadense|GbRAF46 G_raimondii|GhRAF44 1.00985
G_barbadense|GbRAF46 G_raimondii|GhRAF22 1.00985
G_barbadense|GbRAF46 G_raimondii|GhRAF21 1.00985
G_barbadense|GbRAF46 G_raimondii|GhRAF04 1.00985
G_barbadense|GbRAF28 G_arboreum|GaRAF21 1.00412
G_barbadense|GbRAF28 G_arboreum|GaRAF07 1.00412
G_barbadense|GbRAF28 G_arboreum|GaRAF02 1.00412
G_barbadense|GbRAF28 G_hirsutum|GhRAF53 1.00985
G_barbadense|GbRAF28 G_hirsutum|GhRAF45 1.00985
G_barbadense|GbRAF28 G_hirsutum|GhRAF38 1.00985
G_barbadense|GbRAF28 G_hirsutum|GhRAF32 1.00985
G_barbadense|GbRAF28 G_hirsutum|GhRAF20 1.00985
G_barbadense|GbRAF28 G_hirsutum|GhRAF17 1.00985
G_barbadense|GbRAF28 G_raimondii|GhRAF53 1.00985
G_barbadense|GbRAF28 G_raimondii|GhRAF45 1.00985
G_barbadense|GbRAF28 G_raimondii|GhRAF38 1.00985
G_barbadense|GbRAF28 G_raimondii|GhRAF32 1.00985
G_barbadense|GbRAF28 G_raimondii|GhRAF20 1.00985
G_barbadense|GbRAF28 G_raimondii|GhRAF17 1.00985
G_barbadense|GbRAF21 G_arboreum|GaRAF21 1.00412
G_barbadense|GbRAF21 G_arboreum|GaRAF07 1.00412
G_barbadense|GbRAF21 G_arboreum|GaRAF02 1.00412
G_barbadense|GbRAF21 G_hirsutum|GhRAF53 1.00985
G_barbadense|GbRAF21 G_hirsutum|GhRAF45 1.00985
G_barbadense|GbRAF21 G_hirsutum|GhRAF38 1.00985
G_barbadense|GbRAF21 G_hirsutum|GhRAF32 1.00985
G_barbadense|GbRAF21 G_hirsutum|GhRAF20 1.00985
G_barbadense|GbRAF21 G_hirsutum|GhRAF17 1.00985
G_barbadense|GbRAF21 G_raimondii|GhRAF53 1.00985
G_barbadense|GbRAF21 G_raimondii|GhRAF45 1.00985
G_barbadense|GbRAF21 G_raimondii|GhRAF38 1.00985
G_barbadense|GbRAF21 G_raimondii|GhRAF32 1.00985
G_barbadense|GbRAF21 G_raimondii|GhRAF20 1.00985
G_barbadense|GbRAF21 G_raimondii|GhRAF17 1.00985
G_barbadense|GbRAF22 G_arboreum|GaRAF29 1.00412
G_barbadense|GbRAF22 G_arboreum|GaRAF22 1.00412
G_barbadense|GbRAF22 G_hirsutum|GhRAF46 1.00985
G_barbadense|GbRAF22 G_hirsutum|GhRAF44 1.00985
G_barbadense|GbRAF22 G_hirsutum|GhRAF22 1.00985
G_barbadense|GbRAF22 G_hirsutum|GhRAF21 1.00985
G_barbadense|GbRAF22 G_hirsutum|GhRAF04 1.00985
G_barbadense|GbRAF22 G_raimondii|GhRAF46 1.00985
G_barbadense|GbRAF22 G_raimondii|GhRAF44 1.00985
G_barbadense|GbRAF22 G_raimondii|GhRAF22 1.00985
G_barbadense|GbRAF22 G_raimondii|GhRAF21 1.00985
G_barbadense|GbRAF22 G_raimondii|GhRAF04 1.00985
G_barbadense|GbRAF18 G_arboreum|GaRAF24 1.00412
G_barbadense|GbRAF18 G_arboreum|GaRAF18 1.00412
G_barbadense|GbRAF18 G_hirsutum|GhRAF42 1.00985
G_barbadense|GbRAF18 G_hirsutum|GhRAF25 1.00985
G_barbadense|GbRAF18 G_hirsutum|GhRAF24 1.00985
G_barbadense|GbRAF18 G_hirsutum|GhRAF10 1.00985
G_barbadense|GbRAF18 G_hirsutum|GhRAF02 1.00985
G_barbadense|GbRAF18 G_raimondii|GhRAF42 1.00985
G_barbadense|GbRAF18 G_raimondii|GhRAF25 1.00985
G_barbadense|GbRAF18 G_raimondii|GhRAF24 1.00985
G_barbadense|GbRAF18 G_raimondii|GhRAF10 1.00985
G_barbadense|GbRAF18 G_raimondii|GhRAF02 1.00985
G_barbadense|GbRAF13 G_arboreum|GaRAF27 0.2280
G_barbadense|GbRAF25 G_arboreum|GaRAF26 1.00412
G_barbadense|GbRAF25 G_hirsutum|GhRAF41 1.00985
G_barbadense|GbRAF25 G_hirsutum|GhRAF19 1.00985
G_barbadense|GbRAF25 G_raimondii|GhRAF41 1.00985
G_barbadense|GbRAF25 G_raimondii|GhRAF19 1.00985
G_barbadense|GbRAF50 A_thaliana|AT1G08720.1 1.08933
G_barbadense|GbRAF50 G_arboreum|GaRAF24 1.00412
G_barbadense|GbRAF50 G_arboreum|GaRAF18 1.00412
G_barbadense|GbRAF50 G_hirsutum|GhRAF42 1.00985
G_barbadense|GbRAF50 G_hirsutum|GhRAF25 1.00985
G_barbadense|GbRAF50 G_hirsutum|GhRAF24 1.00985
G_barbadense|GbRAF50 G_hirsutum|GhRAF10 1.00985
G_barbadense|GbRAF50 G_hirsutum|GhRAF02 1.00985
G_barbadense|GbRAF50 G_raimondii|GhRAF42 1.00985
G_barbadense|GbRAF50 G_raimondii|GhRAF25 1.00985
G_barbadense|GbRAF50 G_raimondii|GhRAF24 1.00985
G_barbadense|GbRAF50 G_raimondii|GhRAF10 1.00985
G_barbadense|GbRAF50 G_raimondii|GhRAF02 1.00985
G_barbadense|GbRAF32 A_thaliana|AT5G03730.2 1.21108
G_barbadense|GbRAF32 G_arboreum|GaRAF21 1.00412
G_barbadense|GbRAF32 G_arboreum|GaRAF07 1.00412
G_barbadense|GbRAF32 G_arboreum|GaRAF02 1.00412
G_barbadense|GbRAF32 G_hirsutum|GhRAF53 1.00985
G_barbadense|GbRAF32 G_hirsutum|GhRAF45 1.00985
G_barbadense|GbRAF32 G_hirsutum|GhRAF38 1.00985
G_barbadense|GbRAF32 G_hirsutum|GhRAF32 1.00985
G_barbadense|GbRAF32 G_hirsutum|GhRAF20 1.00985
G_barbadense|GbRAF32 G_hirsutum|GhRAF17 1.00985
G_barbadense|GbRAF32 G_raimondii|GhRAF53 1.00985
G_barbadense|GbRAF32 G_raimondii|GhRAF45 1.00985
G_barbadense|GbRAF32 G_raimondii|GhRAF38 1.00985
G_barbadense|GbRAF32 G_raimondii|GhRAF32 1.00985
G_barbadense|GbRAF32 G_raimondii|GhRAF20 1.00985
G_barbadense|GbRAF32 G_raimondii|GhRAF17 1.00985
G_barbadense|GbRAF01 A_thaliana|AT1G79570.1 1.17317
G_barbadense|GbRAF01 G_arboreum|GaRAF01 1.00412
G_barbadense|GbRAF01 G_hirsutum|GhRAF41 1.00985
G_barbadense|GbRAF01 G_hirsutum|GhRAF18 1.00985
G_barbadense|GbRAF01 G_raimondii|GhRAF41 1.00985
G_barbadense|GbRAF01 G_raimondii|GhRAF18 1.00985
G_barbadense|GbRAF07 A_thaliana|AT5G03730.2 1.21108
G_barbadense|GbRAF07 G_arboreum|GaRAF21 1.00412
G_barbadense|GbRAF07 G_arboreum|GaRAF07 1.00412
G_barbadense|GbRAF07 G_arboreum|GaRAF02 1.00412
G_barbadense|GbRAF07 G_hirsutum|GhRAF53 1.00985
G_barbadense|GbRAF07 G_hirsutum|GhRAF45 1.00985
G_barbadense|GbRAF07 G_hirsutum|GhRAF38 1.00985
G_barbadense|GbRAF07 G_hirsutum|GhRAF32 1.00985
G_barbadense|GbRAF07 G_hirsutum|GhRAF20 1.00985
G_barbadense|GbRAF07 G_hirsutum|GhRAF17 1.00985
G_barbadense|GbRAF07 G_raimondii|GhRAF53 1.00985
G_barbadense|GbRAF07 G_raimondii|GhRAF45 1.00985
G_barbadense|GbRAF07 G_raimondii|GhRAF38 1.00985
G_barbadense|GbRAF07 G_raimondii|GhRAF32 1.00985
G_barbadense|GbRAF07 G_raimondii|GhRAF20 1.00985
G_barbadense|GbRAF07 G_raimondii|GhRAF17 1.00985
G_barbadense|GbRAF19 G_arboreum|GaRAF25 1.00412
G_barbadense|GbRAF19 G_arboreum|GaRAF19 1.00412
G_barbadense|GbRAF19 G_hirsutum|GhRAF40 1.00985
G_barbadense|GbRAF19 G_hirsutum|GhRAF23 1.00985
G_barbadense|GbRAF19 G_hirsutum|GhRAF09 1.00985
G_barbadense|GbRAF19 G_hirsutum|GhRAF01 1.00985
G_barbadense|GbRAF19 G_raimondii|GhRAF40 1.00985
G_barbadense|GbRAF19 G_raimondii|GhRAF23 1.00985
G_barbadense|GbRAF19 G_raimondii|GhRAF09 1.00985
G_barbadense|GbRAF19 G_raimondii|GhRAF01 1.00985
G_barbadense|GbRAF16 G_arboreum|GaRAF17 1.00412
G_barbadense|GbRAF16 G_arboreum|GaRAF16 1.00412
G_barbadense|GbRAF16 G_hirsutum|GhRAF47 1.00985
G_barbadense|GbRAF16 G_hirsutum|GhRAF11 1.00985
G_barbadense|GbRAF16 G_hirsutum|GhRAF05 1.00985
G_barbadense|GbRAF16 G_raimondii|GhRAF47 1.00985
G_barbadense|GbRAF16 G_raimondii|GhRAF11 1.00985
G_barbadense|GbRAF16 G_raimondii|GhRAF05 1.00985
G_barbadense|GbRAF42 G_arboreum|GaRAF17 1.00412
G_barbadense|GbRAF42 G_arboreum|GaRAF16 1.00412
G_barbadense|GbRAF42 G_hirsutum|GhRAF47 1.00985
G_barbadense|GbRAF42 G_hirsutum|GhRAF11 1.00985
G_barbadense|GbRAF42 G_hirsutum|GhRAF05 1.00985
G_barbadense|GbRAF42 G_raimondii|GhRAF47 1.00985
G_barbadense|GbRAF42 G_raimondii|GhRAF11 1.00985
G_barbadense|GbRAF42 G_raimondii|GhRAF05 1.00985
G_barbadense|GbRAF20 G_arboreum|GaRAF29 1.00412
G_barbadense|GbRAF20 G_hirsutum|GhRAF46 1.00985
G_barbadense|GbRAF20 G_hirsutum|GhRAF44 1.00985
G_barbadense|GbRAF20 G_hirsutum|GhRAF22 1.00985
G_barbadense|GbRAF20 G_hirsutum|GhRAF21 1.00985
G_barbadense|GbRAF20 G_hirsutum|GhRAF04 1.00985
G_barbadense|GbRAF20 G_raimondii|GhRAF46 1.00985
G_barbadense|GbRAF20 G_raimondii|GhRAF44 1.00985
G_barbadense|GbRAF20 G_raimondii|GhRAF22 1.00985
G_barbadense|GbRAF20 G_raimondii|GhRAF21 1.00985
G_barbadense|GbRAF20 G_raimondii|GhRAF04 1.00985
G_barbadense|GbRAF29 G_arboreum|GaRAF04 1.00412
G_barbadense|GbRAF29 G_hirsutum|GhRAF56 1.00985
G_barbadense|GbRAF29 G_hirsutum|GhRAF37 1.00985
G_barbadense|GbRAF29 G_raimondii|GhRAF56 1.00985
G_barbadense|GbRAF29 G_raimondii|GhRAF37 1.00985
G_barbadense|GbRAF48 G_arboreum|GaRAF29 1.00412
G_barbadense|GbRAF48 G_arboreum|GaRAF23 1.00412
G_barbadense|GbRAF48 G_arboreum|GaRAF22 1.00412
G_barbadense|GbRAF48 G_hirsutum|GhRAF46 1.00985
G_barbadense|GbRAF48 G_hirsutum|GhRAF44 1.00985
G_barbadense|GbRAF48 G_hirsutum|GhRAF43 1.00985
G_barbadense|GbRAF48 G_hirsutum|GhRAF22 1.00985
G_barbadense|GbRAF48 G_hirsutum|GhRAF21 1.00985
G_barbadense|GbRAF48 G_hirsutum|GhRAF04 1.00985
G_barbadense|GbRAF48 G_raimondii|GhRAF46 1.00985
G_barbadense|GbRAF48 G_raimondii|GhRAF44 1.00985
G_barbadense|GbRAF48 G_raimondii|GhRAF43 1.00985
G_barbadense|GbRAF48 G_raimondii|GhRAF22 1.00985
G_barbadense|GbRAF48 G_raimondii|GhRAF21 1.00985
G_barbadense|GbRAF48 G_raimondii|GhRAF04 1.00985
G_hirsutum|GhRAF04 A_thaliana|AT3G06620.1 0.97458
G_hirsutum|GhRAF04 G_arboreum|GaRAF29 1.00295
G_hirsutum|GhRAF04 G_arboreum|GaRAF23 1.00295
G_hirsutum|GhRAF04 G_arboreum|GaRAF22 1.00295
G_hirsutum|GhRAF04 G_barbadense|GbRAF48 1.00985
G_hirsutum|GhRAF04 G_barbadense|GbRAF46 1.00985
G_hirsutum|GhRAF04 G_barbadense|GbRAF22 1.00985
G_hirsutum|GhRAF04 G_barbadense|GbRAF20 1.00985
G_hirsutum|GhRAF04 G_raimondii|GhRAF46 1.00725
G_hirsutum|GhRAF04 G_raimondii|GhRAF44 1.00725
G_hirsutum|GhRAF04 G_raimondii|GhRAF43 1.00725
G_hirsutum|GhRAF04 G_raimondii|GhRAF22 1.00725
G_hirsutum|GhRAF04 G_raimondii|GhRAF21 1.00725
G_hirsutum|GhRAF04 G_raimondii|GhRAF04 1.00725
G_hirsutum|GhRAF08 A_thaliana|AT3G46920.1 0.97436
G_hirsutum|GhRAF08 G_arboreum|GaRAF13 1.00295
G_hirsutum|GhRAF08 G_arboreum|GaRAF09 1.00295
G_hirsutum|GhRAF08 G_barbadense|GbRAF39 1.00985
G_hirsutum|GhRAF08 G_barbadense|GbRAF33 1.00985
G_hirsutum|GhRAF08 G_barbadense|GbRAF08 1.00985
G_hirsutum|GhRAF08 G_raimondii|GhRAF52 1.00725
G_hirsutum|GhRAF08 G_raimondii|GhRAF50 1.00725
G_hirsutum|GhRAF08 G_raimondii|GhRAF28 1.00725
G_hirsutum|GhRAF08 G_raimondii|GhRAF08 1.00725
G_hirsutum|GhRAF44 G_arboreum|GaRAF29 1.00295
G_hirsutum|GhRAF44 G_arboreum|GaRAF22 1.00295
G_hirsutum|GhRAF44 G_barbadense|GbRAF48 1.00985
G_hirsutum|GhRAF44 G_barbadense|GbRAF46 1.00985
G_hirsutum|GhRAF44 G_barbadense|GbRAF22 1.00985
G_hirsutum|GhRAF44 G_barbadense|GbRAF20 1.00985
G_hirsutum|GhRAF44 G_raimondii|GhRAF46 1.00725
G_hirsutum|GhRAF44 G_raimondii|GhRAF44 1.00725
G_hirsutum|GhRAF44 G_raimondii|GhRAF22 1.00725
G_hirsutum|GhRAF44 G_raimondii|GhRAF21 1.00725
G_hirsutum|GhRAF44 G_raimondii|GhRAF04 1.00725
G_hirsutum|GhRAF23 A_thaliana|AT1G73660.1 1.19152
G_hirsutum|GhRAF23 A_thaliana|AT1G18160.1 1.19152
G_hirsutum|GhRAF23 G_arboreum|GaRAF25 1.00295
G_hirsutum|GhRAF23 G_arboreum|GaRAF19 1.00295
G_hirsutum|GhRAF23 G_barbadense|GbRAF45 1.00985
G_hirsutum|GhRAF23 G_barbadense|GbRAF26 1.00985
G_hirsutum|GhRAF23 G_barbadense|GbRAF19 1.00985
G_hirsutum|GhRAF23 G_raimondii|GhRAF40 1.00725
G_hirsutum|GhRAF23 G_raimondii|GhRAF23 1.00725
G_hirsutum|GhRAF23 G_raimondii|GhRAF09 1.00725
G_hirsutum|GhRAF23 G_raimondii|GhRAF01 1.00725
G_hirsutum|GhRAF01 G_arboreum|GaRAF25 1.00295
G_hirsutum|GhRAF01 G_arboreum|GaRAF19 1.00295
G_hirsutum|GhRAF01 G_barbadense|GbRAF52 1.00985
G_hirsutum|GhRAF01 G_barbadense|GbRAF45 1.00985
G_hirsutum|GhRAF01 G_barbadense|GbRAF26 1.00985
G_hirsutum|GhRAF01 G_barbadense|GbRAF19 1.00985
G_hirsutum|GhRAF01 G_raimondii|GhRAF40 1.00725
G_hirsutum|GhRAF01 G_raimondii|GhRAF23 1.00725
G_hirsutum|GhRAF01 G_raimondii|GhRAF09 1.00725
G_hirsutum|GhRAF01 G_raimondii|GhRAF01 1.00725
G_hirsutum|GhRAF13 G_arboreum|GaRAF12 1.00295
G_hirsutum|GhRAF13 G_barbadense|GbRAF36 1.00985
G_hirsutum|GhRAF13 G_barbadense|GbRAF11 1.00985
G_hirsutum|GhRAF13 G_raimondii|GhRAF39 1.00725
G_hirsutum|GhRAF13 G_raimondii|GhRAF31 1.00725
G_hirsutum|GhRAF13 G_raimondii|GhRAF13 1.00725
G_hirsutum|GhRAF21 G_arboreum|GaRAF29 1.00295
G_hirsutum|GhRAF21 G_arboreum|GaRAF22 1.00295
G_hirsutum|GhRAF21 G_barbadense|GbRAF48 1.00985
G_hirsutum|GhRAF21 G_barbadense|GbRAF46 1.00985
G_hirsutum|GhRAF21 G_barbadense|GbRAF22 1.00985
G_hirsutum|GhRAF21 G_barbadense|GbRAF20 1.00985
G_hirsutum|GhRAF21 G_raimondii|GhRAF46 1.00725
G_hirsutum|GhRAF21 G_raimondii|GhRAF44 1.00725
G_hirsutum|GhRAF21 G_raimondii|GhRAF22 1.00725
G_hirsutum|GhRAF21 G_raimondii|GhRAF21 1.00725
G_hirsutum|GhRAF21 G_raimondii|GhRAF04 1.00725
G_hirsutum|GhRAF49 G_arboreum|GaRAF15 1.00295
G_hirsutum|GhRAF49 G_arboreum|GaRAF14 1.00295
G_hirsutum|GhRAF49 G_arboreum|GaRAF10 1.00295
G_hirsutum|GhRAF49 G_barbadense|GbRAF41 1.00985
G_hirsutum|GhRAF49 G_barbadense|GbRAF40 1.00985
G_hirsutum|GhRAF49 G_barbadense|GbRAF34 1.00985
G_hirsutum|GhRAF49 G_barbadense|GbRAF15 1.00985
G_hirsutum|GhRAF49 G_barbadense|GbRAF14 1.00985
G_hirsutum|GhRAF49 G_barbadense|GbRAF09 1.00985
G_hirsutum|GhRAF49 G_raimondii|GhRAF49 1.00725
G_hirsutum|GhRAF49 G_raimondii|GhRAF48 1.00725
G_hirsutum|GhRAF49 G_raimondii|GhRAF27 1.00725
G_hirsutum|GhRAF49 G_raimondii|GhRAF26 1.00725
G_hirsutum|GhRAF49 G_raimondii|GhRAF15 1.00725
G_hirsutum|GhRAF49 G_raimondii|GhRAF07 1.00725
G_hirsutum|GhRAF37 G_arboreum|GaRAF04 1.00295
G_hirsutum|GhRAF37 G_barbadense|GbRAF29 1.00985
G_hirsutum|GhRAF37 G_barbadense|GbRAF03 1.00985
G_hirsutum|GhRAF37 G_raimondii|GhRAF56 1.00725
G_hirsutum|GhRAF37 G_raimondii|GhRAF37 1.00725
G_hirsutum|GhRAF07 G_arboreum|GaRAF15 1.00295
G_hirsutum|GhRAF07 G_arboreum|GaRAF14 1.00295
G_hirsutum|GhRAF07 G_arboreum|GaRAF10 1.00295
G_hirsutum|GhRAF07 G_barbadense|GbRAF41 1.00985
G_hirsutum|GhRAF07 G_barbadense|GbRAF40 1.00985
G_hirsutum|GhRAF07 G_barbadense|GbRAF34 1.00985
G_hirsutum|GhRAF07 G_barbadense|GbRAF15 1.00985
G_hirsutum|GhRAF07 G_barbadense|GbRAF14 1.00985
G_hirsutum|GhRAF07 G_barbadense|GbRAF09 1.00985
G_hirsutum|GhRAF07 G_raimondii|GhRAF49 1.00725
G_hirsutum|GhRAF07 G_raimondii|GhRAF48 1.00725
G_hirsutum|GhRAF07 G_raimondii|GhRAF27 1.00725
G_hirsutum|GhRAF07 G_raimondii|GhRAF26 1.00725
G_hirsutum|GhRAF07 G_raimondii|GhRAF15 1.00725
G_hirsutum|GhRAF07 G_raimondii|GhRAF07 1.00725
G_hirsutum|GhRAF39 G_arboreum|GaRAF12 1.00295
G_hirsutum|GhRAF39 G_barbadense|GbRAF36 1.00985
G_hirsutum|GhRAF39 G_barbadense|GbRAF11 1.00985
G_hirsutum|GhRAF39 G_raimondii|GhRAF39 1.00725
G_hirsutum|GhRAF39 G_raimondii|GhRAF31 1.00725
G_hirsutum|GhRAF39 G_raimondii|GhRAF13 1.00725
G_hirsutum|GhRAF40 G_arboreum|GaRAF25 1.00295
G_hirsutum|GhRAF40 G_arboreum|GaRAF19 1.00295
G_hirsutum|GhRAF40 G_barbadense|GbRAF52 1.00985
G_hirsutum|GhRAF40 G_barbadense|GbRAF45 1.00985
G_hirsutum|GhRAF40 G_barbadense|GbRAF26 1.00985
G_hirsutum|GhRAF40 G_barbadense|GbRAF19 1.00985
G_hirsutum|GhRAF40 G_raimondii|GhRAF40 1.00725
G_hirsutum|GhRAF40 G_raimondii|GhRAF23 1.00725
G_hirsutum|GhRAF40 G_raimondii|GhRAF09 1.00725
G_hirsutum|GhRAF40 G_raimondii|GhRAF01 1.00725
G_hirsutum|GhRAF19 G_arboreum|GaRAF26 1.00295
G_hirsutum|GhRAF19 G_barbadense|GbRAF51 1.00985
G_hirsutum|GhRAF19 G_barbadense|GbRAF25 1.00985
G_hirsutum|GhRAF19 G_raimondii|GhRAF41 1.00725
G_hirsutum|GhRAF19 G_raimondii|GhRAF19 1.00725
G_hirsutum|GhRAF06 A_thaliana|AT4G24480.1 1.15131
G_hirsutum|GhRAF06 G_arboreum|GaRAF28 1.00295
G_hirsutum|GhRAF06 G_arboreum|GaRAF11 1.00295
G_hirsutum|GhRAF06 G_barbadense|GbRAF37 1.00985
G_hirsutum|GhRAF06 G_barbadense|GbRAF35 1.00985
G_hirsutum|GhRAF06 G_barbadense|GbRAF12 1.00985
G_hirsutum|GhRAF06 G_barbadense|GbRAF10 1.00985
G_hirsutum|GhRAF06 G_raimondii|GhRAF51 1.00725
G_hirsutum|GhRAF06 G_raimondii|GhRAF30 1.00725
G_hirsutum|GhRAF06 G_raimondii|GhRAF14 1.00725
G_hirsutum|GhRAF06 G_raimondii|GhRAF06 1.00725
G_hirsutum|GhRAF14 G_arboreum|GaRAF28 1.00295
G_hirsutum|GhRAF14 G_arboreum|GaRAF11 1.00295
G_hirsutum|GhRAF14 G_barbadense|GbRAF37 1.00985
G_hirsutum|GhRAF14 G_barbadense|GbRAF35 1.00985
G_hirsutum|GhRAF14 G_barbadense|GbRAF12 1.00985
G_hirsutum|GhRAF14 G_barbadense|GbRAF10 1.00985
G_hirsutum|GhRAF14 G_raimondii|GhRAF51 1.00725
G_hirsutum|GhRAF14 G_raimondii|GhRAF30 1.00725
G_hirsutum|GhRAF14 G_raimondii|GhRAF14 1.00725
G_hirsutum|GhRAF14 G_raimondii|GhRAF06 1.00725
G_hirsutum|GhRAF27 G_arboreum|GaRAF15 1.00295
G_hirsutum|GhRAF27 G_arboreum|GaRAF14 1.00295
G_hirsutum|GhRAF27 G_arboreum|GaRAF10 1.00295
G_hirsutum|GhRAF27 G_barbadense|GbRAF41 1.00985
G_hirsutum|GhRAF27 G_barbadense|GbRAF40 1.00985
G_hirsutum|GhRAF27 G_barbadense|GbRAF34 1.00985
G_hirsutum|GhRAF27 G_barbadense|GbRAF15 1.00985
G_hirsutum|GhRAF27 G_barbadense|GbRAF14 1.00985
G_hirsutum|GhRAF27 G_barbadense|GbRAF09 1.00985
G_hirsutum|GhRAF27 G_raimondii|GhRAF49 1.00725
G_hirsutum|GhRAF27 G_raimondii|GhRAF48 1.00725
G_hirsutum|GhRAF27 G_raimondii|GhRAF27 1.00725
G_hirsutum|GhRAF27 G_raimondii|GhRAF26 1.00725
G_hirsutum|GhRAF27 G_raimondii|GhRAF15 1.00725
G_hirsutum|GhRAF27 G_raimondii|GhRAF07 1.00725
G_hirsutum|GhRAF32 A_thaliana|AT5G03730.2 1.19152
G_hirsutum|GhRAF32 G_arboreum|GaRAF21 1.00295
G_hirsutum|GhRAF32 G_arboreum|GaRAF07 1.00295
G_hirsutum|GhRAF32 G_arboreum|GaRAF02 1.00295
G_hirsutum|GhRAF32 G_barbadense|GbRAF47 1.00985
G_hirsutum|GhRAF32 G_barbadense|GbRAF32 1.00985
G_hirsutum|GhRAF32 G_barbadense|GbRAF28 1.00985
G_hirsutum|GhRAF32 G_barbadense|GbRAF21 1.00985
G_hirsutum|GhRAF32 G_barbadense|GbRAF07 1.00985
G_hirsutum|GhRAF32 G_barbadense|GbRAF02 1.00985
G_hirsutum|GhRAF32 G_raimondii|GhRAF53 1.00725
G_hirsutum|GhRAF32 G_raimondii|GhRAF45 1.00725
G_hirsutum|GhRAF32 G_raimondii|GhRAF38 1.00725
G_hirsutum|GhRAF32 G_raimondii|GhRAF32 1.00725
G_hirsutum|GhRAF32 G_raimondii|GhRAF20 1.00725
G_hirsutum|GhRAF32 G_raimondii|GhRAF17 1.00725
G_hirsutum|GhRAF28 G_arboreum|GaRAF13 1.00295
G_hirsutum|GhRAF28 G_arboreum|GaRAF09 1.00295
G_hirsutum|GhRAF28 G_barbadense|GbRAF39 1.00985
G_hirsutum|GhRAF28 G_barbadense|GbRAF33 1.00985
G_hirsutum|GhRAF28 G_barbadense|GbRAF08 1.00985
G_hirsutum|GhRAF28 G_raimondii|GhRAF52 1.00725
G_hirsutum|GhRAF28 G_raimondii|GhRAF50 1.00725
G_hirsutum|GhRAF28 G_raimondii|GhRAF28 1.00725
G_hirsutum|GhRAF28 G_raimondii|GhRAF08 1.00725
G_hirsutum|GhRAF30 G_arboreum|GaRAF28 1.00295
G_hirsutum|GhRAF30 G_arboreum|GaRAF11 1.00295
G_hirsutum|GhRAF30 G_barbadense|GbRAF37 1.00985
G_hirsutum|GhRAF30 G_barbadense|GbRAF35 1.00985
G_hirsutum|GhRAF30 G_barbadense|GbRAF12 1.00985
G_hirsutum|GhRAF30 G_barbadense|GbRAF10 1.00985
G_hirsutum|GhRAF30 G_raimondii|GhRAF51 1.00725
G_hirsutum|GhRAF30 G_raimondii|GhRAF30 1.00725
G_hirsutum|GhRAF30 G_raimondii|GhRAF14 1.00725
G_hirsutum|GhRAF30 G_raimondii|GhRAF06 1.00725
G_hirsutum|GhRAF20 G_arboreum|GaRAF21 1.00295
G_hirsutum|GhRAF20 G_arboreum|GaRAF07 1.00295
G_hirsutum|GhRAF20 G_arboreum|GaRAF02 1.00295
G_hirsutum|GhRAF20 G_barbadense|GbRAF47 1.00985
G_hirsutum|GhRAF20 G_barbadense|GbRAF32 1.00985
G_hirsutum|GhRAF20 G_barbadense|GbRAF28 1.00985
G_hirsutum|GhRAF20 G_barbadense|GbRAF21 1.00985
G_hirsutum|GhRAF20 G_barbadense|GbRAF07 1.00985
G_hirsutum|GhRAF20 G_barbadense|GbRAF02 1.00985
G_hirsutum|GhRAF20 G_raimondii|GhRAF53 1.00725
G_hirsutum|GhRAF20 G_raimondii|GhRAF45 1.00725
G_hirsutum|GhRAF20 G_raimondii|GhRAF38 1.00725
G_hirsutum|GhRAF20 G_raimondii|GhRAF32 1.00725
G_hirsutum|GhRAF20 G_raimondii|GhRAF20 1.00725
G_hirsutum|GhRAF20 G_raimondii|GhRAF17 1.00725
G_hirsutum|GhRAF54 A_thaliana|AT4G23050.2 0.65605
G_hirsutum|GhRAF54 G_arboreum|GaRAF03 1.00295
G_hirsutum|GhRAF54 G_barbadense|GbRAF54 1.00985
G_hirsutum|GhRAF54 G_barbadense|GbRAF06 1.00985
G_hirsutum|GhRAF54 G_raimondii|GhRAF54 1.00725
G_hirsutum|GhRAF54 G_raimondii|GhRAF34 1.00725
G_hirsutum|GhRAF54 G_raimondii|GhRAF33 1.00725
G_hirsutum|GhRAF03 G_arboreum|GaRAF23 1.00295
G_hirsutum|GhRAF03 G_barbadense|GbRAF49 1.00985
G_hirsutum|GhRAF03 G_barbadense|GbRAF23 1.00985
G_hirsutum|GhRAF03 G_raimondii|GhRAF43 1.00725
G_hirsutum|GhRAF03 G_raimondii|GhRAF03 1.00725
G_hirsutum|GhRAF25 G_arboreum|GaRAF24 1.00295
G_hirsutum|GhRAF25 G_arboreum|GaRAF18 1.00295
G_hirsutum|GhRAF25 G_barbadense|GbRAF50 1.00985
G_hirsutum|GhRAF25 G_barbadense|GbRAF44 1.00985
G_hirsutum|GhRAF25 G_barbadense|GbRAF24 1.00985
G_hirsutum|GhRAF25 G_barbadense|GbRAF18 1.00985
G_hirsutum|GhRAF25 G_raimondii|GhRAF42 1.00725
G_hirsutum|GhRAF25 G_raimondii|GhRAF25 1.00725
G_hirsutum|GhRAF25 G_raimondii|GhRAF24 1.00725
G_hirsutum|GhRAF25 G_raimondii|GhRAF10 1.00725
G_hirsutum|GhRAF25 G_raimondii|GhRAF02 1.00725
G_hirsutum|GhRAF41 A_thaliana|AT2G35050.1 1.18619
G_hirsutum|GhRAF41 G_arboreum|GaRAF26 1.00295
G_hirsutum|GhRAF41 G_arboreum|GaRAF01 1.00295
G_hirsutum|GhRAF41 G_barbadense|GbRAF51 1.00985
G_hirsutum|GhRAF41 G_barbadense|GbRAF27 1.00985
G_hirsutum|GhRAF41 G_barbadense|GbRAF25 1.00985
G_hirsutum|GhRAF41 G_barbadense|GbRAF01 1.00985
G_hirsutum|GhRAF41 G_raimondii|GhRAF41 1.00725
G_hirsutum|GhRAF41 G_raimondii|GhRAF19 1.00725
G_hirsutum|GhRAF41 G_raimondii|GhRAF18 1.00725
G_hirsutum|GhRAF36 G_arboreum|GaRAF06 1.00295
G_hirsutum|GhRAF36 G_arboreum|GaRAF05 1.00295
G_hirsutum|GhRAF36 G_barbadense|GbRAF05 1.00985
G_hirsutum|GhRAF36 G_barbadense|GbRAF04 1.00985
G_hirsutum|GhRAF36 G_raimondii|GhRAF55 1.00725
G_hirsutum|GhRAF36 G_raimondii|GhRAF36 1.00725
G_hirsutum|GhRAF36 G_raimondii|GhRAF35 1.00725
G_hirsutum|GhRAF36 G_raimondii|GhRAF16 1.00725
G_hirsutum|GhRAF52 G_arboreum|GaRAF13 1.00295
G_hirsutum|GhRAF52 G_arboreum|GaRAF09 1.00295
G_hirsutum|GhRAF52 G_barbadense|GbRAF39 1.00985
G_hirsutum|GhRAF52 G_barbadense|GbRAF33 1.00985
G_hirsutum|GhRAF52 G_barbadense|GbRAF08 1.00985
G_hirsutum|GhRAF52 G_raimondii|GhRAF52 1.00725
G_hirsutum|GhRAF52 G_raimondii|GhRAF50 1.00725
G_hirsutum|GhRAF52 G_raimondii|GhRAF28 1.00725
G_hirsutum|GhRAF52 G_raimondii|GhRAF08 1.00725
G_hirsutum|GhRAF12 A_thaliana|AT3G58640.1 1.19152
G_hirsutum|GhRAF12 G_arboreum|GaRAF08 1.00295
G_hirsutum|GhRAF12 G_barbadense|GbRAF53 1.00985
G_hirsutum|GhRAF12 G_barbadense|GbRAF31 1.00985
G_hirsutum|GhRAF12 G_raimondii|GhRAF12 1.00725
G_hirsutum|GhRAF17 G_arboreum|GaRAF21 1.00295
G_hirsutum|GhRAF17 G_arboreum|GaRAF07 1.00295
G_hirsutum|GhRAF17 G_arboreum|GaRAF02 1.00295
G_hirsutum|GhRAF17 G_barbadense|GbRAF47 1.00985
G_hirsutum|GhRAF17 G_barbadense|GbRAF32 1.00985
G_hirsutum|GhRAF17 G_barbadense|GbRAF28 1.00985
G_hirsutum|GhRAF17 G_barbadense|GbRAF21 1.00985
G_hirsutum|GhRAF17 G_barbadense|GbRAF07 1.00985
G_hirsutum|GhRAF17 G_barbadense|GbRAF02 1.00985
G_hirsutum|GhRAF17 G_raimondii|GhRAF53 1.00725
G_hirsutum|GhRAF17 G_raimondii|GhRAF45 1.00725
G_hirsutum|GhRAF17 G_raimondii|GhRAF38 1.00725
G_hirsutum|GhRAF17 G_raimondii|GhRAF32 1.00725
G_hirsutum|GhRAF17 G_raimondii|GhRAF20 1.00725
G_hirsutum|GhRAF17 G_raimondii|GhRAF17 1.00725
G_hirsutum|GhRAF55 G_arboreum|GaRAF06 1.00295
G_hirsutum|GhRAF55 G_arboreum|GaRAF05 1.00295
G_hirsutum|GhRAF55 G_barbadense|GbRAF05 1.00985
G_hirsutum|GhRAF55 G_barbadense|GbRAF04 1.00985
G_hirsutum|GhRAF55 G_raimondii|GhRAF55 1.00725
G_hirsutum|GhRAF55 G_raimondii|GhRAF36 1.00725
G_hirsutum|GhRAF55 G_raimondii|GhRAF35 1.00725
G_hirsutum|GhRAF55 G_raimondii|GhRAF16 1.00725
G_hirsutum|GhRAF43 G_arboreum|GaRAF23 1.00295
G_hirsutum|GhRAF43 G_barbadense|GbRAF49 1.00985
G_hirsutum|GhRAF43 G_barbadense|GbRAF48 1.00985
G_hirsutum|GhRAF43 G_barbadense|GbRAF23 1.00985
G_hirsutum|GhRAF43 G_raimondii|GhRAF43 1.00725
G_hirsutum|GhRAF43 G_raimondii|GhRAF04 1.00725
G_hirsutum|GhRAF43 G_raimondii|GhRAF03 1.00725
G_hirsutum|GhRAF11 G_arboreum|GaRAF17 1.00295
G_hirsutum|GhRAF11 G_arboreum|GaRAF16 1.00295
G_hirsutum|GhRAF11 G_barbadense|GbRAF43 1.00985
G_hirsutum|GhRAF11 G_barbadense|GbRAF42 1.00985
G_hirsutum|GhRAF11 G_barbadense|GbRAF17 1.00985
G_hirsutum|GhRAF11 G_barbadense|GbRAF16 1.00985
G_hirsutum|GhRAF11 G_raimondii|GhRAF47 1.00725
G_hirsutum|GhRAF11 G_raimondii|GhRAF11 1.00725
G_hirsutum|GhRAF11 G_raimondii|GhRAF05 1.00725
G_hirsutum|GhRAF48 A_thaliana|AT5G11850.1 1.07891
G_hirsutum|GhRAF48 G_arboreum|GaRAF15 1.00295
G_hirsutum|GhRAF48 G_arboreum|GaRAF14 1.00295
G_hirsutum|GhRAF48 G_arboreum|GaRAF10 1.00295
G_hirsutum|GhRAF48 G_barbadense|GbRAF41 1.00985
G_hirsutum|GhRAF48 G_barbadense|GbRAF40 1.00985
G_hirsutum|GhRAF48 G_barbadense|GbRAF34 1.00985
G_hirsutum|GhRAF48 G_barbadense|GbRAF15 1.00985
G_hirsutum|GhRAF48 G_barbadense|GbRAF14 1.00985
G_hirsutum|GhRAF48 G_barbadense|GbRAF09 1.00985
G_hirsutum|GhRAF48 G_raimondii|GhRAF49 1.00725
G_hirsutum|GhRAF48 G_raimondii|GhRAF48 1.00725
G_hirsutum|GhRAF48 G_raimondii|GhRAF27 1.00725
G_hirsutum|GhRAF48 G_raimondii|GhRAF26 1.00725
G_hirsutum|GhRAF48 G_raimondii|GhRAF15 1.00725
G_hirsutum|GhRAF48 G_raimondii|GhRAF07 1.00725
G_hirsutum|GhRAF47 A_thaliana|AT3G24715.1 0.90648
G_hirsutum|GhRAF47 G_arboreum|GaRAF17 1.00295
G_hirsutum|GhRAF47 G_arboreum|GaRAF16 1.00295
G_hirsutum|GhRAF47 G_barbadense|GbRAF43 1.00985
G_hirsutum|GhRAF47 G_barbadense|GbRAF42 1.00985
G_hirsutum|GhRAF47 G_barbadense|GbRAF17 1.00985
G_hirsutum|GhRAF47 G_barbadense|GbRAF16 1.00985
G_hirsutum|GhRAF47 G_raimondii|GhRAF47 1.00725
G_hirsutum|GhRAF47 G_raimondii|GhRAF11 1.00725
G_hirsutum|GhRAF47 G_raimondii|GhRAF05 1.00725
G_hirsutum|GhRAF42 G_arboreum|GaRAF24 1.00295
G_hirsutum|GhRAF42 G_arboreum|GaRAF18 1.00295
G_hirsutum|GhRAF42 G_barbadense|GbRAF50 1.00985
G_hirsutum|GhRAF42 G_barbadense|GbRAF44 1.00985
G_hirsutum|GhRAF42 G_barbadense|GbRAF24 1.00985
G_hirsutum|GhRAF42 G_barbadense|GbRAF18 1.00985
G_hirsutum|GhRAF42 G_raimondii|GhRAF42 1.00725
G_hirsutum|GhRAF42 G_raimondii|GhRAF25 1.00725
G_hirsutum|GhRAF42 G_raimondii|GhRAF24 1.00725
G_hirsutum|GhRAF42 G_raimondii|GhRAF10 1.00725
G_hirsutum|GhRAF42 G_raimondii|GhRAF02 1.00725
G_hirsutum|GhRAF10 G_arboreum|GaRAF24 1.00295
G_hirsutum|GhRAF10 G_arboreum|GaRAF18 1.00295
G_hirsutum|GhRAF10 G_barbadense|GbRAF50 1.00985
G_hirsutum|GhRAF10 G_barbadense|GbRAF44 1.00985
G_hirsutum|GhRAF10 G_barbadense|GbRAF24 1.00985
G_hirsutum|GhRAF10 G_barbadense|GbRAF18 1.00985
G_hirsutum|GhRAF10 G_raimondii|GhRAF42 1.00725
G_hirsutum|GhRAF10 G_raimondii|GhRAF25 1.00725
G_hirsutum|GhRAF10 G_raimondii|GhRAF24 1.00725
G_hirsutum|GhRAF10 G_raimondii|GhRAF10 1.00725
G_hirsutum|GhRAF10 G_raimondii|GhRAF02 1.00725
G_hirsutum|GhRAF24 G_arboreum|GaRAF24 1.00295
G_hirsutum|GhRAF24 G_arboreum|GaRAF18 1.00295
G_hirsutum|GhRAF24 G_barbadense|GbRAF50 1.00985
G_hirsutum|GhRAF24 G_barbadense|GbRAF44 1.00985
G_hirsutum|GhRAF24 G_barbadense|GbRAF24 1.00985
G_hirsutum|GhRAF24 G_barbadense|GbRAF18 1.00985
G_hirsutum|GhRAF24 G_raimondii|GhRAF42 1.00725
G_hirsutum|GhRAF24 G_raimondii|GhRAF25 1.00725
G_hirsutum|GhRAF24 G_raimondii|GhRAF24 1.00725
G_hirsutum|GhRAF24 G_raimondii|GhRAF10 1.00725
G_hirsutum|GhRAF24 G_raimondii|GhRAF02 1.00725
G_hirsutum|GhRAF05 G_arboreum|GaRAF17 1.00295
G_hirsutum|GhRAF05 G_arboreum|GaRAF16 1.00295
G_hirsutum|GhRAF05 G_barbadense|GbRAF43 1.00985
G_hirsutum|GhRAF05 G_barbadense|GbRAF42 1.00985
G_hirsutum|GhRAF05 G_barbadense|GbRAF17 1.00985
G_hirsutum|GhRAF05 G_barbadense|GbRAF16 1.00985
G_hirsutum|GhRAF05 G_raimondii|GhRAF47 1.00725
G_hirsutum|GhRAF05 G_raimondii|GhRAF11 1.00725
G_hirsutum|GhRAF05 G_raimondii|GhRAF05 1.00725
G_hirsutum|GhRAF51 G_arboreum|GaRAF28 1.00295
G_hirsutum|GhRAF51 G_arboreum|GaRAF11 1.00295
G_hirsutum|GhRAF51 G_barbadense|GbRAF37 1.00985
G_hirsutum|GhRAF51 G_barbadense|GbRAF35 1.00985
G_hirsutum|GhRAF51 G_barbadense|GbRAF12 1.00985
G_hirsutum|GhRAF51 G_barbadense|GbRAF10 1.00985
G_hirsutum|GhRAF51 G_raimondii|GhRAF51 1.00725
G_hirsutum|GhRAF51 G_raimondii|GhRAF30 1.00725
G_hirsutum|GhRAF51 G_raimondii|GhRAF14 1.00725
G_hirsutum|GhRAF51 G_raimondii|GhRAF06 1.00725
G_hirsutum|GhRAF29 G_raimondii|GhRAF29 0.1670
G_hirsutum|GhRAF22 G_arboreum|GaRAF29 1.00295
G_hirsutum|GhRAF22 G_barbadense|GbRAF48 1.00985
G_hirsutum|GhRAF22 G_barbadense|GbRAF46 1.00985
G_hirsutum|GhRAF22 G_barbadense|GbRAF22 1.00985
G_hirsutum|GhRAF22 G_barbadense|GbRAF20 1.00985
G_hirsutum|GhRAF22 G_raimondii|GhRAF46 1.00725
G_hirsutum|GhRAF22 G_raimondii|GhRAF44 1.00725
G_hirsutum|GhRAF22 G_raimondii|GhRAF22 1.00725
G_hirsutum|GhRAF22 G_raimondii|GhRAF21 1.00725
G_hirsutum|GhRAF22 G_raimondii|GhRAF04 1.00725
G_hirsutum|GhRAF18 A_thaliana|AT1G79570.1 1.15681
G_hirsutum|GhRAF18 G_arboreum|GaRAF01 1.00295
G_hirsutum|GhRAF18 G_barbadense|GbRAF27 1.00985
G_hirsutum|GhRAF18 G_barbadense|GbRAF01 1.00985
G_hirsutum|GhRAF18 G_raimondii|GhRAF41 1.00725
G_hirsutum|GhRAF18 G_raimondii|GhRAF18 1.00725
G_hirsutum|GhRAF34 G_arboreum|GaRAF03 1.00295
G_hirsutum|GhRAF34 G_barbadense|GbRAF54 1.00985
G_hirsutum|GhRAF34 G_barbadense|GbRAF06 1.00985
G_hirsutum|GhRAF34 G_raimondii|GhRAF54 1.00725
G_hirsutum|GhRAF34 G_raimondii|GhRAF34 1.00725
G_hirsutum|GhRAF34 G_raimondii|GhRAF33 1.00725
G_hirsutum|GhRAF15 G_arboreum|GaRAF15 1.00295
G_hirsutum|GhRAF15 G_arboreum|GaRAF14 1.00295
G_hirsutum|GhRAF15 G_arboreum|GaRAF10 1.00295
G_hirsutum|GhRAF15 G_barbadense|GbRAF41 1.00985
G_hirsutum|GhRAF15 G_barbadense|GbRAF40 1.00985
G_hirsutum|GhRAF15 G_barbadense|GbRAF34 1.00985
G_hirsutum|GhRAF15 G_barbadense|GbRAF15 1.00985
G_hirsutum|GhRAF15 G_barbadense|GbRAF14 1.00985
G_hirsutum|GhRAF15 G_barbadense|GbRAF09 1.00985
G_hirsutum|GhRAF15 G_raimondii|GhRAF49 1.00725
G_hirsutum|GhRAF15 G_raimondii|GhRAF48 1.00725
G_hirsutum|GhRAF15 G_raimondii|GhRAF27 1.00725
G_hirsutum|GhRAF15 G_raimondii|GhRAF26 1.00725
G_hirsutum|GhRAF15 G_raimondii|GhRAF15 1.00725
G_hirsutum|GhRAF15 G_raimondii|GhRAF07 1.00725
G_hirsutum|GhRAF02 A_thaliana|AT1G08720.1 1.07171
G_hirsutum|GhRAF02 G_arboreum|GaRAF24 1.00295
G_hirsutum|GhRAF02 G_arboreum|GaRAF18 1.00295
G_hirsutum|GhRAF02 G_barbadense|GbRAF50 1.00985
G_hirsutum|GhRAF02 G_barbadense|GbRAF44 1.00985
G_hirsutum|GhRAF02 G_barbadense|GbRAF24 1.00985
G_hirsutum|GhRAF02 G_barbadense|GbRAF18 1.00985
G_hirsutum|GhRAF02 G_raimondii|GhRAF42 1.00725
G_hirsutum|GhRAF02 G_raimondii|GhRAF25 1.00725
G_hirsutum|GhRAF02 G_raimondii|GhRAF24 1.00725
G_hirsutum|GhRAF02 G_raimondii|GhRAF10 1.00725
G_hirsutum|GhRAF02 G_raimondii|GhRAF02 1.00725
G_hirsutum|GhRAF31 G_arboreum|GaRAF12 1.00295
G_hirsutum|GhRAF31 G_barbadense|GbRAF36 1.00985
G_hirsutum|GhRAF31 G_barbadense|GbRAF11 1.00985
G_hirsutum|GhRAF31 G_raimondii|GhRAF39 1.00725
G_hirsutum|GhRAF31 G_raimondii|GhRAF31 1.00725
G_hirsutum|GhRAF31 G_raimondii|GhRAF13 1.00725
G_hirsutum|GhRAF26 G_arboreum|GaRAF15 1.00295
G_hirsutum|GhRAF26 G_arboreum|GaRAF14 1.00295
G_hirsutum|GhRAF26 G_arboreum|GaRAF10 1.00295
G_hirsutum|GhRAF26 G_barbadense|GbRAF41 1.00985
G_hirsutum|GhRAF26 G_barbadense|GbRAF40 1.00985
G_hirsutum|GhRAF26 G_barbadense|GbRAF34 1.00985
G_hirsutum|GhRAF26 G_barbadense|GbRAF15 1.00985
G_hirsutum|GhRAF26 G_barbadense|GbRAF14 1.00985
G_hirsutum|GhRAF26 G_barbadense|GbRAF09 1.00985
G_hirsutum|GhRAF26 G_raimondii|GhRAF49 1.00725
G_hirsutum|GhRAF26 G_raimondii|GhRAF48 1.00725
G_hirsutum|GhRAF26 G_raimondii|GhRAF27 1.00725
G_hirsutum|GhRAF26 G_raimondii|GhRAF26 1.00725
G_hirsutum|GhRAF26 G_raimondii|GhRAF15 1.00725
G_hirsutum|GhRAF26 G_raimondii|GhRAF07 1.00725
G_hirsutum|GhRAF50 G_arboreum|GaRAF13 1.00295
G_hirsutum|GhRAF50 G_arboreum|GaRAF09 1.00295
G_hirsutum|GhRAF50 G_barbadense|GbRAF39 1.00985
G_hirsutum|GhRAF50 G_barbadense|GbRAF33 1.00985
G_hirsutum|GhRAF50 G_barbadense|GbRAF08 1.00985
G_hirsutum|GhRAF50 G_raimondii|GhRAF52 1.00725
G_hirsutum|GhRAF50 G_raimondii|GhRAF50 1.00725
G_hirsutum|GhRAF50 G_raimondii|GhRAF28 1.00725
G_hirsutum|GhRAF50 G_raimondii|GhRAF08 1.00725
G_hirsutum|GhRAF45 G_arboreum|GaRAF21 1.00295
G_hirsutum|GhRAF45 G_arboreum|GaRAF07 1.00295
G_hirsutum|GhRAF45 G_arboreum|GaRAF02 1.00295
G_hirsutum|GhRAF45 G_barbadense|GbRAF47 1.00985
G_hirsutum|GhRAF45 G_barbadense|GbRAF32 1.00985
G_hirsutum|GhRAF45 G_barbadense|GbRAF28 1.00985
G_hirsutum|GhRAF45 G_barbadense|GbRAF21 1.00985
G_hirsutum|GhRAF45 G_barbadense|GbRAF07 1.00985
G_hirsutum|GhRAF45 G_barbadense|GbRAF02 1.00985
G_hirsutum|GhRAF45 G_raimondii|GhRAF53 1.00725
G_hirsutum|GhRAF45 G_raimondii|GhRAF45 1.00725
G_hirsutum|GhRAF45 G_raimondii|GhRAF38 1.00725
G_hirsutum|GhRAF45 G_raimondii|GhRAF32 1.00725
G_hirsutum|GhRAF45 G_raimondii|GhRAF20 1.00725
G_hirsutum|GhRAF45 G_raimondii|GhRAF17 1.00725
G_hirsutum|GhRAF53 A_thaliana|AT5G03730.2 1.19152
G_hirsutum|GhRAF53 G_arboreum|GaRAF21 1.00295
G_hirsutum|GhRAF53 G_arboreum|GaRAF07 1.00295
G_hirsutum|GhRAF53 G_arboreum|GaRAF02 1.00295
G_hirsutum|GhRAF53 G_barbadense|GbRAF47 1.00985
G_hirsutum|GhRAF53 G_barbadense|GbRAF32 1.00985
G_hirsutum|GhRAF53 G_barbadense|GbRAF28 1.00985
G_hirsutum|GhRAF53 G_barbadense|GbRAF21 1.00985
G_hirsutum|GhRAF53 G_barbadense|GbRAF07 1.00985
G_hirsutum|GhRAF53 G_barbadense|GbRAF02 1.00985
G_hirsutum|GhRAF53 G_raimondii|GhRAF53 1.00725
G_hirsutum|GhRAF53 G_raimondii|GhRAF45 1.00725
G_hirsutum|GhRAF53 G_raimondii|GhRAF38 1.00725
G_hirsutum|GhRAF53 G_raimondii|GhRAF32 1.00725
G_hirsutum|GhRAF53 G_raimondii|GhRAF20 1.00725
G_hirsutum|GhRAF53 G_raimondii|GhRAF17 1.00725
G_hirsutum|GhRAF16 G_arboreum|GaRAF06 1.00295
G_hirsutum|GhRAF16 G_arboreum|GaRAF05 1.00295
G_hirsutum|GhRAF16 G_barbadense|GbRAF05 1.00985
G_hirsutum|GhRAF16 G_barbadense|GbRAF04 1.00985
G_hirsutum|GhRAF16 G_raimondii|GhRAF55 1.00725
G_hirsutum|GhRAF16 G_raimondii|GhRAF36 1.00725
G_hirsutum|GhRAF16 G_raimondii|GhRAF35 1.00725
G_hirsutum|GhRAF16 G_raimondii|GhRAF16 1.00725
G_hirsutum|GhRAF38 G_arboreum|GaRAF21 1.00295
G_hirsutum|GhRAF38 G_arboreum|GaRAF07 1.00295
G_hirsutum|GhRAF38 G_arboreum|GaRAF02 1.00295
G_hirsutum|GhRAF38 G_barbadense|GbRAF47 1.00985
G_hirsutum|GhRAF38 G_barbadense|GbRAF32 1.00985
G_hirsutum|GhRAF38 G_barbadense|GbRAF28 1.00985
G_hirsutum|GhRAF38 G_barbadense|GbRAF21 1.00985
G_hirsutum|GhRAF38 G_barbadense|GbRAF07 1.00985
G_hirsutum|GhRAF38 G_barbadense|GbRAF02 1.00985
G_hirsutum|GhRAF38 G_raimondii|GhRAF53 1.00725
G_hirsutum|GhRAF38 G_raimondii|GhRAF45 1.00725
G_hirsutum|GhRAF38 G_raimondii|GhRAF38 1.00725
G_hirsutum|GhRAF38 G_raimondii|GhRAF32 1.00725
G_hirsutum|GhRAF38 G_raimondii|GhRAF20 1.00725
G_hirsutum|GhRAF38 G_raimondii|GhRAF17 1.00725
G_hirsutum|GhRAF33 G_arboreum|GaRAF03 1.00295
G_hirsutum|GhRAF33 G_barbadense|GbRAF54 1.00985
G_hirsutum|GhRAF33 G_barbadense|GbRAF06 1.00985
G_hirsutum|GhRAF33 G_raimondii|GhRAF54 1.00725
G_hirsutum|GhRAF33 G_raimondii|GhRAF34 1.00725
G_hirsutum|GhRAF33 G_raimondii|GhRAF33 1.00725
G_hirsutum|GhRAF09 A_thaliana|AT1G73660.1 1.19152
G_hirsutum|GhRAF09 G_arboreum|GaRAF25 1.00295
G_hirsutum|GhRAF09 G_arboreum|GaRAF19 1.00295
G_hirsutum|GhRAF09 G_barbadense|GbRAF45 1.00985
G_hirsutum|GhRAF09 G_barbadense|GbRAF26 1.00985
G_hirsutum|GhRAF09 G_barbadense|GbRAF19 1.00985
G_hirsutum|GhRAF09 G_raimondii|GhRAF40 1.00725
G_hirsutum|GhRAF09 G_raimondii|GhRAF23 1.00725
G_hirsutum|GhRAF09 G_raimondii|GhRAF09 1.00725
G_hirsutum|GhRAF09 G_raimondii|GhRAF01 1.00725
G_hirsutum|GhRAF35 G_arboreum|GaRAF06 1.00295
G_hirsutum|GhRAF35 G_arboreum|GaRAF05 1.00295
G_hirsutum|GhRAF35 G_barbadense|GbRAF05 1.00985
G_hirsutum|GhRAF35 G_barbadense|GbRAF04 1.00985
G_hirsutum|GhRAF35 G_raimondii|GhRAF55 1.00725
G_hirsutum|GhRAF35 G_raimondii|GhRAF36 1.00725
G_hirsutum|GhRAF35 G_raimondii|GhRAF35 1.00725
G_hirsutum|GhRAF35 G_raimondii|GhRAF16 1.00725
G_hirsutum|GhRAF46 G_arboreum|GaRAF29 1.00295
G_hirsutum|GhRAF46 G_arboreum|GaRAF22 1.00295
G_hirsutum|GhRAF46 G_barbadense|GbRAF48 1.00985
G_hirsutum|GhRAF46 G_barbadense|GbRAF46 1.00985
G_hirsutum|GhRAF46 G_barbadense|GbRAF22 1.00985
G_hirsutum|GhRAF46 G_barbadense|GbRAF20 1.00985
G_hirsutum|GhRAF46 G_raimondii|GhRAF46 1.00725
G_hirsutum|GhRAF46 G_raimondii|GhRAF44 1.00725
G_hirsutum|GhRAF46 G_raimondii|GhRAF22 1.00725
G_hirsutum|GhRAF46 G_raimondii|GhRAF21 1.00725
G_hirsutum|GhRAF46 G_raimondii|GhRAF04 1.00725
G_hirsutum|GhRAF56 A_thaliana|AT1G04700.1 0.84062
G_hirsutum|GhRAF56 G_arboreum|GaRAF04 1.00295
G_hirsutum|GhRAF56 G_barbadense|GbRAF29 1.00985
G_hirsutum|GhRAF56 G_barbadense|GbRAF03 1.00985
G_hirsutum|GhRAF56 G_raimondii|GhRAF56 1.00725
G_hirsutum|GhRAF56 G_raimondii|GhRAF37 1.00725
G_raimondii|GhRAF01 G_arboreum|GaRAF25 1.00295
G_raimondii|GhRAF01 G_arboreum|GaRAF19 1.00295
G_raimondii|GhRAF01 G_barbadense|GbRAF52 1.00985
G_raimondii|GhRAF01 G_barbadense|GbRAF45 1.00985
G_raimondii|GhRAF01 G_barbadense|GbRAF26 1.00985
G_raimondii|GhRAF01 G_barbadense|GbRAF19 1.00985
G_raimondii|GhRAF01 G_hirsutum|GhRAF40 1.00725
G_raimondii|GhRAF01 G_hirsutum|GhRAF23 1.00725
G_raimondii|GhRAF01 G_hirsutum|GhRAF09 1.00725
G_raimondii|GhRAF01 G_hirsutum|GhRAF01 1.00725
G_raimondii|GhRAF47 A_thaliana|AT3G24715.1 0.90648
G_raimondii|GhRAF47 G_arboreum|GaRAF17 1.00295
G_raimondii|GhRAF47 G_arboreum|GaRAF16 1.00295
G_raimondii|GhRAF47 G_barbadense|GbRAF43 1.00985
G_raimondii|GhRAF47 G_barbadense|GbRAF42 1.00985
G_raimondii|GhRAF47 G_barbadense|GbRAF17 1.00985
G_raimondii|GhRAF47 G_barbadense|GbRAF16 1.00985
G_raimondii|GhRAF47 G_hirsutum|GhRAF47 1.00725
G_raimondii|GhRAF47 G_hirsutum|GhRAF11 1.00725
G_raimondii|GhRAF47 G_hirsutum|GhRAF05 1.00725
G_raimondii|GhRAF53 A_thaliana|AT5G03730.2 1.19152
G_raimondii|GhRAF53 G_arboreum|GaRAF21 1.00295
G_raimondii|GhRAF53 G_arboreum|GaRAF07 1.00295
G_raimondii|GhRAF53 G_arboreum|GaRAF02 1.00295
G_raimondii|GhRAF53 G_barbadense|GbRAF47 1.00985
G_raimondii|GhRAF53 G_barbadense|GbRAF32 1.00985
G_raimondii|GhRAF53 G_barbadense|GbRAF28 1.00985
G_raimondii|GhRAF53 G_barbadense|GbRAF21 1.00985
G_raimondii|GhRAF53 G_barbadense|GbRAF07 1.00985
G_raimondii|GhRAF53 G_barbadense|GbRAF02 1.00985
G_raimondii|GhRAF53 G_hirsutum|GhRAF53 1.00725
G_raimondii|GhRAF53 G_hirsutum|GhRAF45 1.00725
G_raimondii|GhRAF53 G_hirsutum|GhRAF38 1.00725
G_raimondii|GhRAF53 G_hirsutum|GhRAF32 1.00725
G_raimondii|GhRAF53 G_hirsutum|GhRAF20 1.00725
G_raimondii|GhRAF53 G_hirsutum|GhRAF17 1.00725
G_raimondii|GhRAF32 A_thaliana|AT5G03730.2 1.19152
G_raimondii|GhRAF32 G_arboreum|GaRAF21 1.00295
G_raimondii|GhRAF32 G_arboreum|GaRAF07 1.00295
G_raimondii|GhRAF32 G_arboreum|GaRAF02 1.00295
G_raimondii|GhRAF32 G_barbadense|GbRAF47 1.00985
G_raimondii|GhRAF32 G_barbadense|GbRAF32 1.00985
G_raimondii|GhRAF32 G_barbadense|GbRAF28 1.00985
G_raimondii|GhRAF32 G_barbadense|GbRAF21 1.00985
G_raimondii|GhRAF32 G_barbadense|GbRAF07 1.00985
G_raimondii|GhRAF32 G_barbadense|GbRAF02 1.00985
G_raimondii|GhRAF32 G_hirsutum|GhRAF53 1.00725
G_raimondii|GhRAF32 G_hirsutum|GhRAF45 1.00725
G_raimondii|GhRAF32 G_hirsutum|GhRAF38 1.00725
G_raimondii|GhRAF32 G_hirsutum|GhRAF32 1.00725
G_raimondii|GhRAF32 G_hirsutum|GhRAF20 1.00725
G_raimondii|GhRAF32 G_hirsutum|GhRAF17 1.00725
G_raimondii|GhRAF29 G_hirsutum|GhRAF29 0.1670
G_raimondii|GhRAF04 A_thaliana|AT3G06620.1 0.97458
G_raimondii|GhRAF04 G_arboreum|GaRAF29 1.00295
G_raimondii|GhRAF04 G_arboreum|GaRAF23 1.00295
G_raimondii|GhRAF04 G_arboreum|GaRAF22 1.00295
G_raimondii|GhRAF04 G_barbadense|GbRAF48 1.00985
G_raimondii|GhRAF04 G_barbadense|GbRAF46 1.00985
G_raimondii|GhRAF04 G_barbadense|GbRAF22 1.00985
G_raimondii|GhRAF04 G_barbadense|GbRAF20 1.00985
G_raimondii|GhRAF04 G_hirsutum|GhRAF46 1.00725
G_raimondii|GhRAF04 G_hirsutum|GhRAF44 1.00725
G_raimondii|GhRAF04 G_hirsutum|GhRAF43 1.00725
G_raimondii|GhRAF04 G_hirsutum|GhRAF22 1.00725
G_raimondii|GhRAF04 G_hirsutum|GhRAF21 1.00725
G_raimondii|GhRAF04 G_hirsutum|GhRAF04 1.00725
G_raimondii|GhRAF43 G_arboreum|GaRAF23 1.00295
G_raimondii|GhRAF43 G_barbadense|GbRAF49 1.00985
G_raimondii|GhRAF43 G_barbadense|GbRAF48 1.00985
G_raimondii|GhRAF43 G_barbadense|GbRAF23 1.00985
G_raimondii|GhRAF43 G_hirsutum|GhRAF43 1.00725
G_raimondii|GhRAF43 G_hirsutum|GhRAF04 1.00725
G_raimondii|GhRAF43 G_hirsutum|GhRAF03 1.00725
G_raimondii|GhRAF24 G_arboreum|GaRAF24 1.00295
G_raimondii|GhRAF24 G_arboreum|GaRAF18 1.00295
G_raimondii|GhRAF24 G_barbadense|GbRAF50 1.00985
G_raimondii|GhRAF24 G_barbadense|GbRAF44 1.00985
G_raimondii|GhRAF24 G_barbadense|GbRAF24 1.00985
G_raimondii|GhRAF24 G_barbadense|GbRAF18 1.00985
G_raimondii|GhRAF24 G_hirsutum|GhRAF42 1.00725
G_raimondii|GhRAF24 G_hirsutum|GhRAF25 1.00725
G_raimondii|GhRAF24 G_hirsutum|GhRAF24 1.00725
G_raimondii|GhRAF24 G_hirsutum|GhRAF10 1.00725
G_raimondii|GhRAF24 G_hirsutum|GhRAF02 1.00725
G_raimondii|GhRAF31 G_arboreum|GaRAF12 1.00295
G_raimondii|GhRAF31 G_barbadense|GbRAF36 1.00985
G_raimondii|GhRAF31 G_barbadense|GbRAF11 1.00985
G_raimondii|GhRAF31 G_hirsutum|GhRAF39 1.00725
G_raimondii|GhRAF31 G_hirsutum|GhRAF31 1.00725
G_raimondii|GhRAF31 G_hirsutum|GhRAF13 1.00725
G_raimondii|GhRAF28 G_arboreum|GaRAF13 1.00295
G_raimondii|GhRAF28 G_arboreum|GaRAF09 1.00295
G_raimondii|GhRAF28 G_barbadense|GbRAF39 1.00985
G_raimondii|GhRAF28 G_barbadense|GbRAF33 1.00985
G_raimondii|GhRAF28 G_barbadense|GbRAF08 1.00985
G_raimondii|GhRAF28 G_hirsutum|GhRAF52 1.00725
G_raimondii|GhRAF28 G_hirsutum|GhRAF50 1.00725
G_raimondii|GhRAF28 G_hirsutum|GhRAF28 1.00725
G_raimondii|GhRAF28 G_hirsutum|GhRAF08 1.00725
G_raimondii|GhRAF56 A_thaliana|AT1G04700.1 0.84062
G_raimondii|GhRAF56 G_arboreum|GaRAF04 1.00295
G_raimondii|GhRAF56 G_barbadense|GbRAF29 1.00985
G_raimondii|GhRAF56 G_barbadense|GbRAF03 1.00985
G_raimondii|GhRAF56 G_hirsutum|GhRAF56 1.00725
G_raimondii|GhRAF56 G_hirsutum|GhRAF37 1.00725
G_raimondii|GhRAF39 G_arboreum|GaRAF12 1.00295
G_raimondii|GhRAF39 G_barbadense|GbRAF36 1.00985
G_raimondii|GhRAF39 G_barbadense|GbRAF11 1.00985
G_raimondii|GhRAF39 G_hirsutum|GhRAF39 1.00725
G_raimondii|GhRAF39 G_hirsutum|GhRAF31 1.00725
G_raimondii|GhRAF39 G_hirsutum|GhRAF13 1.00725
G_raimondii|GhRAF41 A_thaliana|AT2G35050.1 1.18619
G_raimondii|GhRAF41 G_arboreum|GaRAF26 1.00295
G_raimondii|GhRAF41 G_arboreum|GaRAF01 1.00295
G_raimondii|GhRAF41 G_barbadense|GbRAF51 1.00985
G_raimondii|GhRAF41 G_barbadense|GbRAF27 1.00985
G_raimondii|GhRAF41 G_barbadense|GbRAF25 1.00985
G_raimondii|GhRAF41 G_barbadense|GbRAF01 1.00985
G_raimondii|GhRAF41 G_hirsutum|GhRAF41 1.00725
G_raimondii|GhRAF41 G_hirsutum|GhRAF19 1.00725
G_raimondii|GhRAF41 G_hirsutum|GhRAF18 1.00725
G_raimondii|GhRAF50 G_arboreum|GaRAF13 1.00295
G_raimondii|GhRAF50 G_arboreum|GaRAF09 1.00295
G_raimondii|GhRAF50 G_barbadense|GbRAF39 1.00985
G_raimondii|GhRAF50 G_barbadense|GbRAF33 1.00985
G_raimondii|GhRAF50 G_barbadense|GbRAF08 1.00985
G_raimondii|GhRAF50 G_hirsutum|GhRAF52 1.00725
G_raimondii|GhRAF50 G_hirsutum|GhRAF50 1.00725
G_raimondii|GhRAF50 G_hirsutum|GhRAF28 1.00725
G_raimondii|GhRAF50 G_hirsutum|GhRAF08 1.00725
G_raimondii|GhRAF18 A_thaliana|AT1G79570.1 1.15681
G_raimondii|GhRAF18 G_arboreum|GaRAF01 1.00295
G_raimondii|GhRAF18 G_barbadense|GbRAF27 1.00985
G_raimondii|GhRAF18 G_barbadense|GbRAF01 1.00985
G_raimondii|GhRAF18 G_hirsutum|GhRAF41 1.00725
G_raimondii|GhRAF18 G_hirsutum|GhRAF18 1.00725
G_raimondii|GhRAF15 G_arboreum|GaRAF15 1.00295
G_raimondii|GhRAF15 G_arboreum|GaRAF14 1.00295
G_raimondii|GhRAF15 G_arboreum|GaRAF10 1.00295
G_raimondii|GhRAF15 G_barbadense|GbRAF41 1.00985
G_raimondii|GhRAF15 G_barbadense|GbRAF40 1.00985
G_raimondii|GhRAF15 G_barbadense|GbRAF34 1.00985
G_raimondii|GhRAF15 G_barbadense|GbRAF15 1.00985
G_raimondii|GhRAF15 G_barbadense|GbRAF14 1.00985
G_raimondii|GhRAF15 G_barbadense|GbRAF09 1.00985
G_raimondii|GhRAF15 G_hirsutum|GhRAF49 1.00725
G_raimondii|GhRAF15 G_hirsutum|GhRAF48 1.00725
G_raimondii|GhRAF15 G_hirsutum|GhRAF27 1.00725
G_raimondii|GhRAF15 G_hirsutum|GhRAF26 1.00725
G_raimondii|GhRAF15 G_hirsutum|GhRAF15 1.00725
G_raimondii|GhRAF15 G_hirsutum|GhRAF07 1.00725
G_raimondii|GhRAF05 G_arboreum|GaRAF17 1.00295
G_raimondii|GhRAF05 G_arboreum|GaRAF16 1.00295
G_raimondii|GhRAF05 G_barbadense|GbRAF43 1.00985
G_raimondii|GhRAF05 G_barbadense|GbRAF42 1.00985
G_raimondii|GhRAF05 G_barbadense|GbRAF17 1.00985
G_raimondii|GhRAF05 G_barbadense|GbRAF16 1.00985
G_raimondii|GhRAF05 G_hirsutum|GhRAF47 1.00725
G_raimondii|GhRAF05 G_hirsutum|GhRAF11 1.00725
G_raimondii|GhRAF05 G_hirsutum|GhRAF05 1.00725
G_raimondii|GhRAF51 G_arboreum|GaRAF28 1.00295
G_raimondii|GhRAF51 G_arboreum|GaRAF11 1.00295
G_raimondii|GhRAF51 G_barbadense|GbRAF37 1.00985
G_raimondii|GhRAF51 G_barbadense|GbRAF35 1.00985
G_raimondii|GhRAF51 G_barbadense|GbRAF12 1.00985
G_raimondii|GhRAF51 G_barbadense|GbRAF10 1.00985
G_raimondii|GhRAF51 G_hirsutum|GhRAF51 1.00725
G_raimondii|GhRAF51 G_hirsutum|GhRAF30 1.00725
G_raimondii|GhRAF51 G_hirsutum|GhRAF14 1.00725
G_raimondii|GhRAF51 G_hirsutum|GhRAF06 1.00725
G_raimondii|GhRAF54 A_thaliana|AT4G23050.2 0.65605
G_raimondii|GhRAF54 G_arboreum|GaRAF03 1.00295
G_raimondii|GhRAF54 G_barbadense|GbRAF54 1.00985
G_raimondii|GhRAF54 G_barbadense|GbRAF06 1.00985
G_raimondii|GhRAF54 G_hirsutum|GhRAF54 1.00725
G_raimondii|GhRAF54 G_hirsutum|GhRAF34 1.00725
G_raimondii|GhRAF54 G_hirsutum|GhRAF33 1.00725
G_raimondii|GhRAF36 G_arboreum|GaRAF06 1.00295
G_raimondii|GhRAF36 G_arboreum|GaRAF05 1.00295
G_raimondii|GhRAF36 G_barbadense|GbRAF05 1.00985
G_raimondii|GhRAF36 G_barbadense|GbRAF04 1.00985
G_raimondii|GhRAF36 G_hirsutum|GhRAF55 1.00725
G_raimondii|GhRAF36 G_hirsutum|GhRAF36 1.00725
G_raimondii|GhRAF36 G_hirsutum|GhRAF35 1.00725
G_raimondii|GhRAF36 G_hirsutum|GhRAF16 1.00725
G_raimondii|GhRAF48 A_thaliana|AT5G11850.1 1.07891
G_raimondii|GhRAF48 G_arboreum|GaRAF15 1.00295
G_raimondii|GhRAF48 G_arboreum|GaRAF14 1.00295
G_raimondii|GhRAF48 G_arboreum|GaRAF10 1.00295
G_raimondii|GhRAF48 G_barbadense|GbRAF41 1.00985
G_raimondii|GhRAF48 G_barbadense|GbRAF40 1.00985
G_raimondii|GhRAF48 G_barbadense|GbRAF34 1.00985
G_raimondii|GhRAF48 G_barbadense|GbRAF15 1.00985
G_raimondii|GhRAF48 G_barbadense|GbRAF14 1.00985
G_raimondii|GhRAF48 G_barbadense|GbRAF09 1.00985
G_raimondii|GhRAF48 G_hirsutum|GhRAF49 1.00725
G_raimondii|GhRAF48 G_hirsutum|GhRAF48 1.00725
G_raimondii|GhRAF48 G_hirsutum|GhRAF27 1.00725
G_raimondii|GhRAF48 G_hirsutum|GhRAF26 1.00725
G_raimondii|GhRAF48 G_hirsutum|GhRAF15 1.00725
G_raimondii|GhRAF48 G_hirsutum|GhRAF07 1.00725
G_raimondii|GhRAF30 G_arboreum|GaRAF28 1.00295
G_raimondii|GhRAF30 G_arboreum|GaRAF11 1.00295
G_raimondii|GhRAF30 G_barbadense|GbRAF37 1.00985
G_raimondii|GhRAF30 G_barbadense|GbRAF35 1.00985
G_raimondii|GhRAF30 G_barbadense|GbRAF12 1.00985
G_raimondii|GhRAF30 G_barbadense|GbRAF10 1.00985
G_raimondii|GhRAF30 G_hirsutum|GhRAF51 1.00725
G_raimondii|GhRAF30 G_hirsutum|GhRAF30 1.00725
G_raimondii|GhRAF30 G_hirsutum|GhRAF14 1.00725
G_raimondii|GhRAF30 G_hirsutum|GhRAF06 1.00725
G_raimondii|GhRAF19 G_arboreum|GaRAF26 1.00295
G_raimondii|GhRAF19 G_barbadense|GbRAF51 1.00985
G_raimondii|GhRAF19 G_barbadense|GbRAF25 1.00985
G_raimondii|GhRAF19 G_hirsutum|GhRAF41 1.00725
G_raimondii|GhRAF19 G_hirsutum|GhRAF19 1.00725
G_raimondii|GhRAF25 G_arboreum|GaRAF24 1.00295
G_raimondii|GhRAF25 G_arboreum|GaRAF18 1.00295
G_raimondii|GhRAF25 G_barbadense|GbRAF50 1.00985
G_raimondii|GhRAF25 G_barbadense|GbRAF44 1.00985
G_raimondii|GhRAF25 G_barbadense|GbRAF24 1.00985
G_raimondii|GhRAF25 G_barbadense|GbRAF18 1.00985
G_raimondii|GhRAF25 G_hirsutum|GhRAF42 1.00725
G_raimondii|GhRAF25 G_hirsutum|GhRAF25 1.00725
G_raimondii|GhRAF25 G_hirsutum|GhRAF24 1.00725
G_raimondii|GhRAF25 G_hirsutum|GhRAF10 1.00725
G_raimondii|GhRAF25 G_hirsutum|GhRAF02 1.00725
G_raimondii|GhRAF16 G_arboreum|GaRAF06 1.00295
G_raimondii|GhRAF16 G_arboreum|GaRAF05 1.00295
G_raimondii|GhRAF16 G_barbadense|GbRAF05 1.00985
G_raimondii|GhRAF16 G_barbadense|GbRAF04 1.00985
G_raimondii|GhRAF16 G_hirsutum|GhRAF55 1.00725
G_raimondii|GhRAF16 G_hirsutum|GhRAF36 1.00725
G_raimondii|GhRAF16 G_hirsutum|GhRAF35 1.00725
G_raimondii|GhRAF16 G_hirsutum|GhRAF16 1.00725
G_raimondii|GhRAF40 G_arboreum|GaRAF25 1.00295
G_raimondii|GhRAF40 G_arboreum|GaRAF19 1.00295
G_raimondii|GhRAF40 G_barbadense|GbRAF52 1.00985
G_raimondii|GhRAF40 G_barbadense|GbRAF45 1.00985
G_raimondii|GhRAF40 G_barbadense|GbRAF26 1.00985
G_raimondii|GhRAF40 G_barbadense|GbRAF19 1.00985
G_raimondii|GhRAF40 G_hirsutum|GhRAF40 1.00725
G_raimondii|GhRAF40 G_hirsutum|GhRAF23 1.00725
G_raimondii|GhRAF40 G_hirsutum|GhRAF09 1.00725
G_raimondii|GhRAF40 G_hirsutum|GhRAF01 1.00725
G_raimondii|GhRAF34 G_arboreum|GaRAF03 1.00295
G_raimondii|GhRAF34 G_barbadense|GbRAF54 1.00985
G_raimondii|GhRAF34 G_barbadense|GbRAF06 1.00985
G_raimondii|GhRAF34 G_hirsutum|GhRAF54 1.00725
G_raimondii|GhRAF34 G_hirsutum|GhRAF34 1.00725
G_raimondii|GhRAF34 G_hirsutum|GhRAF33 1.00725
G_raimondii|GhRAF23 A_thaliana|AT1G73660.1 1.19152
G_raimondii|GhRAF23 A_thaliana|AT1G18160.1 1.19152
G_raimondii|GhRAF23 G_arboreum|GaRAF25 1.00295
G_raimondii|GhRAF23 G_arboreum|GaRAF19 1.00295
G_raimondii|GhRAF23 G_barbadense|GbRAF45 1.00985
G_raimondii|GhRAF23 G_barbadense|GbRAF26 1.00985
G_raimondii|GhRAF23 G_barbadense|GbRAF19 1.00985
G_raimondii|GhRAF23 G_hirsutum|GhRAF40 1.00725
G_raimondii|GhRAF23 G_hirsutum|GhRAF23 1.00725
G_raimondii|GhRAF23 G_hirsutum|GhRAF09 1.00725
G_raimondii|GhRAF23 G_hirsutum|GhRAF01 1.00725
G_raimondii|GhRAF33 G_arboreum|GaRAF03 1.00295
G_raimondii|GhRAF33 G_barbadense|GbRAF54 1.00985
G_raimondii|GhRAF33 G_barbadense|GbRAF06 1.00985
G_raimondii|GhRAF33 G_hirsutum|GhRAF54 1.00725
G_raimondii|GhRAF33 G_hirsutum|GhRAF34 1.00725
G_raimondii|GhRAF33 G_hirsutum|GhRAF33 1.00725
G_raimondii|GhRAF55 G_arboreum|GaRAF06 1.00295
G_raimondii|GhRAF55 G_arboreum|GaRAF05 1.00295
G_raimondii|GhRAF55 G_barbadense|GbRAF05 1.00985
G_raimondii|GhRAF55 G_barbadense|GbRAF04 1.00985
G_raimondii|GhRAF55 G_hirsutum|GhRAF55 1.00725
G_raimondii|GhRAF55 G_hirsutum|GhRAF36 1.00725
G_raimondii|GhRAF55 G_hirsutum|GhRAF35 1.00725
G_raimondii|GhRAF55 G_hirsutum|GhRAF16 1.00725
G_raimondii|GhRAF35 G_arboreum|GaRAF06 1.00295
G_raimondii|GhRAF35 G_arboreum|GaRAF05 1.00295
G_raimondii|GhRAF35 G_barbadense|GbRAF05 1.00985
G_raimondii|GhRAF35 G_barbadense|GbRAF04 1.00985
G_raimondii|GhRAF35 G_hirsutum|GhRAF55 1.00725
G_raimondii|GhRAF35 G_hirsutum|GhRAF36 1.00725
G_raimondii|GhRAF35 G_hirsutum|GhRAF35 1.00725
G_raimondii|GhRAF35 G_hirsutum|GhRAF16 1.00725
G_raimondii|GhRAF06 A_thaliana|AT4G24480.1 1.15131
G_raimondii|GhRAF06 G_arboreum|GaRAF28 1.00295
G_raimondii|GhRAF06 G_arboreum|GaRAF11 1.00295
G_raimondii|GhRAF06 G_barbadense|GbRAF37 1.00985
G_raimondii|GhRAF06 G_barbadense|GbRAF35 1.00985
G_raimondii|GhRAF06 G_barbadense|GbRAF12 1.00985
G_raimondii|GhRAF06 G_barbadense|GbRAF10 1.00985
G_raimondii|GhRAF06 G_hirsutum|GhRAF51 1.00725
G_raimondii|GhRAF06 G_hirsutum|GhRAF30 1.00725
G_raimondii|GhRAF06 G_hirsutum|GhRAF14 1.00725
G_raimondii|GhRAF06 G_hirsutum|GhRAF06 1.00725
G_raimondii|GhRAF52 G_arboreum|GaRAF13 1.00295
G_raimondii|GhRAF52 G_arboreum|GaRAF09 1.00295
G_raimondii|GhRAF52 G_barbadense|GbRAF39 1.00985
G_raimondii|GhRAF52 G_barbadense|GbRAF33 1.00985
G_raimondii|GhRAF52 G_barbadense|GbRAF08 1.00985
G_raimondii|GhRAF52 G_hirsutum|GhRAF52 1.00725
G_raimondii|GhRAF52 G_hirsutum|GhRAF50 1.00725
G_raimondii|GhRAF52 G_hirsutum|GhRAF28 1.00725
G_raimondii|GhRAF52 G_hirsutum|GhRAF08 1.00725
G_raimondii|GhRAF26 G_arboreum|GaRAF15 1.00295
G_raimondii|GhRAF26 G_arboreum|GaRAF14 1.00295
G_raimondii|GhRAF26 G_arboreum|GaRAF10 1.00295
G_raimondii|GhRAF26 G_barbadense|GbRAF41 1.00985
G_raimondii|GhRAF26 G_barbadense|GbRAF40 1.00985
G_raimondii|GhRAF26 G_barbadense|GbRAF34 1.00985
G_raimondii|GhRAF26 G_barbadense|GbRAF15 1.00985
G_raimondii|GhRAF26 G_barbadense|GbRAF14 1.00985
G_raimondii|GhRAF26 G_barbadense|GbRAF09 1.00985
G_raimondii|GhRAF26 G_hirsutum|GhRAF49 1.00725
G_raimondii|GhRAF26 G_hirsutum|GhRAF48 1.00725
G_raimondii|GhRAF26 G_hirsutum|GhRAF27 1.00725
G_raimondii|GhRAF26 G_hirsutum|GhRAF26 1.00725
G_raimondii|GhRAF26 G_hirsutum|GhRAF15 1.00725
G_raimondii|GhRAF26 G_hirsutum|GhRAF07 1.00725
G_raimondii|GhRAF08 A_thaliana|AT3G46920.1 0.97436
G_raimondii|GhRAF08 G_arboreum|GaRAF13 1.00295
G_raimondii|GhRAF08 G_arboreum|GaRAF09 1.00295
G_raimondii|GhRAF08 G_barbadense|GbRAF39 1.00985
G_raimondii|GhRAF08 G_barbadense|GbRAF33 1.00985
G_raimondii|GhRAF08 G_barbadense|GbRAF08 1.00985
G_raimondii|GhRAF08 G_hirsutum|GhRAF52 1.00725
G_raimondii|GhRAF08 G_hirsutum|GhRAF50 1.00725
G_raimondii|GhRAF08 G_hirsutum|GhRAF28 1.00725
G_raimondii|GhRAF08 G_hirsutum|GhRAF08 1.00725
G_raimondii|GhRAF14 G_arboreum|GaRAF28 1.00295
G_raimondii|GhRAF14 G_arboreum|GaRAF11 1.00295
G_raimondii|GhRAF14 G_barbadense|GbRAF37 1.00985
G_raimondii|GhRAF14 G_barbadense|GbRAF35 1.00985
G_raimondii|GhRAF14 G_barbadense|GbRAF12 1.00985
G_raimondii|GhRAF14 G_barbadense|GbRAF10 1.00985
G_raimondii|GhRAF14 G_hirsutum|GhRAF51 1.00725
G_raimondii|GhRAF14 G_hirsutum|GhRAF30 1.00725
G_raimondii|GhRAF14 G_hirsutum|GhRAF14 1.00725
G_raimondii|GhRAF14 G_hirsutum|GhRAF06 1.00725
G_raimondii|GhRAF42 G_arboreum|GaRAF24 1.00295
G_raimondii|GhRAF42 G_arboreum|GaRAF18 1.00295
G_raimondii|GhRAF42 G_barbadense|GbRAF50 1.00985
G_raimondii|GhRAF42 G_barbadense|GbRAF44 1.00985
G_raimondii|GhRAF42 G_barbadense|GbRAF24 1.00985
G_raimondii|GhRAF42 G_barbadense|GbRAF18 1.00985
G_raimondii|GhRAF42 G_hirsutum|GhRAF42 1.00725
G_raimondii|GhRAF42 G_hirsutum|GhRAF25 1.00725
G_raimondii|GhRAF42 G_hirsutum|GhRAF24 1.00725
G_raimondii|GhRAF42 G_hirsutum|GhRAF10 1.00725
G_raimondii|GhRAF42 G_hirsutum|GhRAF02 1.00725
G_raimondii|GhRAF13 G_arboreum|GaRAF12 1.00295
G_raimondii|GhRAF13 G_barbadense|GbRAF36 1.00985
G_raimondii|GhRAF13 G_barbadense|GbRAF11 1.00985
G_raimondii|GhRAF13 G_hirsutum|GhRAF39 1.00725
G_raimondii|GhRAF13 G_hirsutum|GhRAF31 1.00725
G_raimondii|GhRAF13 G_hirsutum|GhRAF13 1.00725
G_raimondii|GhRAF38 G_arboreum|GaRAF21 1.00295
G_raimondii|GhRAF38 G_arboreum|GaRAF07 1.00295
G_raimondii|GhRAF38 G_arboreum|GaRAF02 1.00295
G_raimondii|GhRAF38 G_barbadense|GbRAF47 1.00985
G_raimondii|GhRAF38 G_barbadense|GbRAF32 1.00985
G_raimondii|GhRAF38 G_barbadense|GbRAF28 1.00985
G_raimondii|GhRAF38 G_barbadense|GbRAF21 1.00985
G_raimondii|GhRAF38 G_barbadense|GbRAF07 1.00985
G_raimondii|GhRAF38 G_barbadense|GbRAF02 1.00985
G_raimondii|GhRAF38 G_hirsutum|GhRAF53 1.00725
G_raimondii|GhRAF38 G_hirsutum|GhRAF45 1.00725
G_raimondii|GhRAF38 G_hirsutum|GhRAF38 1.00725
G_raimondii|GhRAF38 G_hirsutum|GhRAF32 1.00725
G_raimondii|GhRAF38 G_hirsutum|GhRAF20 1.00725
G_raimondii|GhRAF38 G_hirsutum|GhRAF17 1.00725
G_raimondii|GhRAF12 A_thaliana|AT3G58640.1 1.19152
G_raimondii|GhRAF12 G_arboreum|GaRAF08 1.00295
G_raimondii|GhRAF12 G_barbadense|GbRAF53 1.00985
G_raimondii|GhRAF12 G_barbadense|GbRAF31 1.00985
G_raimondii|GhRAF12 G_hirsutum|GhRAF12 1.00725
G_raimondii|GhRAF07 G_arboreum|GaRAF15 1.00295
G_raimondii|GhRAF07 G_arboreum|GaRAF14 1.00295
G_raimondii|GhRAF07 G_arboreum|GaRAF10 1.00295
G_raimondii|GhRAF07 G_barbadense|GbRAF41 1.00985
G_raimondii|GhRAF07 G_barbadense|GbRAF40 1.00985
G_raimondii|GhRAF07 G_barbadense|GbRAF34 1.00985
G_raimondii|GhRAF07 G_barbadense|GbRAF15 1.00985
G_raimondii|GhRAF07 G_barbadense|GbRAF14 1.00985
G_raimondii|GhRAF07 G_barbadense|GbRAF09 1.00985
G_raimondii|GhRAF07 G_hirsutum|GhRAF49 1.00725
G_raimondii|GhRAF07 G_hirsutum|GhRAF48 1.00725
G_raimondii|GhRAF07 G_hirsutum|GhRAF27 1.00725
G_raimondii|GhRAF07 G_hirsutum|GhRAF26 1.00725
G_raimondii|GhRAF07 G_hirsutum|GhRAF15 1.00725
G_raimondii|GhRAF07 G_hirsutum|GhRAF07 1.00725
G_raimondii|GhRAF45 G_arboreum|GaRAF21 1.00295
G_raimondii|GhRAF45 G_arboreum|GaRAF07 1.00295
G_raimondii|GhRAF45 G_arboreum|GaRAF02 1.00295
G_raimondii|GhRAF45 G_barbadense|GbRAF47 1.00985
G_raimondii|GhRAF45 G_barbadense|GbRAF32 1.00985
G_raimondii|GhRAF45 G_barbadense|GbRAF28 1.00985
G_raimondii|GhRAF45 G_barbadense|GbRAF21 1.00985
G_raimondii|GhRAF45 G_barbadense|GbRAF07 1.00985
G_raimondii|GhRAF45 G_barbadense|GbRAF02 1.00985
G_raimondii|GhRAF45 G_hirsutum|GhRAF53 1.00725
G_raimondii|GhRAF45 G_hirsutum|GhRAF45 1.00725
G_raimondii|GhRAF45 G_hirsutum|GhRAF38 1.00725
G_raimondii|GhRAF45 G_hirsutum|GhRAF32 1.00725
G_raimondii|GhRAF45 G_hirsutum|GhRAF20 1.00725
G_raimondii|GhRAF45 G_hirsutum|GhRAF17 1.00725
G_raimondii|GhRAF02 A_thaliana|AT1G08720.1 1.07171
G_raimondii|GhRAF02 G_arboreum|GaRAF24 1.00295
G_raimondii|GhRAF02 G_arboreum|GaRAF18 1.00295
G_raimondii|GhRAF02 G_barbadense|GbRAF50 1.00985
G_raimondii|GhRAF02 G_barbadense|GbRAF44 1.00985
G_raimondii|GhRAF02 G_barbadense|GbRAF24 1.00985
G_raimondii|GhRAF02 G_barbadense|GbRAF18 1.00985
G_raimondii|GhRAF02 G_hirsutum|GhRAF42 1.00725
G_raimondii|GhRAF02 G_hirsutum|GhRAF25 1.00725
G_raimondii|GhRAF02 G_hirsutum|GhRAF24 1.00725
G_raimondii|GhRAF02 G_hirsutum|GhRAF10 1.00725
G_raimondii|GhRAF02 G_hirsutum|GhRAF02 1.00725
G_raimondii|GhRAF20 G_arboreum|GaRAF21 1.00295
G_raimondii|GhRAF20 G_arboreum|GaRAF07 1.00295
G_raimondii|GhRAF20 G_arboreum|GaRAF02 1.00295
G_raimondii|GhRAF20 G_barbadense|GbRAF47 1.00985
G_raimondii|GhRAF20 G_barbadense|GbRAF32 1.00985
G_raimondii|GhRAF20 G_barbadense|GbRAF28 1.00985
G_raimondii|GhRAF20 G_barbadense|GbRAF21 1.00985
G_raimondii|GhRAF20 G_barbadense|GbRAF07 1.00985
G_raimondii|GhRAF20 G_barbadense|GbRAF02 1.00985
G_raimondii|GhRAF20 G_hirsutum|GhRAF53 1.00725
G_raimondii|GhRAF20 G_hirsutum|GhRAF45 1.00725
G_raimondii|GhRAF20 G_hirsutum|GhRAF38 1.00725
G_raimondii|GhRAF20 G_hirsutum|GhRAF32 1.00725
G_raimondii|GhRAF20 G_hirsutum|GhRAF20 1.00725
G_raimondii|GhRAF20 G_hirsutum|GhRAF17 1.00725
G_raimondii|GhRAF49 G_arboreum|GaRAF15 1.00295
G_raimondii|GhRAF49 G_arboreum|GaRAF14 1.00295
G_raimondii|GhRAF49 G_arboreum|GaRAF10 1.00295
G_raimondii|GhRAF49 G_barbadense|GbRAF41 1.00985
G_raimondii|GhRAF49 G_barbadense|GbRAF40 1.00985
G_raimondii|GhRAF49 G_barbadense|GbRAF34 1.00985
G_raimondii|GhRAF49 G_barbadense|GbRAF15 1.00985
G_raimondii|GhRAF49 G_barbadense|GbRAF14 1.00985
G_raimondii|GhRAF49 G_barbadense|GbRAF09 1.00985
G_raimondii|GhRAF49 G_hirsutum|GhRAF49 1.00725
G_raimondii|GhRAF49 G_hirsutum|GhRAF48 1.00725
G_raimondii|GhRAF49 G_hirsutum|GhRAF27 1.00725
G_raimondii|GhRAF49 G_hirsutum|GhRAF26 1.00725
G_raimondii|GhRAF49 G_hirsutum|GhRAF15 1.00725
G_raimondii|GhRAF49 G_hirsutum|GhRAF07 1.00725
G_raimondii|GhRAF10 G_arboreum|GaRAF24 1.00295
G_raimondii|GhRAF10 G_arboreum|GaRAF18 1.00295
G_raimondii|GhRAF10 G_barbadense|GbRAF50 1.00985
G_raimondii|GhRAF10 G_barbadense|GbRAF44 1.00985
G_raimondii|GhRAF10 G_barbadense|GbRAF24 1.00985
G_raimondii|GhRAF10 G_barbadense|GbRAF18 1.00985
G_raimondii|GhRAF10 G_hirsutum|GhRAF42 1.00725
G_raimondii|GhRAF10 G_hirsutum|GhRAF25 1.00725
G_raimondii|GhRAF10 G_hirsutum|GhRAF24 1.00725
G_raimondii|GhRAF10 G_hirsutum|GhRAF10 1.00725
G_raimondii|GhRAF10 G_hirsutum|GhRAF02 1.00725
G_raimondii|GhRAF03 G_arboreum|GaRAF23 1.00295
G_raimondii|GhRAF03 G_barbadense|GbRAF49 1.00985
G_raimondii|GhRAF03 G_barbadense|GbRAF23 1.00985
G_raimondii|GhRAF03 G_hirsutum|GhRAF43 1.00725
G_raimondii|GhRAF03 G_hirsutum|GhRAF03 1.00725
G_raimondii|GhRAF37 G_arboreum|GaRAF04 1.00295
G_raimondii|GhRAF37 G_barbadense|GbRAF29 1.00985
G_raimondii|GhRAF37 G_barbadense|GbRAF03 1.00985
G_raimondii|GhRAF37 G_hirsutum|GhRAF56 1.00725
G_raimondii|GhRAF37 G_hirsutum|GhRAF37 1.00725
G_raimondii|GhRAF21 G_arboreum|GaRAF29 1.00295
G_raimondii|GhRAF21 G_arboreum|GaRAF22 1.00295
G_raimondii|GhRAF21 G_barbadense|GbRAF48 1.00985
G_raimondii|GhRAF21 G_barbadense|GbRAF46 1.00985
G_raimondii|GhRAF21 G_barbadense|GbRAF22 1.00985
G_raimondii|GhRAF21 G_barbadense|GbRAF20 1.00985
G_raimondii|GhRAF21 G_hirsutum|GhRAF46 1.00725
G_raimondii|GhRAF21 G_hirsutum|GhRAF44 1.00725
G_raimondii|GhRAF21 G_hirsutum|GhRAF22 1.00725
G_raimondii|GhRAF21 G_hirsutum|GhRAF21 1.00725
G_raimondii|GhRAF21 G_hirsutum|GhRAF04 1.00725
G_raimondii|GhRAF17 G_arboreum|GaRAF21 1.00295
G_raimondii|GhRAF17 G_arboreum|GaRAF07 1.00295
G_raimondii|GhRAF17 G_arboreum|GaRAF02 1.00295
G_raimondii|GhRAF17 G_barbadense|GbRAF47 1.00985
G_raimondii|GhRAF17 G_barbadense|GbRAF32 1.00985
G_raimondii|GhRAF17 G_barbadense|GbRAF28 1.00985
G_raimondii|GhRAF17 G_barbadense|GbRAF21 1.00985
G_raimondii|GhRAF17 G_barbadense|GbRAF07 1.00985
G_raimondii|GhRAF17 G_barbadense|GbRAF02 1.00985
G_raimondii|GhRAF17 G_hirsutum|GhRAF53 1.00725
G_raimondii|GhRAF17 G_hirsutum|GhRAF45 1.00725
G_raimondii|GhRAF17 G_hirsutum|GhRAF38 1.00725
G_raimondii|GhRAF17 G_hirsutum|GhRAF32 1.00725
G_raimondii|GhRAF17 G_hirsutum|GhRAF20 1.00725
G_raimondii|GhRAF17 G_hirsutum|GhRAF17 1.00725
G_raimondii|GhRAF44 G_arboreum|GaRAF29 1.00295
G_raimondii|GhRAF44 G_arboreum|GaRAF22 1.00295
G_raimondii|GhRAF44 G_barbadense|GbRAF48 1.00985
G_raimondii|GhRAF44 G_barbadense|GbRAF46 1.00985
G_raimondii|GhRAF44 G_barbadense|GbRAF22 1.00985
G_raimondii|GhRAF44 G_barbadense|GbRAF20 1.00985
G_raimondii|GhRAF44 G_hirsutum|GhRAF46 1.00725
G_raimondii|GhRAF44 G_hirsutum|GhRAF44 1.00725
G_raimondii|GhRAF44 G_hirsutum|GhRAF22 1.00725
G_raimondii|GhRAF44 G_hirsutum|GhRAF21 1.00725
G_raimondii|GhRAF44 G_hirsutum|GhRAF04 1.00725
G_raimondii|GhRAF27 G_arboreum|GaRAF15 1.00295
G_raimondii|GhRAF27 G_arboreum|GaRAF14 1.00295
G_raimondii|GhRAF27 G_arboreum|GaRAF10 1.00295
G_raimondii|GhRAF27 G_barbadense|GbRAF41 1.00985
G_raimondii|GhRAF27 G_barbadense|GbRAF40 1.00985
G_raimondii|GhRAF27 G_barbadense|GbRAF34 1.00985
G_raimondii|GhRAF27 G_barbadense|GbRAF15 1.00985
G_raimondii|GhRAF27 G_barbadense|GbRAF14 1.00985
G_raimondii|GhRAF27 G_barbadense|GbRAF09 1.00985
G_raimondii|GhRAF27 G_hirsutum|GhRAF49 1.00725
G_raimondii|GhRAF27 G_hirsutum|GhRAF48 1.00725
G_raimondii|GhRAF27 G_hirsutum|GhRAF27 1.00725
G_raimondii|GhRAF27 G_hirsutum|GhRAF26 1.00725
G_raimondii|GhRAF27 G_hirsutum|GhRAF15 1.00725
G_raimondii|GhRAF27 G_hirsutum|GhRAF07 1.00725
[truncated: 40 more rows]

## Sheet: Co Orthologs
A_thaliana|AT1G08720.1 G_arboreum|GaRAF18 1.03758
A_thaliana|AT1G08720.1 G_barbadense|GbRAF18 1.07489
A_thaliana|AT1G08720.1 G_barbadense|GbRAF24 1.06603
A_thaliana|AT1G08720.1 G_barbadense|GbRAF44 1.08114
A_thaliana|AT1G08720.1 G_hirsutum|GhRAF10 1.05749
A_thaliana|AT1G08720.1 G_hirsutum|GhRAF24 1.04965
A_thaliana|AT1G08720.1 G_hirsutum|GhRAF25 1.06929
A_thaliana|AT1G08720.1 G_hirsutum|GhRAF42 1.06929
A_thaliana|AT1G08720.1 G_raimondii|GhRAF10 1.05749
A_thaliana|AT1G08720.1 G_raimondii|GhRAF24 1.04965
A_thaliana|AT1G08720.1 G_raimondii|GhRAF25 1.06929
A_thaliana|AT1G08720.1 G_raimondii|GhRAF42 1.06929
A_thaliana|AT1G73660.1 G_hirsutum|GhRAF40 1.17468
A_thaliana|AT1G73660.1 G_hirsutum|GhRAF01 1.16575
A_thaliana|AT1G73660.1 G_raimondii|GhRAF40 1.17468
A_thaliana|AT1G73660.1 G_raimondii|GhRAF01 1.16575
A_thaliana|AT1G73660.1 G_arboreum|GaRAF25 1.14526
A_thaliana|AT1G73660.1 G_barbadense|GbRAF19 1.03034
A_thaliana|AT1G73660.1 G_barbadense|GbRAF45 1.02147
A_thaliana|AT1G73660.1 G_barbadense|GbRAF52 0.78636
A_thaliana|AT1G16270.1 G_arboreum|GaRAF01 1.07827
A_thaliana|AT1G16270.1 G_arboreum|GaRAF26 0.91062
A_thaliana|AT1G16270.1 G_barbadense|GbRAF01 1.13034
A_thaliana|AT1G16270.1 G_barbadense|GbRAF27 1.11505
A_thaliana|AT1G16270.1 G_hirsutum|GhRAF18 1.10965
A_thaliana|AT1G16270.1 G_hirsutum|GhRAF41 0.94055
A_thaliana|AT1G16270.1 G_raimondii|GhRAF18 1.10965
A_thaliana|AT1G16270.1 G_raimondii|GhRAF41 0.94055
A_thaliana|AT4G24480.1 G_arboreum|GaRAF11 1.09336
A_thaliana|AT4G24480.1 G_barbadense|GbRAF10 1.14899
A_thaliana|AT4G24480.1 G_barbadense|GbRAF12 1.14918
A_thaliana|AT4G24480.1 G_barbadense|GbRAF37 1.14873
A_thaliana|AT4G24480.1 G_hirsutum|GhRAF14 1.13934
A_thaliana|AT4G24480.1 G_hirsutum|GhRAF30 1.13081
A_thaliana|AT4G24480.1 G_hirsutum|GhRAF51 1.13059
A_thaliana|AT4G24480.1 G_raimondii|GhRAF14 1.13934
A_thaliana|AT4G24480.1 G_raimondii|GhRAF30 1.13081
A_thaliana|AT4G24480.1 G_raimondii|GhRAF51 1.13059
A_thaliana|AT3G24715.1 G_arboreum|GaRAF16 0.84323
A_thaliana|AT3G24715.1 G_barbadense|GbRAF16 0.89415
A_thaliana|AT3G24715.1 G_barbadense|GbRAF17 0.91633
A_thaliana|AT3G24715.1 G_barbadense|GbRAF42 0.91368
A_thaliana|AT3G24715.1 G_hirsutum|GhRAF05 0.89145
A_thaliana|AT3G24715.1 G_hirsutum|GhRAF11 0.89780
A_thaliana|AT3G24715.1 G_raimondii|GhRAF05 0.89145
A_thaliana|AT3G24715.1 G_raimondii|GhRAF11 0.89780
A_thaliana|AT1G18160.1 G_arboreum|GaRAF19 1.15566
A_thaliana|AT1G18160.1 G_arboreum|GaRAF25 1.12577
A_thaliana|AT1G18160.1 G_barbadense|GbRAF26 1.17469
A_thaliana|AT1G18160.1 G_barbadense|GbRAF52 0.79793
A_thaliana|AT1G18160.1 G_barbadense|GbRAF45 1.01790
A_thaliana|AT1G18160.1 G_barbadense|GbRAF19 1.01728
A_thaliana|AT1G18160.1 G_hirsutum|GhRAF40 1.15461
A_thaliana|AT1G18160.1 G_hirsutum|GhRAF09 1.18473
A_thaliana|AT1G18160.1 G_hirsutum|GhRAF01 1.14348
A_thaliana|AT1G18160.1 G_raimondii|GhRAF40 1.15461
A_thaliana|AT1G18160.1 G_raimondii|GhRAF09 1.18473
A_thaliana|AT1G18160.1 G_raimondii|GhRAF01 1.14348
A_thaliana|AT5G11850.1 G_arboreum|GaRAF10 1.02760
A_thaliana|AT5G11850.1 G_arboreum|GaRAF14 1.01976
A_thaliana|AT5G11850.1 G_barbadense|GbRAF09 1.06514
A_thaliana|AT5G11850.1 G_barbadense|GbRAF14 0.93982
A_thaliana|AT5G11850.1 G_barbadense|GbRAF34 0.99330
A_thaliana|AT5G11850.1 G_barbadense|GbRAF40 0.97865
A_thaliana|AT5G11850.1 G_barbadense|GbRAF41 1.06247
A_thaliana|AT5G11850.1 G_hirsutum|GhRAF07 1.05204
A_thaliana|AT5G11850.1 G_hirsutum|GhRAF15 1.06713
A_thaliana|AT5G11850.1 G_hirsutum|GhRAF26 1.07782
A_thaliana|AT5G11850.1 G_hirsutum|GhRAF27 0.95036
A_thaliana|AT5G11850.1 G_hirsutum|GhRAF49 1.04660
A_thaliana|AT5G11850.1 G_raimondii|GhRAF07 1.05204
A_thaliana|AT5G11850.1 G_raimondii|GhRAF15 1.06713
A_thaliana|AT5G11850.1 G_raimondii|GhRAF26 1.07782
A_thaliana|AT5G11850.1 G_raimondii|GhRAF27 0.95036
A_thaliana|AT5G11850.1 G_raimondii|GhRAF49 1.04660
A_thaliana|AT1G79570.1 G_arboreum|GaRAF26 0.96295
A_thaliana|AT1G79570.1 G_barbadense|GbRAF27 1.17205
A_thaliana|AT1G79570.1 G_hirsutum|GhRAF41 0.99622
A_thaliana|AT1G79570.1 G_raimondii|GhRAF41 0.99622
A_thaliana|AT1G04700.1 G_barbadense|GbRAF29 0.81166
A_thaliana|AT1G04700.1 G_hirsutum|GhRAF37 0.83432
A_thaliana|AT1G04700.1 G_raimondii|GhRAF37 0.83432
A_thaliana|AT1G67890.1 G_arboreum|GaRAF29 0.85255
A_thaliana|AT1G67890.1 G_barbadense|GbRAF46 0.92695
A_thaliana|AT1G67890.1 G_barbadense|GbRAF48 0.93916
A_thaliana|AT1G67890.1 G_barbadense|GbRAF22 0.93719
A_thaliana|AT1G67890.1 G_barbadense|GbRAF20 0.90926
A_thaliana|AT1G67890.1 G_hirsutum|GhRAF04 0.92986
A_thaliana|AT1G67890.1 G_hirsutum|GhRAF46 0.91504
A_thaliana|AT1G67890.1 G_hirsutum|GhRAF44 0.92069
A_thaliana|AT1G67890.1 G_hirsutum|GhRAF43 0.82189
A_thaliana|AT1G67890.1 G_hirsutum|GhRAF22 0.89319
A_thaliana|AT1G67890.1 G_hirsutum|GhRAF21 0.91504
A_thaliana|AT1G67890.1 G_raimondii|GhRAF04 0.92986
A_thaliana|AT1G67890.1 G_raimondii|GhRAF46 0.91504
A_thaliana|AT1G67890.1 G_raimondii|GhRAF44 0.92069
A_thaliana|AT1G67890.1 G_raimondii|GhRAF43 0.82189
A_thaliana|AT1G67890.1 G_raimondii|GhRAF22 0.89319
A_thaliana|AT1G67890.1 G_raimondii|GhRAF21 0.91504
A_thaliana|AT4G23050.2 G_barbadense|GbRAF54 0.55194
A_thaliana|AT4G23050.2 G_hirsutum|GhRAF33 0.65036
A_thaliana|AT4G23050.2 G_hirsutum|GhRAF34 0.65036
A_thaliana|AT4G23050.2 G_raimondii|GhRAF33 0.65036
A_thaliana|AT4G23050.2 G_raimondii|GhRAF34 0.65036
A_thaliana|AT5G49470.2 G_arboreum|GaRAF29 0.81183
A_thaliana|AT5G49470.2 G_barbadense|GbRAF46 0.88550
A_thaliana|AT5G49470.2 G_barbadense|GbRAF48 0.86908
A_thaliana|AT5G49470.2 G_barbadense|GbRAF22 0.86688
A_thaliana|AT5G49470.2 G_barbadense|GbRAF20 0.86399
A_thaliana|AT5G49470.2 G_hirsutum|GhRAF04 0.86026
A_thaliana|AT5G49470.2 G_hirsutum|GhRAF46 0.86855
A_thaliana|AT5G49470.2 G_hirsutum|GhRAF44 0.85175
A_thaliana|AT5G49470.2 G_hirsutum|GhRAF43 0.77866
A_thaliana|AT5G49470.2 G_hirsutum|GhRAF22 0.84871
A_thaliana|AT5G49470.2 G_hirsutum|GhRAF21 0.86855
A_thaliana|AT5G49470.2 G_raimondii|GhRAF04 0.86026
A_thaliana|AT5G49470.2 G_raimondii|GhRAF46 0.86855
A_thaliana|AT5G49470.2 G_raimondii|GhRAF44 0.85175
A_thaliana|AT5G49470.2 G_raimondii|GhRAF43 0.77866
A_thaliana|AT5G49470.2 G_raimondii|GhRAF22 0.84871
A_thaliana|AT5G49470.2 G_raimondii|GhRAF21 0.86855
A_thaliana|AT2G35050.1 G_arboreum|GaRAF01 0.85447
A_thaliana|AT2G35050.1 G_barbadense|GbRAF25 1.20571
A_thaliana|AT2G35050.1 G_hirsutum|GhRAF18 0.87750
A_thaliana|AT2G35050.1 G_hirsutum|GhRAF19 1.18491
A_thaliana|AT2G35050.1 G_raimondii|GhRAF18 0.87750
A_thaliana|AT2G35050.1 G_raimondii|GhRAF19 1.18491
A_thaliana|AT3G06630.1 G_arboreum|GaRAF29 0.69929
A_thaliana|AT3G06630.1 G_barbadense|GbRAF46 0.76152
A_thaliana|AT3G06630.1 G_barbadense|GbRAF48 0.74844
A_thaliana|AT3G06630.1 G_barbadense|GbRAF22 0.74844
A_thaliana|AT3G06630.1 G_barbadense|GbRAF20 0.75179
A_thaliana|AT3G06630.1 G_hirsutum|GhRAF04 0.74025
A_thaliana|AT3G06630.1 G_hirsutum|GhRAF46 0.74154
A_thaliana|AT3G06630.1 G_hirsutum|GhRAF44 0.73698
A_thaliana|AT3G06630.1 G_hirsutum|GhRAF43 0.71299
A_thaliana|AT3G06630.1 G_hirsutum|GhRAF22 0.74681
A_thaliana|AT3G06630.1 G_hirsutum|GhRAF21 0.74154
A_thaliana|AT3G06630.1 G_raimondii|GhRAF04 0.74025
A_thaliana|AT3G06630.1 G_raimondii|GhRAF46 0.74154
A_thaliana|AT3G06630.1 G_raimondii|GhRAF44 0.73698
A_thaliana|AT3G06630.1 G_raimondii|GhRAF43 0.71299
A_thaliana|AT3G06630.1 G_raimondii|GhRAF22 0.74681
A_thaliana|AT3G06630.1 G_raimondii|GhRAF21 0.74154
A_thaliana|AT3G46920.1 G_arboreum|GaRAF13 0.89684
A_thaliana|AT3G46920.1 G_barbadense|GbRAF33 0.91101
A_thaliana|AT3G46920.1 G_barbadense|GbRAF39 0.94382
A_thaliana|AT3G46920.1 G_hirsutum|GhRAF28 0.92944
A_thaliana|AT3G46920.1 G_hirsutum|GhRAF50 0.93620
A_thaliana|AT3G46920.1 G_hirsutum|GhRAF52 0.91219
A_thaliana|AT3G46920.1 G_raimondii|GhRAF28 0.92944
A_thaliana|AT3G46920.1 G_raimondii|GhRAF50 0.93620
A_thaliana|AT3G46920.1 G_raimondii|GhRAF52 0.91219
A_thaliana|AT3G06620.1 G_barbadense|GbRAF20 0.95957
A_thaliana|AT3G06620.1 G_barbadense|GbRAF22 0.98130
A_thaliana|AT3G06620.1 G_barbadense|GbRAF48 0.98351
A_thaliana|AT3G06620.1 G_hirsutum|GhRAF21 0.96020
A_thaliana|AT3G06620.1 G_hirsutum|GhRAF22 0.95694
A_thaliana|AT3G06620.1 G_hirsutum|GhRAF43 0.89343
A_thaliana|AT3G06620.1 G_hirsutum|GhRAF44 0.96741
A_thaliana|AT3G06620.1 G_hirsutum|GhRAF46 0.96020
A_thaliana|AT3G06620.1 G_raimondii|GhRAF21 0.96020
A_thaliana|AT3G06620.1 G_raimondii|GhRAF22 0.95694
A_thaliana|AT3G06620.1 G_raimondii|GhRAF43 0.89343
A_thaliana|AT3G06620.1 G_raimondii|GhRAF44 0.96741
A_thaliana|AT3G06620.1 G_raimondii|GhRAF46 0.96020
A_thaliana|AT3G06640.1 G_arboreum|GaRAF29 0.80824
A_thaliana|AT3G06640.1 G_barbadense|GbRAF46 0.87462
A_thaliana|AT3G06640.1 G_barbadense|GbRAF48 0.86866
A_thaliana|AT3G06640.1 G_barbadense|GbRAF22 0.85379
A_thaliana|AT3G06640.1 G_barbadense|GbRAF20 0.86623
A_thaliana|AT3G06640.1 G_hirsutum|GhRAF04 0.86279
A_thaliana|AT3G06640.1 G_hirsutum|GhRAF46 0.85349
A_thaliana|AT3G06640.1 G_hirsutum|GhRAF44 0.84107
A_thaliana|AT3G06640.1 G_hirsutum|GhRAF43 0.80047
A_thaliana|AT3G06640.1 G_hirsutum|GhRAF22 0.85699
A_thaliana|AT3G06640.1 G_hirsutum|GhRAF21 0.85349
A_thaliana|AT3G06640.1 G_raimondii|GhRAF04 0.86279
A_thaliana|AT3G06640.1 G_raimondii|GhRAF46 0.85349
A_thaliana|AT3G06640.1 G_raimondii|GhRAF44 0.84107
A_thaliana|AT3G06640.1 G_raimondii|GhRAF43 0.80047
A_thaliana|AT3G06640.1 G_raimondii|GhRAF22 0.85699
A_thaliana|AT3G06640.1 G_raimondii|GhRAF21 0.85349
A_thaliana|AT5G03730.2 G_arboreum|GaRAF02 1.14120
A_thaliana|AT5G03730.2 G_arboreum|GaRAF21 1.14925
A_thaliana|AT5G03730.2 G_barbadense|GbRAF02 1.19333
A_thaliana|AT5G03730.2 G_barbadense|GbRAF21 1.20528
A_thaliana|AT5G03730.2 G_barbadense|GbRAF28 1.18845
A_thaliana|AT5G03730.2 G_barbadense|GbRAF47 1.17116
A_thaliana|AT5G03730.2 G_hirsutum|GhRAF17 1.17404
A_thaliana|AT5G03730.2 G_hirsutum|GhRAF20 1.14240
A_thaliana|AT5G03730.2 G_hirsutum|GhRAF38 1.17316
A_thaliana|AT5G03730.2 G_hirsutum|GhRAF45 1.18534
A_thaliana|AT5G03730.2 G_raimondii|GhRAF17 1.17404
A_thaliana|AT5G03730.2 G_raimondii|GhRAF20 1.14240
A_thaliana|AT5G03730.2 G_raimondii|GhRAF38 1.17316
A_thaliana|AT5G03730.2 G_raimondii|GhRAF45 1.18534
G_arboreum|GaRAF26 A_thaliana|AT1G16270.1 0.91062
G_arboreum|GaRAF26 A_thaliana|AT1G79570.1 0.96295
G_arboreum|GaRAF26 G_barbadense|GbRAF27 1.00245
G_arboreum|GaRAF26 G_barbadense|GbRAF01 1.00170
G_arboreum|GaRAF26 G_hirsutum|GhRAF18 1.00129
G_arboreum|GaRAF26 G_raimondii|GhRAF18 1.00129
G_arboreum|GaRAF14 A_thaliana|AT5G11850.1 1.01976
G_arboreum|GaRAF19 A_thaliana|AT1G18160.1 1.15566
G_arboreum|GaRAF19 G_barbadense|GbRAF52 0.91255
G_arboreum|GaRAF22 G_barbadense|GbRAF20 0.99490
G_arboreum|GaRAF22 G_hirsutum|GhRAF22 0.99869
G_arboreum|GaRAF22 G_hirsutum|GhRAF43 0.93094
G_arboreum|GaRAF22 G_raimondii|GhRAF22 0.99869
G_arboreum|GaRAF22 G_raimondii|GhRAF43 0.93094
G_arboreum|GaRAF16 A_thaliana|AT3G24715.1 0.84323
G_arboreum|GaRAF25 A_thaliana|AT1G18160.1 1.12577
G_arboreum|GaRAF25 A_thaliana|AT1G73660.1 1.14526
G_arboreum|GaRAF11 A_thaliana|AT4G24480.1 1.09336
G_arboreum|GaRAF18 A_thaliana|AT1G08720.1 1.03758
G_arboreum|GaRAF29 A_thaliana|AT1G67890.1 0.85255
G_arboreum|GaRAF29 A_thaliana|AT3G06630.1 0.69929
G_arboreum|GaRAF29 A_thaliana|AT3G06640.1 0.80824
G_arboreum|GaRAF29 A_thaliana|AT5G49470.2 0.81183
G_arboreum|GaRAF29 G_hirsutum|GhRAF43 0.92764
G_arboreum|GaRAF29 G_raimondii|GhRAF43 0.92764
G_arboreum|GaRAF21 A_thaliana|AT5G03730.2 1.14925
G_arboreum|GaRAF23 G_barbadense|GbRAF20 0.94511
G_arboreum|GaRAF23 G_barbadense|GbRAF22 1.00068
G_arboreum|GaRAF23 G_barbadense|GbRAF46 0.95119
G_arboreum|GaRAF23 G_hirsutum|GhRAF21 0.96271
G_arboreum|GaRAF23 G_hirsutum|GhRAF22 0.93003
G_arboreum|GaRAF23 G_hirsutum|GhRAF44 1.00035
G_arboreum|GaRAF23 G_hirsutum|GhRAF46 0.96271
G_arboreum|GaRAF23 G_raimondii|GhRAF21 0.96271
G_arboreum|GaRAF23 G_raimondii|GhRAF22 0.93003
G_arboreum|GaRAF23 G_raimondii|GhRAF44 1.00035
G_arboreum|GaRAF23 G_raimondii|GhRAF46 0.96271
G_arboreum|GaRAF02 A_thaliana|AT5G03730.2 1.14120
G_arboreum|GaRAF10 A_thaliana|AT5G11850.1 1.02760
G_arboreum|GaRAF01 A_thaliana|AT1G16270.1 1.07827
G_arboreum|GaRAF01 A_thaliana|AT2G35050.1 0.85447
G_arboreum|GaRAF01 G_barbadense|GbRAF51 0.99999
G_arboreum|GaRAF01 G_barbadense|GbRAF25 1.00092
G_arboreum|GaRAF01 G_hirsutum|GhRAF19 0.99932
G_arboreum|GaRAF01 G_raimondii|GhRAF19 0.99932
G_arboreum|GaRAF13 A_thaliana|AT3G46920.1 0.89684
G_barbadense|GbRAF34 A_thaliana|AT5G11850.1 0.99330
G_barbadense|GbRAF49 G_hirsutum|GhRAF04 0.85482
G_barbadense|GbRAF49 G_raimondii|GhRAF04 0.85482
G_barbadense|GbRAF45 A_thaliana|AT1G18160.1 1.01790
G_barbadense|GbRAF45 A_thaliana|AT1G73660.1 1.02147
G_barbadense|GbRAF37 A_thaliana|AT4G24480.1 1.14873
G_barbadense|GbRAF44 A_thaliana|AT1G08720.1 1.08114
G_barbadense|GbRAF02 A_thaliana|AT5G03730.2 1.19333
G_barbadense|GbRAF17 A_thaliana|AT3G24715.1 0.91633
G_barbadense|GbRAF51 G_arboreum|GaRAF01 0.99999
G_barbadense|GbRAF51 G_hirsutum|GhRAF18 1.00513
G_barbadense|GbRAF51 G_raimondii|GhRAF18 1.00513
G_barbadense|GbRAF52 A_thaliana|AT1G18160.1 0.79793
G_barbadense|GbRAF52 G_arboreum|GaRAF19 0.91255
G_barbadense|GbRAF52 A_thaliana|AT1G73660.1 0.78636
G_barbadense|GbRAF52 G_hirsutum|GhRAF23 0.91606
G_barbadense|GbRAF52 G_hirsutum|GhRAF09 0.91807
G_barbadense|GbRAF52 G_raimondii|GhRAF23 0.91606
G_barbadense|GbRAF52 G_raimondii|GhRAF09 0.91807
G_barbadense|GbRAF24 A_thaliana|AT1G08720.1 1.06603
G_barbadense|GbRAF40 A_thaliana|AT5G11850.1 0.97865
G_barbadense|GbRAF10 A_thaliana|AT4G24480.1 1.14899
G_barbadense|GbRAF23 G_hirsutum|GhRAF04 0.86370
G_barbadense|GbRAF23 G_raimondii|GhRAF04 0.86370
G_barbadense|GbRAF26 A_thaliana|AT1G18160.1 1.17469
G_barbadense|GbRAF47 A_thaliana|AT5G03730.2 1.17116
G_barbadense|GbRAF27 A_thaliana|AT1G16270.1 1.11505
G_barbadense|GbRAF27 G_arboreum|GaRAF26 1.00245
G_barbadense|GbRAF27 A_thaliana|AT1G79570.1 1.17205
G_barbadense|GbRAF27 G_hirsutum|GhRAF19 1.00697
G_barbadense|GbRAF27 G_raimondii|GhRAF19 1.00697
G_barbadense|GbRAF41 A_thaliana|AT5G11850.1 1.06247
G_barbadense|GbRAF09 A_thaliana|AT5G11850.1 1.06514
G_barbadense|GbRAF33 A_thaliana|AT3G46920.1 0.91101
G_barbadense|GbRAF12 A_thaliana|AT4G24480.1 1.14918
G_barbadense|GbRAF54 A_thaliana|AT4G23050.2 0.55194
G_barbadense|GbRAF39 A_thaliana|AT3G46920.1 0.94382
G_barbadense|GbRAF14 A_thaliana|AT5G11850.1 0.93982
G_barbadense|GbRAF46 A_thaliana|AT1G67890.1 0.92695
G_barbadense|GbRAF46 A_thaliana|AT3G06630.1 0.76152
G_barbadense|GbRAF46 A_thaliana|AT3G06640.1 0.87462
G_barbadense|GbRAF46 A_thaliana|AT5G49470.2 0.88550
G_barbadense|GbRAF46 G_hirsutum|GhRAF43 0.96226
G_barbadense|GbRAF46 G_raimondii|GhRAF43 0.96226
G_barbadense|GbRAF46 G_arboreum|GaRAF23 0.95119
G_barbadense|GbRAF46 G_hirsutum|GhRAF03 0.95059
G_barbadense|GbRAF46 G_raimondii|GhRAF03 0.95059
G_barbadense|GbRAF28 A_thaliana|AT5G03730.2 1.18845
G_barbadense|GbRAF21 A_thaliana|AT5G03730.2 1.20528
G_barbadense|GbRAF22 A_thaliana|AT5G49470.2 0.86688
G_barbadense|GbRAF22 A_thaliana|AT3G06640.1 0.85379
G_barbadense|GbRAF22 A_thaliana|AT3G06630.1 0.74844
G_barbadense|GbRAF22 A_thaliana|AT1G67890.1 0.93719
G_barbadense|GbRAF22 A_thaliana|AT3G06620.1 0.98130
G_barbadense|GbRAF22 G_hirsutum|GhRAF43 1.00697
G_barbadense|GbRAF22 G_raimondii|GhRAF43 1.00697
G_barbadense|GbRAF22 G_arboreum|GaRAF23 1.00068
G_barbadense|GbRAF22 G_hirsutum|GhRAF03 0.99131
G_barbadense|GbRAF22 G_raimondii|GhRAF03 0.99131
G_barbadense|GbRAF18 A_thaliana|AT1G08720.1 1.07489
G_barbadense|GbRAF25 G_arboreum|GaRAF01 1.00092
G_barbadense|GbRAF25 A_thaliana|AT2G35050.1 1.20571
G_barbadense|GbRAF25 G_hirsutum|GhRAF18 1.00570
G_barbadense|GbRAF25 G_raimondii|GhRAF18 1.00570
G_barbadense|GbRAF01 A_thaliana|AT1G16270.1 1.13034
G_barbadense|GbRAF01 G_arboreum|GaRAF26 1.00170
G_barbadense|GbRAF01 G_hirsutum|GhRAF19 1.00490
G_barbadense|GbRAF01 G_raimondii|GhRAF19 1.00490
G_barbadense|GbRAF19 A_thaliana|AT1G18160.1 1.01728
G_barbadense|GbRAF19 A_thaliana|AT1G73660.1 1.03034
G_barbadense|GbRAF16 A_thaliana|AT3G24715.1 0.89415
G_barbadense|GbRAF42 A_thaliana|AT3G24715.1 0.91368
G_barbadense|GbRAF20 A_thaliana|AT5G49470.2 0.86399
G_barbadense|GbRAF20 A_thaliana|AT3G06640.1 0.86623
G_barbadense|GbRAF20 A_thaliana|AT3G06630.1 0.75179
G_barbadense|GbRAF20 A_thaliana|AT1G67890.1 0.90926
G_barbadense|GbRAF20 A_thaliana|AT3G06620.1 0.95957
G_barbadense|GbRAF20 G_arboreum|GaRAF22 0.99490
G_barbadense|GbRAF20 G_hirsutum|GhRAF43 0.95467
G_barbadense|GbRAF20 G_raimondii|GhRAF43 0.95467
G_barbadense|GbRAF20 G_arboreum|GaRAF23 0.94511
G_barbadense|GbRAF20 G_hirsutum|GhRAF03 0.94433
G_barbadense|GbRAF20 G_raimondii|GhRAF03 0.94433
G_barbadense|GbRAF29 A_thaliana|AT1G04700.1 0.81166
G_barbadense|GbRAF48 A_thaliana|AT5G49470.2 0.86908
G_barbadense|GbRAF48 A_thaliana|AT3G06640.1 0.86866
G_barbadense|GbRAF48 A_thaliana|AT3G06630.1 0.74844
G_barbadense|GbRAF48 A_thaliana|AT1G67890.1 0.93916
G_barbadense|GbRAF48 A_thaliana|AT3G06620.1 0.98351
G_barbadense|GbRAF48 G_hirsutum|GhRAF03 0.99721
G_barbadense|GbRAF48 G_raimondii|GhRAF03 0.99721
G_hirsutum|GhRAF04 A_thaliana|AT1G67890.1 0.92986
G_hirsutum|GhRAF04 A_thaliana|AT3G06630.1 0.74025
G_hirsutum|GhRAF04 A_thaliana|AT3G06640.1 0.86279
G_hirsutum|GhRAF04 A_thaliana|AT5G49470.2 0.86026
G_hirsutum|GhRAF04 G_barbadense|GbRAF23 0.86370
G_hirsutum|GhRAF04 G_barbadense|GbRAF49 0.85482
G_hirsutum|GhRAF04 G_raimondii|GhRAF03 0.99589
G_hirsutum|GhRAF44 A_thaliana|AT5G49470.2 0.85175
G_hirsutum|GhRAF44 A_thaliana|AT3G06640.1 0.84107
G_hirsutum|GhRAF44 A_thaliana|AT3G06630.1 0.73698
G_hirsutum|GhRAF44 A_thaliana|AT1G67890.1 0.92069
G_hirsutum|GhRAF44 A_thaliana|AT3G06620.1 0.96741
G_hirsutum|GhRAF44 G_arboreum|GaRAF23 1.00035
G_hirsutum|GhRAF44 G_raimondii|GhRAF43 1.00512
G_hirsutum|GhRAF44 G_raimondii|GhRAF03 0.99038
G_hirsutum|GhRAF23 G_barbadense|GbRAF52 0.91606
G_hirsutum|GhRAF01 A_thaliana|AT1G18160.1 1.14348
G_hirsutum|GhRAF01 A_thaliana|AT1G73660.1 1.16575
G_hirsutum|GhRAF21 A_thaliana|AT5G49470.2 0.86855
G_hirsutum|GhRAF21 A_thaliana|AT3G06640.1 0.85349
G_hirsutum|GhRAF21 A_thaliana|AT3G06630.1 0.74154
G_hirsutum|GhRAF21 A_thaliana|AT1G67890.1 0.91504
G_hirsutum|GhRAF21 A_thaliana|AT3G06620.1 0.96020
G_hirsutum|GhRAF21 G_arboreum|GaRAF23 0.96271
G_hirsutum|GhRAF21 G_raimondii|GhRAF43 0.97101
G_hirsutum|GhRAF21 G_raimondii|GhRAF03 0.96070
G_hirsutum|GhRAF49 A_thaliana|AT5G11850.1 1.04660
G_hirsutum|GhRAF37 A_thaliana|AT1G04700.1 0.83432
G_hirsutum|GhRAF07 A_thaliana|AT5G11850.1 1.05204
G_hirsutum|GhRAF40 A_thaliana|AT1G18160.1 1.15461
G_hirsutum|GhRAF40 A_thaliana|AT1G73660.1 1.17468
G_hirsutum|GhRAF19 G_arboreum|GaRAF01 0.99932
G_hirsutum|GhRAF19 G_barbadense|GbRAF01 1.00490
G_hirsutum|GhRAF19 G_barbadense|GbRAF27 1.00697
G_hirsutum|GhRAF19 A_thaliana|AT2G35050.1 1.18491
G_hirsutum|GhRAF19 G_raimondii|GhRAF18 1.00325
G_hirsutum|GhRAF14 A_thaliana|AT4G24480.1 1.13934
G_hirsutum|GhRAF27 A_thaliana|AT5G11850.1 0.95036
G_hirsutum|GhRAF28 A_thaliana|AT3G46920.1 0.92944
G_hirsutum|GhRAF30 A_thaliana|AT4G24480.1 1.13081
G_hirsutum|GhRAF20 A_thaliana|AT5G03730.2 1.14240
G_hirsutum|GhRAF03 G_barbadense|GbRAF46 0.95059
G_hirsutum|GhRAF03 G_barbadense|GbRAF22 0.99131
G_hirsutum|GhRAF03 G_barbadense|GbRAF20 0.94433
G_hirsutum|GhRAF03 G_barbadense|GbRAF48 0.99721
G_hirsutum|GhRAF03 G_raimondii|GhRAF04 0.99589
G_hirsutum|GhRAF03 G_raimondii|GhRAF46 0.96070
G_hirsutum|GhRAF03 G_raimondii|GhRAF44 0.99038
G_hirsutum|GhRAF03 G_raimondii|GhRAF22 0.92804
G_hirsutum|GhRAF03 G_raimondii|GhRAF21 0.96070
G_hirsutum|GhRAF25 A_thaliana|AT1G08720.1 1.06929
G_hirsutum|GhRAF41 A_thaliana|AT1G16270.1 0.94055
G_hirsutum|GhRAF41 A_thaliana|AT1G79570.1 0.99622
G_hirsutum|GhRAF52 A_thaliana|AT3G46920.1 0.91219
G_hirsutum|GhRAF17 A_thaliana|AT5G03730.2 1.17404
G_hirsutum|GhRAF43 A_thaliana|AT5G49470.2 0.77866
G_hirsutum|GhRAF43 A_thaliana|AT3G06640.1 0.80047
G_hirsutum|GhRAF43 A_thaliana|AT3G06630.1 0.71299
G_hirsutum|GhRAF43 A_thaliana|AT1G67890.1 0.82189
G_hirsutum|GhRAF43 G_barbadense|GbRAF22 1.00697
G_hirsutum|GhRAF43 G_barbadense|GbRAF20 0.95467
G_hirsutum|GhRAF43 G_barbadense|GbRAF46 0.96226
G_hirsutum|GhRAF43 A_thaliana|AT3G06620.1 0.89343
G_hirsutum|GhRAF43 G_arboreum|GaRAF29 0.92764
G_hirsutum|GhRAF43 G_arboreum|GaRAF22 0.93094
G_hirsutum|GhRAF43 G_raimondii|GhRAF46 0.97101
G_hirsutum|GhRAF43 G_raimondii|GhRAF44 1.00512
G_hirsutum|GhRAF43 G_raimondii|GhRAF22 0.94110
G_hirsutum|GhRAF43 G_raimondii|GhRAF21 0.97101
G_hirsutum|GhRAF11 A_thaliana|AT3G24715.1 0.89780
G_hirsutum|GhRAF42 A_thaliana|AT1G08720.1 1.06929
G_hirsutum|GhRAF10 A_thaliana|AT1G08720.1 1.05749
G_hirsutum|GhRAF24 A_thaliana|AT1G08720.1 1.04965
G_hirsutum|GhRAF05 A_thaliana|AT3G24715.1 0.89145
G_hirsutum|GhRAF51 A_thaliana|AT4G24480.1 1.13059
G_hirsutum|GhRAF22 A_thaliana|AT5G49470.2 0.84871
G_hirsutum|GhRAF22 A_thaliana|AT3G06640.1 0.85699
G_hirsutum|GhRAF22 A_thaliana|AT3G06630.1 0.74681
G_hirsutum|GhRAF22 A_thaliana|AT1G67890.1 0.89319
G_hirsutum|GhRAF22 A_thaliana|AT3G06620.1 0.95694
G_hirsutum|GhRAF22 G_arboreum|GaRAF23 0.93003
G_hirsutum|GhRAF22 G_arboreum|GaRAF22 0.99869
G_hirsutum|GhRAF22 G_raimondii|GhRAF43 0.94110
G_hirsutum|GhRAF22 G_raimondii|GhRAF03 0.92804
G_hirsutum|GhRAF18 A_thaliana|AT1G16270.1 1.10965
G_hirsutum|GhRAF18 G_arboreum|GaRAF26 1.00129
G_hirsutum|GhRAF18 G_barbadense|GbRAF25 1.00570
G_hirsutum|GhRAF18 G_barbadense|GbRAF51 1.00513
G_hirsutum|GhRAF18 A_thaliana|AT2G35050.1 0.87750
G_hirsutum|GhRAF18 G_raimondii|GhRAF19 1.00325
G_hirsutum|GhRAF34 A_thaliana|AT4G23050.2 0.65036
G_hirsutum|GhRAF15 A_thaliana|AT5G11850.1 1.06713
G_hirsutum|GhRAF26 A_thaliana|AT5G11850.1 1.07782
G_hirsutum|GhRAF50 A_thaliana|AT3G46920.1 0.93620
G_hirsutum|GhRAF45 A_thaliana|AT5G03730.2 1.18534
G_hirsutum|GhRAF38 A_thaliana|AT5G03730.2 1.17316
G_hirsutum|GhRAF33 A_thaliana|AT4G23050.2 0.65036
G_hirsutum|GhRAF09 A_thaliana|AT1G18160.1 1.18473
G_hirsutum|GhRAF09 G_barbadense|GbRAF52 0.91807
G_hirsutum|GhRAF46 A_thaliana|AT5G49470.2 0.86855
G_hirsutum|GhRAF46 A_thaliana|AT3G06640.1 0.85349
G_hirsutum|GhRAF46 A_thaliana|AT3G06630.1 0.74154
G_hirsutum|GhRAF46 A_thaliana|AT1G67890.1 0.91504
G_hirsutum|GhRAF46 A_thaliana|AT3G06620.1 0.96020
G_hirsutum|GhRAF46 G_arboreum|GaRAF23 0.96271
G_hirsutum|GhRAF46 G_raimondii|GhRAF43 0.97101
G_hirsutum|GhRAF46 G_raimondii|GhRAF03 0.96070
G_raimondii|GhRAF01 A_thaliana|AT1G18160.1 1.14348
G_raimondii|GhRAF01 A_thaliana|AT1G73660.1 1.16575
G_raimondii|GhRAF04 A_thaliana|AT1G67890.1 0.92986
G_raimondii|GhRAF04 A_thaliana|AT3G06630.1 0.74025
G_raimondii|GhRAF04 A_thaliana|AT3G06640.1 0.86279
G_raimondii|GhRAF04 A_thaliana|AT5G49470.2 0.86026
G_raimondii|GhRAF04 G_barbadense|GbRAF23 0.86370
G_raimondii|GhRAF04 G_barbadense|GbRAF49 0.85482
G_raimondii|GhRAF04 G_hirsutum|GhRAF03 0.99589
G_raimondii|GhRAF43 A_thaliana|AT5G49470.2 0.77866
G_raimondii|GhRAF43 A_thaliana|AT3G06640.1 0.80047
G_raimondii|GhRAF43 A_thaliana|AT3G06630.1 0.71299
G_raimondii|GhRAF43 A_thaliana|AT1G67890.1 0.82189
G_raimondii|GhRAF43 G_barbadense|GbRAF22 1.00697
G_raimondii|GhRAF43 G_barbadense|GbRAF20 0.95467
G_raimondii|GhRAF43 G_barbadense|GbRAF46 0.96226
G_raimondii|GhRAF43 G_hirsutum|GhRAF21 0.97101
G_raimondii|GhRAF43 G_hirsutum|GhRAF22 0.94110
G_raimondii|GhRAF43 G_hirsutum|GhRAF44 1.00512
G_raimondii|GhRAF43 G_hirsutum|GhRAF46 0.97101
G_raimondii|GhRAF43 A_thaliana|AT3G06620.1 0.89343
G_raimondii|GhRAF43 G_arboreum|GaRAF29 0.92764
G_raimondii|GhRAF43 G_arboreum|GaRAF22 0.93094
G_raimondii|GhRAF24 A_thaliana|AT1G08720.1 1.04965
G_raimondii|GhRAF28 A_thaliana|AT3G46920.1 0.92944
G_raimondii|GhRAF41 A_thaliana|AT1G16270.1 0.94055
G_raimondii|GhRAF41 A_thaliana|AT1G79570.1 0.99622
G_raimondii|GhRAF50 A_thaliana|AT3G46920.1 0.93620
G_raimondii|GhRAF18 A_thaliana|AT1G16270.1 1.10965
G_raimondii|GhRAF18 G_arboreum|GaRAF26 1.00129
G_raimondii|GhRAF18 G_barbadense|GbRAF25 1.00570
G_raimondii|GhRAF18 G_barbadense|GbRAF51 1.00513
G_raimondii|GhRAF18 G_hirsutum|GhRAF19 1.00325
G_raimondii|GhRAF18 A_thaliana|AT2G35050.1 0.87750
G_raimondii|GhRAF15 A_thaliana|AT5G11850.1 1.06713
G_raimondii|GhRAF05 A_thaliana|AT3G24715.1 0.89145
G_raimondii|GhRAF51 A_thaliana|AT4G24480.1 1.13059
G_raimondii|GhRAF30 A_thaliana|AT4G24480.1 1.13081
G_raimondii|GhRAF19 G_arboreum|GaRAF01 0.99932
G_raimondii|GhRAF19 G_barbadense|GbRAF01 1.00490
G_raimondii|GhRAF19 G_barbadense|GbRAF27 1.00697
G_raimondii|GhRAF19 G_hirsutum|GhRAF18 1.00325
G_raimondii|GhRAF19 A_thaliana|AT2G35050.1 1.18491
G_raimondii|GhRAF25 A_thaliana|AT1G08720.1 1.06929
G_raimondii|GhRAF40 A_thaliana|AT1G18160.1 1.15461
G_raimondii|GhRAF40 A_thaliana|AT1G73660.1 1.17468
G_raimondii|GhRAF34 A_thaliana|AT4G23050.2 0.65036
G_raimondii|GhRAF23 G_barbadense|GbRAF52 0.91606
G_raimondii|GhRAF33 A_thaliana|AT4G23050.2 0.65036
G_raimondii|GhRAF52 A_thaliana|AT3G46920.1 0.91219
G_raimondii|GhRAF26 A_thaliana|AT5G11850.1 1.07782
G_raimondii|GhRAF14 A_thaliana|AT4G24480.1 1.13934
G_raimondii|GhRAF42 A_thaliana|AT1G08720.1 1.06929
G_raimondii|GhRAF38 A_thaliana|AT5G03730.2 1.17316
G_raimondii|GhRAF07 A_thaliana|AT5G11850.1 1.05204
G_raimondii|GhRAF45 A_thaliana|AT5G03730.2 1.18534
G_raimondii|GhRAF20 A_thaliana|AT5G03730.2 1.14240
G_raimondii|GhRAF49 A_thaliana|AT5G11850.1 1.04660
G_raimondii|GhRAF10 A_thaliana|AT1G08720.1 1.05749
G_raimondii|GhRAF03 G_barbadense|GbRAF46 0.95059
G_raimondii|GhRAF03 G_barbadense|GbRAF22 0.99131
G_raimondii|GhRAF03 G_barbadense|GbRAF20 0.94433
G_raimondii|GhRAF03 G_hirsutum|GhRAF46 0.96070
G_raimondii|GhRAF03 G_hirsutum|GhRAF44 0.99038
G_raimondii|GhRAF03 G_hirsutum|GhRAF22 0.92804
G_raimondii|GhRAF03 G_hirsutum|GhRAF21 0.96070
G_raimondii|GhRAF03 G_hirsutum|GhRAF04 0.99589
G_raimondii|GhRAF03 G_barbadense|GbRAF48 0.99721
G_raimondii|GhRAF37 A_thaliana|AT1G04700.1 0.83432
G_raimondii|GhRAF21 A_thaliana|AT5G49470.2 0.86855
G_raimondii|GhRAF21 A_thaliana|AT3G06640.1 0.85349
G_raimondii|GhRAF21 A_thaliana|AT3G06630.1 0.74154
G_raimondii|GhRAF21 A_thaliana|AT1G67890.1 0.91504
G_raimondii|GhRAF21 G_hirsutum|GhRAF43 0.97101
G_raimondii|GhRAF21 G_hirsutum|GhRAF03 0.96070
G_raimondii|GhRAF21 A_thaliana|AT3G06620.1 0.96020
G_raimondii|GhRAF21 G_arboreum|GaRAF23 0.96271
G_raimondii|GhRAF17 A_thaliana|AT5G03730.2 1.17404
G_raimondii|GhRAF44 A_thaliana|AT5G49470.2 0.85175
G_raimondii|GhRAF44 A_thaliana|AT3G06640.1 0.84107
G_raimondii|GhRAF44 A_thaliana|AT3G06630.1 0.73698
G_raimondii|GhRAF44 A_thaliana|AT1G67890.1 0.92069
G_raimondii|GhRAF44 G_hirsutum|GhRAF43 1.00512
G_raimondii|GhRAF44 G_hirsutum|GhRAF03 0.99038
G_raimondii|GhRAF44 A_thaliana|AT3G06620.1 0.96741
G_raimondii|GhRAF44 G_arboreum|GaRAF23 1.00035
G_raimondii|GhRAF27 A_thaliana|AT5G11850.1 0.95036
G_raimondii|GhRAF46 A_thaliana|AT5G49470.2 0.86855
G_raimondii|GhRAF46 A_thaliana|AT3G06640.1 0.85349
G_raimondii|GhRAF46 A_thaliana|AT3G06630.1 0.74154
G_raimondii|GhRAF46 A_thaliana|AT1G67890.1 0.91504
G_raimondii|GhRAF46 G_hirsutum|GhRAF43 0.97101
G_raimondii|GhRAF46 G_hirsutum|GhRAF03 0.96070
G_raimondii|GhRAF46 A_thaliana|AT3G06620.1 0.96020
G_raimondii|GhRAF46 G_arboreum|GaRAF23 0.96271
G_raimondii|GhRAF09 A_thaliana|AT1G18160.1 1.18473
G_raimondii|GhRAF09 G_barbadense|GbRAF52 0.91807
G_raimondii|GhRAF22 A_thaliana|AT5G49470.2 0.84871
G_raimondii|GhRAF22 A_thaliana|AT3G06640.1 0.85699
G_raimondii|GhRAF22 A_thaliana|AT3G06630.1 0.74681
G_raimondii|GhRAF22 A_thaliana|AT1G67890.1 0.89319
G_raimondii|GhRAF22 G_hirsutum|GhRAF43 0.94110
G_raimondii|GhRAF22 G_hirsutum|GhRAF03 0.92804
G_raimondii|GhRAF22 A_thaliana|AT3G06620.1 0.95694
G_raimondii|GhRAF22 G_arboreum|GaRAF23 0.93003
G_raimondii|GhRAF22 G_arboreum|GaRAF22 0.99869
G_raimondii|GhRAF11 A_thaliana|AT3G24715.1 0.89780

## Sheet: In Paralogos_x0009__x0009__x0009_
A_thaliana|AT1G73660.1 A_thaliana|AT1G18160.1 1.07174
A_thaliana|AT1G16270.1 A_thaliana|AT1G79570.1 1.07174
A_thaliana|AT1G18160.1 A_thaliana|AT1G73660.1 1.07174
A_thaliana|AT1G79570.1 A_thaliana|AT1G16270.1 1.07174
A_thaliana|AT1G67890.1 A_thaliana|AT3G06620.1 0.97500
A_thaliana|AT1G67890.1 A_thaliana|AT5G49470.2 1.06314
A_thaliana|AT5G49470.2 A_thaliana|AT1G67890.1 1.06314
A_thaliana|AT5G49470.2 A_thaliana|AT3G06620.1 0.95834
A_thaliana|AT3G06630.1 A_thaliana|AT3G06620.1 0.91318
A_thaliana|AT3G06630.1 A_thaliana|AT3G06640.1 0.90595
A_thaliana|AT3G06620.1 A_thaliana|AT1G67890.1 0.97500
A_thaliana|AT3G06620.1 A_thaliana|AT3G06630.1 0.91318
A_thaliana|AT3G06620.1 A_thaliana|AT3G06640.1 1.04093
A_thaliana|AT3G06620.1 A_thaliana|AT5G49470.2 0.95834
A_thaliana|AT3G06640.1 A_thaliana|AT3G06620.1 1.04093
A_thaliana|AT3G06640.1 A_thaliana|AT3G06630.1 0.90595
G_arboreum|GaRAF09 G_arboreum|GaRAF13 1.00000
G_arboreum|GaRAF26 G_arboreum|GaRAF01 1.00000
G_arboreum|GaRAF14 G_arboreum|GaRAF10 1.00000
G_arboreum|GaRAF14 G_arboreum|GaRAF15 1.00000
G_arboreum|GaRAF28 G_arboreum|GaRAF11 1.00000
G_arboreum|GaRAF19 G_arboreum|GaRAF25 1.00000
G_arboreum|GaRAF05 G_arboreum|GaRAF06 1.00000
G_arboreum|GaRAF16 G_arboreum|GaRAF17 1.00000
G_arboreum|GaRAF25 G_arboreum|GaRAF19 1.00000
G_arboreum|GaRAF11 G_arboreum|GaRAF28 1.00000
G_arboreum|GaRAF07 G_arboreum|GaRAF02 1.00000
G_arboreum|GaRAF07 G_arboreum|GaRAF21 1.00000
G_arboreum|GaRAF18 G_arboreum|GaRAF24 1.00000
G_arboreum|GaRAF21 G_arboreum|GaRAF02 1.00000
G_arboreum|GaRAF21 G_arboreum|GaRAF07 1.00000
G_arboreum|GaRAF06 G_arboreum|GaRAF05 1.00000
G_arboreum|GaRAF02 G_arboreum|GaRAF07 1.00000
G_arboreum|GaRAF02 G_arboreum|GaRAF21 1.00000
G_arboreum|GaRAF10 G_arboreum|GaRAF14 1.00000
G_arboreum|GaRAF10 G_arboreum|GaRAF15 1.00000
G_arboreum|GaRAF15 G_arboreum|GaRAF10 1.00000
G_arboreum|GaRAF15 G_arboreum|GaRAF14 1.00000
G_arboreum|GaRAF24 G_arboreum|GaRAF18 1.00000
G_arboreum|GaRAF17 G_arboreum|GaRAF16 1.00000
G_arboreum|GaRAF01 G_arboreum|GaRAF26 1.00000
G_arboreum|GaRAF13 G_arboreum|GaRAF09 1.00000
G_barbadense|GbRAF34 G_barbadense|GbRAF09 1.00000
G_barbadense|GbRAF34 G_barbadense|GbRAF14 1.00000
G_barbadense|GbRAF34 G_barbadense|GbRAF15 1.00000
G_barbadense|GbRAF34 G_barbadense|GbRAF40 1.00000
G_barbadense|GbRAF34 G_barbadense|GbRAF41 1.00000
G_barbadense|GbRAF49 G_barbadense|GbRAF23 1.00000
G_barbadense|GbRAF45 G_barbadense|GbRAF19 1.00000
G_barbadense|GbRAF45 G_barbadense|GbRAF26 1.00000
G_barbadense|GbRAF37 G_barbadense|GbRAF10 1.00000
G_barbadense|GbRAF37 G_barbadense|GbRAF12 1.00000
G_barbadense|GbRAF37 G_barbadense|GbRAF35 1.00000
G_barbadense|GbRAF44 G_barbadense|GbRAF18 1.00000
G_barbadense|GbRAF44 G_barbadense|GbRAF24 1.00000
G_barbadense|GbRAF44 G_barbadense|GbRAF50 1.00000
G_barbadense|GbRAF43 G_barbadense|GbRAF16 1.00000
G_barbadense|GbRAF43 G_barbadense|GbRAF17 1.00000
G_barbadense|GbRAF43 G_barbadense|GbRAF42 1.00000
G_barbadense|GbRAF02 G_barbadense|GbRAF07 1.00000
G_barbadense|GbRAF02 G_barbadense|GbRAF21 1.00000
G_barbadense|GbRAF02 G_barbadense|GbRAF28 1.00000
G_barbadense|GbRAF02 G_barbadense|GbRAF32 1.00000
G_barbadense|GbRAF02 G_barbadense|GbRAF47 1.00000
G_barbadense|GbRAF08 G_barbadense|GbRAF33 1.00000
G_barbadense|GbRAF08 G_barbadense|GbRAF39 1.00000
G_barbadense|GbRAF17 G_barbadense|GbRAF16 1.00000
G_barbadense|GbRAF17 G_barbadense|GbRAF42 1.00000
G_barbadense|GbRAF17 G_barbadense|GbRAF43 1.00000
G_barbadense|GbRAF51 G_barbadense|GbRAF25 1.00000
G_barbadense|GbRAF03 G_barbadense|GbRAF29 1.00000
G_barbadense|GbRAF06 G_barbadense|GbRAF54 1.00000
G_barbadense|GbRAF05 G_barbadense|GbRAF04 1.00000
G_barbadense|GbRAF52 G_barbadense|GbRAF26 1.00000
G_barbadense|GbRAF24 G_barbadense|GbRAF18 1.00000
G_barbadense|GbRAF24 G_barbadense|GbRAF44 1.00000
G_barbadense|GbRAF24 G_barbadense|GbRAF50 1.00000
G_barbadense|GbRAF40 G_barbadense|GbRAF09 1.00000
G_barbadense|GbRAF40 G_barbadense|GbRAF14 1.00000
G_barbadense|GbRAF40 G_barbadense|GbRAF15 1.00000
G_barbadense|GbRAF40 G_barbadense|GbRAF34 1.00000
G_barbadense|GbRAF40 G_barbadense|GbRAF41 1.00000
G_barbadense|GbRAF10 G_barbadense|GbRAF12 1.00000
G_barbadense|GbRAF10 G_barbadense|GbRAF35 1.00000
G_barbadense|GbRAF10 G_barbadense|GbRAF37 1.00000
G_barbadense|GbRAF36 G_barbadense|GbRAF11 1.00000
G_barbadense|GbRAF11 G_barbadense|GbRAF36 1.00000
G_barbadense|GbRAF23 G_barbadense|GbRAF49 1.00000
G_barbadense|GbRAF04 G_barbadense|GbRAF05 1.00000
G_barbadense|GbRAF26 G_barbadense|GbRAF19 1.00000
G_barbadense|GbRAF26 G_barbadense|GbRAF45 1.00000
G_barbadense|GbRAF26 G_barbadense|GbRAF52 1.00000
G_barbadense|GbRAF47 G_barbadense|GbRAF02 1.00000
G_barbadense|GbRAF47 G_barbadense|GbRAF07 1.00000
G_barbadense|GbRAF47 G_barbadense|GbRAF21 1.00000
G_barbadense|GbRAF47 G_barbadense|GbRAF28 1.00000
G_barbadense|GbRAF47 G_barbadense|GbRAF32 1.00000
G_barbadense|GbRAF15 G_barbadense|GbRAF09 1.00000
G_barbadense|GbRAF15 G_barbadense|GbRAF14 1.00000
G_barbadense|GbRAF15 G_barbadense|GbRAF34 1.00000
G_barbadense|GbRAF15 G_barbadense|GbRAF40 1.00000
G_barbadense|GbRAF15 G_barbadense|GbRAF41 1.00000
G_barbadense|GbRAF27 G_barbadense|GbRAF01 1.00000
G_barbadense|GbRAF41 G_barbadense|GbRAF09 1.00000
G_barbadense|GbRAF41 G_barbadense|GbRAF14 1.00000
G_barbadense|GbRAF41 G_barbadense|GbRAF15 1.00000
G_barbadense|GbRAF41 G_barbadense|GbRAF34 1.00000
G_barbadense|GbRAF41 G_barbadense|GbRAF40 1.00000
G_barbadense|GbRAF09 G_barbadense|GbRAF14 1.00000
G_barbadense|GbRAF09 G_barbadense|GbRAF15 1.00000
G_barbadense|GbRAF09 G_barbadense|GbRAF34 1.00000
G_barbadense|GbRAF09 G_barbadense|GbRAF40 1.00000
G_barbadense|GbRAF09 G_barbadense|GbRAF41 1.00000
G_barbadense|GbRAF53 G_barbadense|GbRAF31 1.00000
G_barbadense|GbRAF33 G_barbadense|GbRAF08 1.00000
G_barbadense|GbRAF33 G_barbadense|GbRAF39 1.00000
G_barbadense|GbRAF31 G_barbadense|GbRAF53 1.00000
G_barbadense|GbRAF12 G_barbadense|GbRAF10 1.00000
G_barbadense|GbRAF12 G_barbadense|GbRAF35 1.00000
G_barbadense|GbRAF12 G_barbadense|GbRAF37 1.00000
G_barbadense|GbRAF54 G_barbadense|GbRAF06 1.00000
G_barbadense|GbRAF35 G_barbadense|GbRAF10 1.00000
G_barbadense|GbRAF35 G_barbadense|GbRAF12 1.00000
G_barbadense|GbRAF35 G_barbadense|GbRAF37 1.00000
G_barbadense|GbRAF39 G_barbadense|GbRAF08 1.00000
G_barbadense|GbRAF39 G_barbadense|GbRAF33 1.00000
G_barbadense|GbRAF14 G_barbadense|GbRAF09 1.00000
G_barbadense|GbRAF14 G_barbadense|GbRAF15 1.00000
G_barbadense|GbRAF14 G_barbadense|GbRAF34 1.00000
G_barbadense|GbRAF14 G_barbadense|GbRAF40 1.00000
G_barbadense|GbRAF14 G_barbadense|GbRAF41 1.00000
G_barbadense|GbRAF46 G_barbadense|GbRAF20 1.00000
G_barbadense|GbRAF46 G_barbadense|GbRAF22 1.00000
G_barbadense|GbRAF46 G_barbadense|GbRAF48 1.00000
G_barbadense|GbRAF28 G_barbadense|GbRAF02 1.00000
G_barbadense|GbRAF28 G_barbadense|GbRAF07 1.00000
G_barbadense|GbRAF28 G_barbadense|GbRAF21 1.00000
G_barbadense|GbRAF28 G_barbadense|GbRAF32 1.00000
G_barbadense|GbRAF28 G_barbadense|GbRAF47 1.00000
G_barbadense|GbRAF21 G_barbadense|GbRAF02 1.00000
G_barbadense|GbRAF21 G_barbadense|GbRAF07 1.00000
G_barbadense|GbRAF21 G_barbadense|GbRAF28 1.00000
G_barbadense|GbRAF21 G_barbadense|GbRAF32 1.00000
G_barbadense|GbRAF21 G_barbadense|GbRAF47 1.00000
G_barbadense|GbRAF22 G_barbadense|GbRAF20 1.00000
G_barbadense|GbRAF22 G_barbadense|GbRAF46 1.00000
G_barbadense|GbRAF22 G_barbadense|GbRAF48 1.00000
G_barbadense|GbRAF18 G_barbadense|GbRAF24 1.00000
G_barbadense|GbRAF18 G_barbadense|GbRAF44 1.00000
G_barbadense|GbRAF18 G_barbadense|GbRAF50 1.00000
G_barbadense|GbRAF25 G_barbadense|GbRAF51 1.00000
G_barbadense|GbRAF50 G_barbadense|GbRAF18 1.00000
G_barbadense|GbRAF50 G_barbadense|GbRAF24 1.00000
G_barbadense|GbRAF50 G_barbadense|GbRAF44 1.00000
G_barbadense|GbRAF32 G_barbadense|GbRAF02 1.00000
G_barbadense|GbRAF32 G_barbadense|GbRAF07 1.00000
G_barbadense|GbRAF32 G_barbadense|GbRAF21 1.00000
G_barbadense|GbRAF32 G_barbadense|GbRAF28 1.00000
G_barbadense|GbRAF32 G_barbadense|GbRAF47 1.00000
G_barbadense|GbRAF01 G_barbadense|GbRAF27 1.00000
G_barbadense|GbRAF07 G_barbadense|GbRAF02 1.00000
G_barbadense|GbRAF07 G_barbadense|GbRAF21 1.00000
G_barbadense|GbRAF07 G_barbadense|GbRAF28 1.00000
G_barbadense|GbRAF07 G_barbadense|GbRAF32 1.00000
G_barbadense|GbRAF07 G_barbadense|GbRAF47 1.00000
G_barbadense|GbRAF19 G_barbadense|GbRAF26 1.00000
G_barbadense|GbRAF19 G_barbadense|GbRAF45 1.00000
G_barbadense|GbRAF16 G_barbadense|GbRAF17 1.00000
G_barbadense|GbRAF16 G_barbadense|GbRAF42 1.00000
G_barbadense|GbRAF16 G_barbadense|GbRAF43 1.00000
G_barbadense|GbRAF42 G_barbadense|GbRAF16 1.00000
G_barbadense|GbRAF42 G_barbadense|GbRAF17 1.00000
G_barbadense|GbRAF42 G_barbadense|GbRAF43 1.00000
G_barbadense|GbRAF20 G_barbadense|GbRAF22 1.00000
G_barbadense|GbRAF20 G_barbadense|GbRAF46 1.00000
G_barbadense|GbRAF20 G_barbadense|GbRAF48 1.00000
G_barbadense|GbRAF29 G_barbadense|GbRAF03 1.00000
G_barbadense|GbRAF48 G_barbadense|GbRAF20 1.00000
G_barbadense|GbRAF48 G_barbadense|GbRAF22 1.00000
G_barbadense|GbRAF48 G_barbadense|GbRAF46 1.00000
G_hirsutum|GhRAF04 G_hirsutum|GhRAF21 1.00000
G_hirsutum|GhRAF04 G_hirsutum|GhRAF22 1.00000
G_hirsutum|GhRAF04 G_hirsutum|GhRAF43 1.00000
G_hirsutum|GhRAF04 G_hirsutum|GhRAF44 1.00000
G_hirsutum|GhRAF04 G_hirsutum|GhRAF46 1.00000
G_hirsutum|GhRAF08 G_hirsutum|GhRAF28 1.00000
G_hirsutum|GhRAF08 G_hirsutum|GhRAF50 1.00000
G_hirsutum|GhRAF08 G_hirsutum|GhRAF52 1.00000
G_hirsutum|GhRAF44 G_hirsutum|GhRAF04 1.00000
G_hirsutum|GhRAF44 G_hirsutum|GhRAF21 1.00000
G_hirsutum|GhRAF44 G_hirsutum|GhRAF22 1.00000
G_hirsutum|GhRAF44 G_hirsutum|GhRAF46 1.00000
G_hirsutum|GhRAF23 G_hirsutum|GhRAF01 1.00000
G_hirsutum|GhRAF23 G_hirsutum|GhRAF09 1.00000
G_hirsutum|GhRAF23 G_hirsutum|GhRAF40 1.00000
G_hirsutum|GhRAF01 G_hirsutum|GhRAF09 1.00000
G_hirsutum|GhRAF01 G_hirsutum|GhRAF23 1.00000
G_hirsutum|GhRAF01 G_hirsutum|GhRAF40 1.00000
G_hirsutum|GhRAF13 G_hirsutum|GhRAF31 1.00000
G_hirsutum|GhRAF13 G_hirsutum|GhRAF39 1.00000
G_hirsutum|GhRAF21 G_hirsutum|GhRAF04 1.00000
G_hirsutum|GhRAF21 G_hirsutum|GhRAF22 1.00000
G_hirsutum|GhRAF21 G_hirsutum|GhRAF44 1.00000
G_hirsutum|GhRAF21 G_hirsutum|GhRAF46 1.00000
G_hirsutum|GhRAF49 G_hirsutum|GhRAF07 1.00000
G_hirsutum|GhRAF49 G_hirsutum|GhRAF15 1.00000
G_hirsutum|GhRAF49 G_hirsutum|GhRAF26 1.00000
G_hirsutum|GhRAF49 G_hirsutum|GhRAF27 1.00000
G_hirsutum|GhRAF49 G_hirsutum|GhRAF48 1.00000
G_hirsutum|GhRAF37 G_hirsutum|GhRAF56 1.00000
G_hirsutum|GhRAF07 G_hirsutum|GhRAF15 1.00000
G_hirsutum|GhRAF07 G_hirsutum|GhRAF26 1.00000
G_hirsutum|GhRAF07 G_hirsutum|GhRAF27 1.00000
G_hirsutum|GhRAF07 G_hirsutum|GhRAF48 1.00000
G_hirsutum|GhRAF07 G_hirsutum|GhRAF49 1.00000
G_hirsutum|GhRAF39 G_hirsutum|GhRAF13 1.00000
G_hirsutum|GhRAF39 G_hirsutum|GhRAF31 1.00000
G_hirsutum|GhRAF40 G_hirsutum|GhRAF01 1.00000
G_hirsutum|GhRAF40 G_hirsutum|GhRAF09 1.00000
G_hirsutum|GhRAF40 G_hirsutum|GhRAF23 1.00000
G_hirsutum|GhRAF19 G_hirsutum|GhRAF41 1.00000
G_hirsutum|GhRAF06 G_hirsutum|GhRAF14 1.00000
G_hirsutum|GhRAF06 G_hirsutum|GhRAF30 1.00000
G_hirsutum|GhRAF06 G_hirsutum|GhRAF51 1.00000
G_hirsutum|GhRAF14 G_hirsutum|GhRAF06 1.00000
G_hirsutum|GhRAF14 G_hirsutum|GhRAF30 1.00000
G_hirsutum|GhRAF14 G_hirsutum|GhRAF51 1.00000
G_hirsutum|GhRAF27 G_hirsutum|GhRAF07 1.00000
G_hirsutum|GhRAF27 G_hirsutum|GhRAF15 1.00000
G_hirsutum|GhRAF27 G_hirsutum|GhRAF26 1.00000
G_hirsutum|GhRAF27 G_hirsutum|GhRAF48 1.00000
G_hirsutum|GhRAF27 G_hirsutum|GhRAF49 1.00000
G_hirsutum|GhRAF32 G_hirsutum|GhRAF17 1.00000
G_hirsutum|GhRAF32 G_hirsutum|GhRAF20 1.00000
G_hirsutum|GhRAF32 G_hirsutum|GhRAF38 1.00000
G_hirsutum|GhRAF32 G_hirsutum|GhRAF45 1.00000
G_hirsutum|GhRAF32 G_hirsutum|GhRAF53 1.00000
G_hirsutum|GhRAF28 G_hirsutum|GhRAF08 1.00000
G_hirsutum|GhRAF28 G_hirsutum|GhRAF50 1.00000
G_hirsutum|GhRAF28 G_hirsutum|GhRAF52 1.00000
G_hirsutum|GhRAF30 G_hirsutum|GhRAF06 1.00000
G_hirsutum|GhRAF30 G_hirsutum|GhRAF14 1.00000
G_hirsutum|GhRAF30 G_hirsutum|GhRAF51 1.00000
G_hirsutum|GhRAF20 G_hirsutum|GhRAF17 1.00000
G_hirsutum|GhRAF20 G_hirsutum|GhRAF32 1.00000
G_hirsutum|GhRAF20 G_hirsutum|GhRAF38 1.00000
G_hirsutum|GhRAF20 G_hirsutum|GhRAF45 1.00000
G_hirsutum|GhRAF20 G_hirsutum|GhRAF53 1.00000
G_hirsutum|GhRAF54 G_hirsutum|GhRAF33 1.00000
G_hirsutum|GhRAF54 G_hirsutum|GhRAF34 1.00000
G_hirsutum|GhRAF03 G_hirsutum|GhRAF43 1.00000
G_hirsutum|GhRAF25 G_hirsutum|GhRAF02 1.00000
G_hirsutum|GhRAF25 G_hirsutum|GhRAF10 1.00000
G_hirsutum|GhRAF25 G_hirsutum|GhRAF24 1.00000
G_hirsutum|GhRAF25 G_hirsutum|GhRAF42 1.00000
G_hirsutum|GhRAF41 G_hirsutum|GhRAF18 1.00000
G_hirsutum|GhRAF41 G_hirsutum|GhRAF19 1.00000
G_hirsutum|GhRAF36 G_hirsutum|GhRAF16 1.00000
G_hirsutum|GhRAF36 G_hirsutum|GhRAF35 1.00000
G_hirsutum|GhRAF36 G_hirsutum|GhRAF55 1.00000
G_hirsutum|GhRAF52 G_hirsutum|GhRAF08 1.00000
G_hirsutum|GhRAF52 G_hirsutum|GhRAF28 1.00000
G_hirsutum|GhRAF52 G_hirsutum|GhRAF50 1.00000
G_hirsutum|GhRAF17 G_hirsutum|GhRAF20 1.00000
G_hirsutum|GhRAF17 G_hirsutum|GhRAF32 1.00000
G_hirsutum|GhRAF17 G_hirsutum|GhRAF38 1.00000
G_hirsutum|GhRAF17 G_hirsutum|GhRAF45 1.00000
G_hirsutum|GhRAF17 G_hirsutum|GhRAF53 1.00000
G_hirsutum|GhRAF55 G_hirsutum|GhRAF16 1.00000
G_hirsutum|GhRAF55 G_hirsutum|GhRAF35 1.00000
G_hirsutum|GhRAF55 G_hirsutum|GhRAF36 1.00000
G_hirsutum|GhRAF43 G_hirsutum|GhRAF03 1.00000
G_hirsutum|GhRAF43 G_hirsutum|GhRAF04 1.00000
G_hirsutum|GhRAF11 G_hirsutum|GhRAF05 1.00000
G_hirsutum|GhRAF11 G_hirsutum|GhRAF47 1.00000
G_hirsutum|GhRAF48 G_hirsutum|GhRAF07 1.00000
G_hirsutum|GhRAF48 G_hirsutum|GhRAF15 1.00000
G_hirsutum|GhRAF48 G_hirsutum|GhRAF26 1.00000
G_hirsutum|GhRAF48 G_hirsutum|GhRAF27 1.00000
G_hirsutum|GhRAF48 G_hirsutum|GhRAF49 1.00000
G_hirsutum|GhRAF47 G_hirsutum|GhRAF05 1.00000
G_hirsutum|GhRAF47 G_hirsutum|GhRAF11 1.00000
G_hirsutum|GhRAF42 G_hirsutum|GhRAF02 1.00000
G_hirsutum|GhRAF42 G_hirsutum|GhRAF10 1.00000
G_hirsutum|GhRAF42 G_hirsutum|GhRAF24 1.00000
G_hirsutum|GhRAF42 G_hirsutum|GhRAF25 1.00000
G_hirsutum|GhRAF10 G_hirsutum|GhRAF02 1.00000
G_hirsutum|GhRAF10 G_hirsutum|GhRAF24 1.00000
G_hirsutum|GhRAF10 G_hirsutum|GhRAF25 1.00000
G_hirsutum|GhRAF10 G_hirsutum|GhRAF42 1.00000
G_hirsutum|GhRAF24 G_hirsutum|GhRAF02 1.00000
G_hirsutum|GhRAF24 G_hirsutum|GhRAF10 1.00000
G_hirsutum|GhRAF24 G_hirsutum|GhRAF25 1.00000
G_hirsutum|GhRAF24 G_hirsutum|GhRAF42 1.00000
G_hirsutum|GhRAF05 G_hirsutum|GhRAF11 1.00000
G_hirsutum|GhRAF05 G_hirsutum|GhRAF47 1.00000
G_hirsutum|GhRAF51 G_hirsutum|GhRAF06 1.00000
G_hirsutum|GhRAF51 G_hirsutum|GhRAF14 1.00000
G_hirsutum|GhRAF51 G_hirsutum|GhRAF30 1.00000
G_hirsutum|GhRAF22 G_hirsutum|GhRAF04 1.00000
G_hirsutum|GhRAF22 G_hirsutum|GhRAF21 1.00000
G_hirsutum|GhRAF22 G_hirsutum|GhRAF44 1.00000
G_hirsutum|GhRAF22 G_hirsutum|GhRAF46 1.00000
G_hirsutum|GhRAF18 G_hirsutum|GhRAF41 1.00000
G_hirsutum|GhRAF34 G_hirsutum|GhRAF33 1.00000
G_hirsutum|GhRAF34 G_hirsutum|GhRAF54 1.00000
G_hirsutum|GhRAF15 G_hirsutum|GhRAF07 1.00000
G_hirsutum|GhRAF15 G_hirsutum|GhRAF26 1.00000
G_hirsutum|GhRAF15 G_hirsutum|GhRAF27 1.00000
G_hirsutum|GhRAF15 G_hirsutum|GhRAF48 1.00000
G_hirsutum|GhRAF15 G_hirsutum|GhRAF49 1.00000
G_hirsutum|GhRAF02 G_hirsutum|GhRAF10 1.00000
G_hirsutum|GhRAF02 G_hirsutum|GhRAF24 1.00000
G_hirsutum|GhRAF02 G_hirsutum|GhRAF25 1.00000
G_hirsutum|GhRAF02 G_hirsutum|GhRAF42 1.00000
G_hirsutum|GhRAF31 G_hirsutum|GhRAF13 1.00000
G_hirsutum|GhRAF31 G_hirsutum|GhRAF39 1.00000
G_hirsutum|GhRAF26 G_hirsutum|GhRAF07 1.00000
G_hirsutum|GhRAF26 G_hirsutum|GhRAF15 1.00000
G_hirsutum|GhRAF26 G_hirsutum|GhRAF27 1.00000
G_hirsutum|GhRAF26 G_hirsutum|GhRAF48 1.00000
G_hirsutum|GhRAF26 G_hirsutum|GhRAF49 1.00000
G_hirsutum|GhRAF50 G_hirsutum|GhRAF08 1.00000
G_hirsutum|GhRAF50 G_hirsutum|GhRAF28 1.00000
G_hirsutum|GhRAF50 G_hirsutum|GhRAF52 1.00000
G_hirsutum|GhRAF45 G_hirsutum|GhRAF17 1.00000
G_hirsutum|GhRAF45 G_hirsutum|GhRAF20 1.00000
G_hirsutum|GhRAF45 G_hirsutum|GhRAF32 1.00000
G_hirsutum|GhRAF45 G_hirsutum|GhRAF38 1.00000
G_hirsutum|GhRAF45 G_hirsutum|GhRAF53 1.00000
G_hirsutum|GhRAF53 G_hirsutum|GhRAF17 1.00000
G_hirsutum|GhRAF53 G_hirsutum|GhRAF20 1.00000
G_hirsutum|GhRAF53 G_hirsutum|GhRAF32 1.00000
G_hirsutum|GhRAF53 G_hirsutum|GhRAF38 1.00000
G_hirsutum|GhRAF53 G_hirsutum|GhRAF45 1.00000
G_hirsutum|GhRAF16 G_hirsutum|GhRAF35 1.00000
G_hirsutum|GhRAF16 G_hirsutum|GhRAF36 1.00000
G_hirsutum|GhRAF16 G_hirsutum|GhRAF55 1.00000
G_hirsutum|GhRAF38 G_hirsutum|GhRAF17 1.00000
G_hirsutum|GhRAF38 G_hirsutum|GhRAF20 1.00000
G_hirsutum|GhRAF38 G_hirsutum|GhRAF32 1.00000
G_hirsutum|GhRAF38 G_hirsutum|GhRAF45 1.00000
G_hirsutum|GhRAF38 G_hirsutum|GhRAF53 1.00000
G_hirsutum|GhRAF33 G_hirsutum|GhRAF34 1.00000
G_hirsutum|GhRAF33 G_hirsutum|GhRAF54 1.00000
G_hirsutum|GhRAF09 G_hirsutum|GhRAF01 1.00000
G_hirsutum|GhRAF09 G_hirsutum|GhRAF23 1.00000
G_hirsutum|GhRAF09 G_hirsutum|GhRAF40 1.00000
G_hirsutum|GhRAF35 G_hirsutum|GhRAF16 1.00000
G_hirsutum|GhRAF35 G_hirsutum|GhRAF36 1.00000
G_hirsutum|GhRAF35 G_hirsutum|GhRAF55 1.00000
G_hirsutum|GhRAF46 G_hirsutum|GhRAF04 1.00000
G_hirsutum|GhRAF46 G_hirsutum|GhRAF21 1.00000
G_hirsutum|GhRAF46 G_hirsutum|GhRAF22 1.00000
G_hirsutum|GhRAF46 G_hirsutum|GhRAF44 1.00000
G_hirsutum|GhRAF56 G_hirsutum|GhRAF37 1.00000
G_raimondii|GhRAF01 G_raimondii|GhRAF09 1.00000
G_raimondii|GhRAF01 G_raimondii|GhRAF23 1.00000
G_raimondii|GhRAF01 G_raimondii|GhRAF40 1.00000
G_raimondii|GhRAF47 G_raimondii|GhRAF05 1.00000
G_raimondii|GhRAF47 G_raimondii|GhRAF11 1.00000
G_raimondii|GhRAF53 G_raimondii|GhRAF17 1.00000
G_raimondii|GhRAF53 G_raimondii|GhRAF20 1.00000
G_raimondii|GhRAF53 G_raimondii|GhRAF32 1.00000
G_raimondii|GhRAF53 G_raimondii|GhRAF38 1.00000
G_raimondii|GhRAF53 G_raimondii|GhRAF45 1.00000
G_raimondii|GhRAF32 G_raimondii|GhRAF17 1.00000
G_raimondii|GhRAF32 G_raimondii|GhRAF20 1.00000
G_raimondii|GhRAF32 G_raimondii|GhRAF38 1.00000
G_raimondii|GhRAF32 G_raimondii|GhRAF45 1.00000
G_raimondii|GhRAF32 G_raimondii|GhRAF53 1.00000
G_raimondii|GhRAF04 G_raimondii|GhRAF21 1.00000
G_raimondii|GhRAF04 G_raimondii|GhRAF22 1.00000
G_raimondii|GhRAF04 G_raimondii|GhRAF43 1.00000
G_raimondii|GhRAF04 G_raimondii|GhRAF44 1.00000
G_raimondii|GhRAF04 G_raimondii|GhRAF46 1.00000
G_raimondii|GhRAF43 G_raimondii|GhRAF03 1.00000
G_raimondii|GhRAF43 G_raimondii|GhRAF04 1.00000
G_raimondii|GhRAF24 G_raimondii|GhRAF02 1.00000
G_raimondii|GhRAF24 G_raimondii|GhRAF10 1.00000
G_raimondii|GhRAF24 G_raimondii|GhRAF25 1.00000
G_raimondii|GhRAF24 G_raimondii|GhRAF42 1.00000
G_raimondii|GhRAF31 G_raimondii|GhRAF13 1.00000
G_raimondii|GhRAF31 G_raimondii|GhRAF39 1.00000
G_raimondii|GhRAF28 G_raimondii|GhRAF08 1.00000
G_raimondii|GhRAF28 G_raimondii|GhRAF50 1.00000
G_raimondii|GhRAF28 G_raimondii|GhRAF52 1.00000
G_raimondii|GhRAF56 G_raimondii|GhRAF37 1.00000
G_raimondii|GhRAF39 G_raimondii|GhRAF13 1.00000
G_raimondii|GhRAF39 G_raimondii|GhRAF31 1.00000
G_raimondii|GhRAF41 G_raimondii|GhRAF18 1.00000
G_raimondii|GhRAF41 G_raimondii|GhRAF19 1.00000
G_raimondii|GhRAF50 G_raimondii|GhRAF08 1.00000
G_raimondii|GhRAF50 G_raimondii|GhRAF28 1.00000
G_raimondii|GhRAF50 G_raimondii|GhRAF52 1.00000
G_raimondii|GhRAF18 G_raimondii|GhRAF41 1.00000
G_raimondii|GhRAF15 G_raimondii|GhRAF07 1.00000
G_raimondii|GhRAF15 G_raimondii|GhRAF26 1.00000
G_raimondii|GhRAF15 G_raimondii|GhRAF27 1.00000
G_raimondii|GhRAF15 G_raimondii|GhRAF48 1.00000
G_raimondii|GhRAF15 G_raimondii|GhRAF49 1.00000
G_raimondii|GhRAF05 G_raimondii|GhRAF11 1.00000
G_raimondii|GhRAF05 G_raimondii|GhRAF47 1.00000
G_raimondii|GhRAF51 G_raimondii|GhRAF06 1.00000
G_raimondii|GhRAF51 G_raimondii|GhRAF14 1.00000
G_raimondii|GhRAF51 G_raimondii|GhRAF30 1.00000
G_raimondii|GhRAF54 G_raimondii|GhRAF33 1.00000
G_raimondii|GhRAF54 G_raimondii|GhRAF34 1.00000
G_raimondii|GhRAF36 G_raimondii|GhRAF16 1.00000
G_raimondii|GhRAF36 G_raimondii|GhRAF35 1.00000
G_raimondii|GhRAF36 G_raimondii|GhRAF55 1.00000
G_raimondii|GhRAF48 G_raimondii|GhRAF07 1.00000
G_raimondii|GhRAF48 G_raimondii|GhRAF15 1.00000
G_raimondii|GhRAF48 G_raimondii|GhRAF26 1.00000
G_raimondii|GhRAF48 G_raimondii|GhRAF27 1.00000
G_raimondii|GhRAF48 G_raimondii|GhRAF49 1.00000
G_raimondii|GhRAF30 G_raimondii|GhRAF06 1.00000
G_raimondii|GhRAF30 G_raimondii|GhRAF14 1.00000
G_raimondii|GhRAF30 G_raimondii|GhRAF51 1.00000
G_raimondii|GhRAF19 G_raimondii|GhRAF41 1.00000
G_raimondii|GhRAF25 G_raimondii|GhRAF02 1.00000
G_raimondii|GhRAF25 G_raimondii|GhRAF10 1.00000
G_raimondii|GhRAF25 G_raimondii|GhRAF24 1.00000
G_raimondii|GhRAF25 G_raimondii|GhRAF42 1.00000
G_raimondii|GhRAF16 G_raimondii|GhRAF35 1.00000
G_raimondii|GhRAF16 G_raimondii|GhRAF36 1.00000
G_raimondii|GhRAF16 G_raimondii|GhRAF55 1.00000
G_raimondii|GhRAF40 G_raimondii|GhRAF01 1.00000
G_raimondii|GhRAF40 G_raimondii|GhRAF09 1.00000
G_raimondii|GhRAF40 G_raimondii|GhRAF23 1.00000
G_raimondii|GhRAF34 G_raimondii|GhRAF33 1.00000
G_raimondii|GhRAF34 G_raimondii|GhRAF54 1.00000
G_raimondii|GhRAF23 G_raimondii|GhRAF01 1.00000
G_raimondii|GhRAF23 G_raimondii|GhRAF09 1.00000
G_raimondii|GhRAF23 G_raimondii|GhRAF40 1.00000
G_raimondii|GhRAF33 G_raimondii|GhRAF34 1.00000
G_raimondii|GhRAF33 G_raimondii|GhRAF54 1.00000
G_raimondii|GhRAF55 G_raimondii|GhRAF16 1.00000
G_raimondii|GhRAF55 G_raimondii|GhRAF35 1.00000
G_raimondii|GhRAF55 G_raimondii|GhRAF36 1.00000
G_raimondii|GhRAF35 G_raimondii|GhRAF16 1.00000
G_raimondii|GhRAF35 G_raimondii|GhRAF36 1.00000
G_raimondii|GhRAF35 G_raimondii|GhRAF55 1.00000
G_raimondii|GhRAF06 G_raimondii|GhRAF14 1.00000
G_raimondii|GhRAF06 G_raimondii|GhRAF30 1.00000
G_raimondii|GhRAF06 G_raimondii|GhRAF51 1.00000
G_raimondii|GhRAF52 G_raimondii|GhRAF08 1.00000
G_raimondii|GhRAF52 G_raimondii|GhRAF28 1.00000
G_raimondii|GhRAF52 G_raimondii|GhRAF50 1.00000
G_raimondii|GhRAF26 G_raimondii|GhRAF07 1.00000
G_raimondii|GhRAF26 G_raimondii|GhRAF15 1.00000
G_raimondii|GhRAF26 G_raimondii|GhRAF27 1.00000
G_raimondii|GhRAF26 G_raimondii|GhRAF48 1.00000
G_raimondii|GhRAF26 G_raimondii|GhRAF49 1.00000
G_raimondii|GhRAF08 G_raimondii|GhRAF28 1.00000
G_raimondii|GhRAF08 G_raimondii|GhRAF50 1.00000
G_raimondii|GhRAF08 G_raimondii|GhRAF52 1.00000
G_raimondii|GhRAF14 G_raimondii|GhRAF06 1.00000
G_raimondii|GhRAF14 G_raimondii|GhRAF30 1.00000
G_raimondii|GhRAF14 G_raimondii|GhRAF51 1.00000
G_raimondii|GhRAF42 G_raimondii|GhRAF02 1.00000
G_raimondii|GhRAF42 G_raimondii|GhRAF10 1.00000
G_raimondii|GhRAF42 G_raimondii|GhRAF24 1.00000
G_raimondii|GhRAF42 G_raimondii|GhRAF25 1.00000
G_raimondii|GhRAF13 G_raimondii|GhRAF31 1.00000
G_raimondii|GhRAF13 G_raimondii|GhRAF39 1.00000
G_raimondii|GhRAF38 G_raimondii|GhRAF17 1.00000
G_raimondii|GhRAF38 G_raimondii|GhRAF20 1.00000
G_raimondii|GhRAF38 G_raimondii|GhRAF32 1.00000
G_raimondii|GhRAF38 G_raimondii|GhRAF45 1.00000
G_raimondii|GhRAF38 G_raimondii|GhRAF53 1.00000
G_raimondii|GhRAF07 G_raimondii|GhRAF15 1.00000
G_raimondii|GhRAF07 G_raimondii|GhRAF26 1.00000
G_raimondii|GhRAF07 G_raimondii|GhRAF27 1.00000
G_raimondii|GhRAF07 G_raimondii|GhRAF48 1.00000
G_raimondii|GhRAF07 G_raimondii|GhRAF49 1.00000
G_raimondii|GhRAF45 G_raimondii|GhRAF17 1.00000
G_raimondii|GhRAF45 G_raimondii|GhRAF20 1.00000
G_raimondii|GhRAF45 G_raimondii|GhRAF32 1.00000
G_raimondii|GhRAF45 G_raimondii|GhRAF38 1.00000
G_raimondii|GhRAF45 G_raimondii|GhRAF53 1.00000
G_raimondii|GhRAF02 G_raimondii|GhRAF10 1.00000
G_raimondii|GhRAF02 G_raimondii|GhRAF24 1.00000
G_raimondii|GhRAF02 G_raimondii|GhRAF25 1.00000
G_raimondii|GhRAF02 G_raimondii|GhRAF42 1.00000
G_raimondii|GhRAF20 G_raimondii|GhRAF17 1.00000
G_raimondii|GhRAF20 G_raimondii|GhRAF32 1.00000
G_raimondii|GhRAF20 G_raimondii|GhRAF38 1.00000
G_raimondii|GhRAF20 G_raimondii|GhRAF45 1.00000
G_raimondii|GhRAF20 G_raimondii|GhRAF53 1.00000
G_raimondii|GhRAF49 G_raimondii|GhRAF07 1.00000
G_raimondii|GhRAF49 G_raimondii|GhRAF15 1.00000
G_raimondii|GhRAF49 G_raimondii|GhRAF26 1.00000
G_raimondii|GhRAF49 G_raimondii|GhRAF27 1.00000
G_raimondii|GhRAF49 G_raimondii|GhRAF48 1.00000
G_raimondii|GhRAF10 G_raimondii|GhRAF02 1.00000
G_raimondii|GhRAF10 G_raimondii|GhRAF24 1.00000
G_raimondii|GhRAF10 G_raimondii|GhRAF25 1.00000
G_raimondii|GhRAF10 G_raimondii|GhRAF42 1.00000
G_raimondii|GhRAF03 G_raimondii|GhRAF43 1.00000
G_raimondii|GhRAF37 G_raimondii|GhRAF56 1.00000
G_raimondii|GhRAF21 G_raimondii|GhRAF04 1.00000
G_raimondii|GhRAF21 G_raimondii|GhRAF22 1.00000
G_raimondii|GhRAF21 G_raimondii|GhRAF44 1.00000
G_raimondii|GhRAF21 G_raimondii|GhRAF46 1.00000
G_raimondii|GhRAF17 G_raimondii|GhRAF20 1.00000
G_raimondii|GhRAF17 G_raimondii|GhRAF32 1.00000
G_raimondii|GhRAF17 G_raimondii|GhRAF38 1.00000
G_raimondii|GhRAF17 G_raimondii|GhRAF45 1.00000
G_raimondii|GhRAF17 G_raimondii|GhRAF53 1.00000
G_raimondii|GhRAF44 G_raimondii|GhRAF04 1.00000
G_raimondii|GhRAF44 G_raimondii|GhRAF21 1.00000
G_raimondii|GhRAF44 G_raimondii|GhRAF22 1.00000
G_raimondii|GhRAF44 G_raimondii|GhRAF46 1.00000
G_raimondii|GhRAF27 G_raimondii|GhRAF07 1.00000
G_raimondii|GhRAF27 G_raimondii|GhRAF15 1.00000
G_raimondii|GhRAF27 G_raimondii|GhRAF26 1.00000
G_raimondii|GhRAF27 G_raimondii|GhRAF48 1.00000
G_raimondii|GhRAF27 G_raimondii|GhRAF49 1.00000
G_raimondii|GhRAF46 G_raimondii|GhRAF04 1.00000
G_raimondii|GhRAF46 G_raimondii|GhRAF21 1.00000
G_raimondii|GhRAF46 G_raimondii|GhRAF22 1.00000
G_raimondii|GhRAF46 G_raimondii|GhRAF44 1.00000
G_raimondii|GhRAF09 G_raimondii|GhRAF01 1.00000
G_raimondii|GhRAF09 G_raimondii|GhRAF23 1.00000
G_raimondii|GhRAF09 G_raimondii|GhRAF40 1.00000
G_raimondii|GhRAF22 G_raimondii|GhRAF04 1.00000
G_raimondii|GhRAF22 G_raimondii|GhRAF21 1.00000
G_raimondii|GhRAF22 G_raimondii|GhRAF44 1.00000
G_raimondii|GhRAF22 G_raimondii|GhRAF46 1.00000
G_raimondii|GhRAF11 G_raimondii|GhRAF05 1.00000
G_raimondii|GhRAF11 G_raimondii|GhRAF47 1.00000

## Sheet: sUMMERY
		Summary
		Species	Proteins	Clusters	Singletons
		A_thaliana	22	12	3
		G_arboreum	29	15	1
		G_barbadense	54	15	2
		G_hirsutum	56	15	0
		G_raimondii	56	15	0
		The species form 16 clusters, 16 orthologous clusters (at least contains two species) and 0 single-copy gene clusters.
