# Supplementary material for: Identification of Raf-Like Kinases B Subfamily Genes in Gossypium Species Revealed GhRAF42 Enhanced Salt Tolerance in Cotton
Source: Int J Mol Sci. 2021 Nov 23;22(23):12649. doi: 10.3390/ijms222312649 (PMC8657469; doi:10.3390/ijms222312649)
Supplement: Supplementary file 1 [file ijms-22-12649-s001.zip › Table S7.xlsx]

## Sheet: Ga
Seq_1	Seq_2	Ka	Ks	Ka_Ks	T = Ks/2λ× 10−6(Mya)
GaRAF05	GaRAF06	0.0484425	0.0559362	0.866031	1.86454
GaRAF16	GaRAF17	0.185825	0.328282	0.566053	10.9427
GaRAF19	GaRAF25	0.100255	0.352727	0.284227	11.7576
GaRAF14	GaRAF10	0.110291	0.362787	0.304011	12.0929
GaRAF09	GaRAF13	0.149297	0.379626	0.393275	12.6542
GaRAF18	GaRAF24	0.0944643	0.399416	0.236506	13.3139
GaRAF02	GaRAF07	0.0887969	0.404996	0.219254	13.4999
GaRAF27	GaRAF28	0.151774	0.494713	0.306791	16.4904
GaRAF22	GaRAF29	0.09597	0.53849	0.178221	17.9497
GaRAF01	GaRAF26	0.342328	1.43062	0.239287	47.6873

## Sheet: Gb
Seq_1	Seq_2	Ka	Ks	Ka_Ks	T = Ks/2λ× 10−6(Mya)
GbRAF06	GbRAF54	0.0139718	0.0233532	0.598283	0.778441		778441	0.778441
GbRAF10	GbRAF35	0.0083842	0.0246018	0.340796	0.820061
GbRAF26	GbRAF52	0.0129845	0.0259019	0.501297	0.863395
GbRAF23	GbRAF49	0.0105243	0.0274485	0.38342	0.914951
GbRAF11	GbRAF36	0.0151963	0.0279846	0.543024	0.93282
GbRAF08	GbRAF33	0.00885875	0.0294532	0.300774	0.981774
GbRAF18	GbRAF44	0.0124231	0.0300303	0.413686	1.00101
GbRAF12	GbRAF37	0.0085954	0.0303475	0.283233	1.01158
GbRAF15	GbRAF41	0.0202479	0.0337361	0.600184	1.12454
GbRAF19	GbRAF45	0.00887546	0.0337943	0.262632	1.12648
GbRAF25	GbRAF51	0.00632634	0.0342525	0.184697	1.14175
GbRAF03	GbRAF29	0.00812521	0.0366873	0.221472	1.22291
GbRAF31	GbRAF53	0.00744494	0.0372991	0.199601	1.2433
GbRAF20	GbRAF46	0.0147949	0.0374401	0.395163	1.248
GbRAF07	GbRAF32	0.00668901	0.0375398	0.178184	1.25133
GbRAF14	GbRAF40	0.0149882	0.0393339	0.381051	1.31113
GbRAF16	GbRAF42	0.019802	0.0409345	0.483748	1.36448
GbRAF01	GbRAF27	0.00956951	0.043918	0.217895	1.46393
GbRAF02	GbRAF28	0.00713593	0.0441992	0.16145	1.47331
GbRAF21	GbRAF47	0.0120369	0.0495063	0.243139	1.65021
GbRAF17	GbRAF43	0.02306	0.0548826	0.42017	1.82942
GbRAF22	GbRAF48	0.0123662	0.0566768	0.218188	1.88923
GbRAF04	GbRAF05	0.0492858	0.0627335	0.785638	2.09112

## Sheet: Gh
Seq_1	Seq_2	Ka	Ks	Ka_Ks	T = Ks/2λ× 10−6(Mya)
GhRAF28	GhRAF50	0.0808821	0.406047	0.199194	13.5349
GhRAF08	GhRAF52	0.180496	0.479873	0.376132	15.9958
GhRAF33	GhRAF34	0.126573	0.496421	0.254971	16.5474
GhRAF46	GhRAF22	0.342527	1.61661	0.21188	53.8869
GhRAF17	GhRAF38	0.65656	2.06078	0.318598	68.6926
GhRAF32	GhRAF53	0.746338	2.08691	0.357628	69.5636
GhRAF03	GhRAF43	0.943893	2.09717	0.450079	69.9057
GhRAF25	GhRAF42	0.71165	2.16701	0.328401	72.2338
GhRAF01	GhRAF40	0.981879	2.26739	0.433044	75.5797
GhRAF27	GhRAF49	0.677536	2.29411	0.295338	76.4703
GhRAF09	GhRAF23	0.797379	2.36051	0.3378	78.6836
GhRAF55	GhRAF16	0.328815	2.46016	0.133656	82.0053
GhRAF37	GhRAF56	1.05757	2.53214	0.417658	84.4045
GhRAF26	GhRAF48	0.722575	2.59826	0.2781	86.6087
GhRAF20	GhRAF45	0.83433	2.71423	0.307391	90.4743
GhRAF04	GhRAF44	0.768137	2.71801	0.28261	90.6003
GhRAF30	GhRAF51	0.718497	3.05538	0.235158	101.846
GhRAF06	GhRAF14	0.699876	3.09984	0.225778	103.328
GhRAF19	GhRAF41	0.653023	3.3268	0.196292	110.893
GhRAF31	GhRAF39	0.603978	3.91767	0.154168	130.589
GhRAF05	GhRAF11	0.97643	4.26221	0.22909	142.074

## Sheet: Gr
Seq_1	Seq_2	Ka	Ks	Ka_Ks	T = Ks/2λ× 10−6(Mya)
GrRAF09	GrRAF10	0.0434816	0.0688419	0.631616	2.29473
GrRAF23	GrRAF24	0.00913253	0.111315	0.0820422	3.7105
GrRAF02	GrRAF06	0.193214	0.336429	0.574309	11.2143
GrRAF11	GrRAF17	0.109537	0.35206	0.311132	11.7353
GrRAF26	GrRAF01	0.103112	0.355805	0.289798	11.8602
GrRAF18	GrRAF25	0.15138	0.374861	0.403831	12.4954
GrRAF04	GrRAF22	0.0782762	0.390967	0.200212	13.0322
GrRAF07	GrRAF15	0.0918071	0.402746	0.227953	13.4249
GrRAF03	GrRAF16	0.317663	1.37183	0.231561	45.7278

## Sheet: Sheet1
	Gene Pairs	G. arboreum	G. barbadense	G. hirsutum	G. raimondii
Gene Pairs	1	0.362787	0.0337361	2.29411	0.402746
	2	0.352727	0.0393339	2.71801	0.35206
	3	0.399416	0.0300303	2.59826	0.355805
	4	0.0559362	0.0259019	1.61661	0.0688419
	5	0.53849	0.0337943	0.496421	0.390967
	6	0.404996	0.0246018	3.05538	0.111315
	7	0.494713	0.0303475	2.16701	0.374861
	8	0.379626	0.0233532	2.36051	1.37183
	9	1.43062	0.0566768	2.26739	0.336429
	10	0.328282	0.0374401	2.09717
	11		0.0627335	2.46016
	12		0.0279846	3.09984
	13		0.0495063	3.91767
	14		0.0441992	2.71423
	15		0.0375398	2.06078
	16		0.0372991	2.08691
	17		0.0548826	0.406047
	18		0.0409345	0.479873
	19		0.0366873	3.3268
	20		0.043918	2.53214
	21		0.0294532	4.26221
	22		0.0342525
	23		0.0274485

## Sheet: Sheet2
	Gene Pairs	G. arboreum		G. barbadense		G. hirsutum		G. raimondii
Gene Pairs	1	0.362787	1	0.0337361	1	2.29411	1	0.402746
	2	0.352727	2	0.0393339	2	2.71801	2	0.35206
	3	0.399416	3	0.0300303	3	2.59826	3	0.355805
	4	0.0559362	4	0.0259019	4	1.61661	4	0.0688419
	5	0.53849	5	0.0337943	5	0.496421	5	0.390967
	6	0.404996	6	0.0246018	6	3.05538	6	0.111315
	7	0.494713	7	0.0303475	7	2.16701	7	0.374861
	8	0.379626	8	0.0233532	8	2.36051	8	1.37183
	9	1.43062	9	0.0566768	9	2.26739	9	0.336429
	10	0.328282	10	0.0374401	10	2.09717
			11	0.0627335	11	2.46016
			12	0.0279846	12	3.09984
			13	0.0495063	13	3.91767
			14	0.0441992	14	2.71423
			15	0.0375398	15	2.06078
			16	0.0372991	16	2.08691
			17	0.0548826	17	0.406047
			18	0.0409345	18	0.479873
			19	0.0366873	19	3.3268
			20	0.043918	20	2.53214
			21	0.0294532	21	4.26221
			22	0.0342525
			23	0.0274485

## Sheet: KaKs
	Gene Pairs	G. arboreum		G. barbadense		G. hirsutum		G. raimondii
Gene Pairs	1	0.304011	1	0.600184	1	0.295338	1	0.227953
	2	0.284227	2	0.381051	2	0.28261	2	0.311132
	3	0.236506	3	0.413686	3	0.2781	3	0.289798
	4	0.866031	4	0.501297	4	0.21188	4	0.631616
	5	0.178221	5	0.262632	5	0.254971	5	0.200212
	6	0.219254	6	0.340796	6	0.235158	6	0.0820422
	7	0.306791	7	0.283233	7	0.328401	7	0.403831
	8	0.393275	8	0.598283	8	0.3378	8	0.231561
	9	0.239287	9	0.218188	9	0.433044	9	0.574309
	10	0.566053	10	0.395163	10	0.450079
			11	0.785638	11	0.133656
			12	0.543024	12	0.225778
			13	0.243139	13	0.154168
			14	0.16145	14	0.307391
			15	0.178184	15	0.318598
			16	0.199601	16	0.357628
			17	0.42017	17	0.199194
			18	0.483748	18	0.376132
			19	0.221472	19	0.196292
			20	0.217895	20	0.417658
			21	0.300774	21	0.22909
			22	0.184697
			23	0.38342
